# Supplementary material for: Molecular basis of MKLP2-dependent Aurora B transport from chromatin to the anaphase central spindle
Source: J Cell Biol. 2020 May 1;219(7):e201910059. doi: 10.1083/jcb.201910059 (PMC7337490; doi:10.1083/jcb.201910059)
Supplement: Table S2 — shows original data traces for the MST experiments. [file JCB_201910059_TableS2.xlsx]

## Sheet: CPC58_Cen
0.1_t	0.1_f	0.2_t	0.2_f	0.4_t	0.4_f	0.8_t	0.8_f	1.6_t	1.6_f	3.1_t	3.1_f	6.3_t	6.3_f	12.5_t	12.5_f	25.0_t	25.0_f	50.0_t	50.0_f	100.0_t	100.0_f	200.0_t	200.0_f
0	0.9998	0	0.9994	0	1.0002	0	0.9995	0	0.9995	0	0.9998	0	1	0	1.0005	0	0.9998	0	1.0002	0	0.9998	0	1
0.07452	1.0001	0.07452	1.0001	0.07452	0.9997	0.07452	1	0.07452	0.9998	0.07452	0.9998	0.07452	0.9994	0.07452	1	0.07452	1.0001	0.07452	1	0.07452	1.0003	0.07452	0.9999
0.14903	0.9999	0.14903	1.0006	0.14903	1	0.14903	1.0005	0.14903	1.0003	0.14903	1.0001	0.14903	1.0001	0.14903	0.9997	0.14903	0.9996	0.14903	1.0001	0.14903	1.0001	0.14903	0.9999
0.22355	1.0002	0.22355	0.9999	0.22355	1.0001	0.22355	1.0001	0.22355	1.0003	0.22355	1.0003	0.22355	1.0005	0.22355	0.9998	0.22355	1.0004	0.22355	0.9998	0.22355	0.9998	0.22355	1.0001
0.29806	1.0009	0.29806	1.0004	0.29806	1.0002	0.29806	0.9996	0.29806	1.0003	0.29806	0.9996	0.29806	0.9999	0.29806	1.0008	0.29806	0.9995	0.29806	0.9995	0.29806	0.9999	0.29806	1.0003
0.37258	1.001	0.37258	1.0006	0.37258	1.0005	0.37258	1.0002	0.37258	0.9999	0.37258	1	0.37258	0.9994	0.37258	0.9995	0.37258	1.0003	0.37258	0.9998	0.37258	0.9996	0.37258	1.0001
0.44709	1.0007	0.44709	1.0005	0.44709	1.0009	0.44709	1.0004	0.44709	1.0005	0.44709	1.0007	0.44709	0.9993	0.44709	1.0004	0.44709	0.9999	0.44709	0.9998	0.44709	0.9999	0.44709	1.0002
0.52161	1.0011	0.52161	1.0003	0.52161	1.0004	0.52161	1.0004	0.52161	1.0007	0.52161	1.0009	0.52161	0.9999	0.52161	1	0.52161	0.9998	0.52161	0.9999	0.52161	1.0004	0.52161	1.0003
0.59612	1.001	0.59612	0.9998	0.59612	1.0002	0.59612	1.0003	0.59612	1.0002	0.59612	1.0005	0.59612	0.9994	0.59612	0.9996	0.59612	1.0003	0.59612	0.9994	0.59612	1.0003	0.59612	1
0.67064	1.0005	0.67064	1.0006	0.67064	0.9997	0.67064	0.9994	0.67064	1.0003	0.67064	1.0004	0.67064	0.9999	0.67064	0.9998	0.67064	1.0006	0.67064	0.9996	0.67064	1.0006	0.67064	0.9999
0.74516	0.9994	0.74516	1.0006	0.74516	1.0005	0.74516	0.9996	0.74516	1.0004	0.74516	1.0007	0.74516	0.9996	0.74516	0.9996	0.74516	1.0006	0.74516	0.9996	0.74516	0.9997	0.74516	1.0005
0.81967	0.9998	0.81967	1.0001	0.81967	0.9999	0.81967	0.9995	0.81967	1.0011	0.81967	1.0004	0.81967	0.9999	0.81967	0.9996	0.81967	1.0005	0.81967	0.9994	0.81967	1	0.81967	1.0004
0.89419	1.0001	0.89419	1.0001	0.89419	0.9998	0.89419	1.0006	0.89419	1.0008	0.89419	1.0002	0.89419	0.999	0.89419	0.9996	0.89419	1.0004	0.89419	0.9995	0.89419	1.0004	0.89419	1.0002
0.9687	0.9999	0.9687	0.9996	0.9687	1.0006	0.9687	1.0001	0.9687	1.0007	0.9687	1.0004	0.9687	0.9994	0.9687	0.9994	0.9687	1.0009	0.9687	1	0.9687	1.0003	0.9687	1.0003
1.04322	1	1.04322	1.0001	1.04322	1	1.04322	1	1.04322	1	1.04322	1	1.04322	0.9997	1.04322	0.9996	1.04322	1.0009	1.04322	0.9999	1.04322	0.9998	1.04322	1.0002
1.11773	0.9997	1.11773	1.0002	1.11773	1.0002	1.11773	0.9997	1.11773	1.0001	1.11773	1.0004	1.11773	0.9997	1.11773	1.0001	1.11773	0.9999	1.11773	1.0001	1.11773	1	1.11773	0.9998
1.19225	1.0002	1.19225	1.0004	1.19225	1.0006	1.19225	1.0002	1.19225	1.0002	1.19225	1.0004	1.19225	0.9996	1.19225	1.0007	1.19225	1.0005	1.19225	0.9997	1.19225	0.9992	1.19225	0.9994
1.26677	1.0003	1.26677	1.0004	1.26677	1.0001	1.26677	1.0004	1.26677	1	1.26677	1.0008	1.26677	0.9994	1.26677	1.0001	1.26677	1.0006	1.26677	0.9993	1.26677	0.9995	1.26677	1
1.34128	1.0004	1.34128	1.0003	1.34128	1.0005	1.34128	1.0006	1.34128	1.0001	1.34128	1.0009	1.34128	0.9993	1.34128	1.0009	1.34128	1.001	1.34128	0.9998	1.34128	0.9994	1.34128	0.9994
1.4158	1.0003	1.4158	0.9999	1.4158	1.001	1.4158	1.0004	1.4158	1.0002	1.4158	1.0007	1.4158	1	1.4158	0.9999	1.4158	1.0009	1.4158	0.9996	1.4158	1.0003	1.4158	1.0002
1.49031	0.9998	1.49031	1	1.49031	1.0006	1.49031	1	1.49031	1.0008	1.49031	1.0008	1.49031	0.9992	1.49031	0.9999	1.49031	1.0009	1.49031	0.9994	1.49031	0.9999	1.49031	1.0005
1.56483	1.0007	1.56483	1.0006	1.56483	1.0004	1.56483	1.0005	1.56483	1.0007	1.56483	1.0014	1.56483	0.9997	1.56483	0.9999	1.56483	1.0011	1.56483	0.9992	1.56483	1.0002	1.56483	1.0002
1.63934	1.0002	1.63934	1.0004	1.63934	1.0007	1.63934	0.9999	1.63934	1.0009	1.63934	1.0011	1.63934	1.0003	1.63934	1.0004	1.63934	1.0013	1.63934	0.9994	1.63934	1.0003	1.63934	1.0006
1.71386	1.0002	1.71386	1.0006	1.71386	0.9998	1.71386	1.0003	1.71386	1.0008	1.71386	1.0012	1.71386	1.0007	1.71386	1.0005	1.71386	1.001	1.71386	0.9995	1.71386	1.0003	1.71386	1
1.78837	1.0006	1.78837	1.0005	1.78837	1.0009	1.78837	1.0008	1.78837	1.0008	1.78837	1.001	1.78837	1.0005	1.78837	1	1.78837	1.0007	1.78837	0.9989	1.78837	0.9998	1.78837	1
1.86289	1	1.86289	1.0002	1.86289	1.0006	1.86289	1.0008	1.86289	1.0008	1.86289	1.0013	1.86289	1.0004	1.86289	1.0005	1.86289	1.0009	1.86289	0.9987	1.86289	0.9997	1.86289	0.9999
1.93741	0.9998	1.93741	1.0005	1.93741	1.0001	1.93741	1.0003	1.93741	1.001	1.93741	1.0009	1.93741	1.0005	1.93741	1.0003	1.93741	1.0008	1.93741	0.9992	1.93741	1.0002	1.93741	0.9995
2.01192	1.0003	2.01192	1.0008	2.01192	1	2.01192	1.0009	2.01192	1.0011	2.01192	1.0013	2.01192	1	2.01192	1	2.01192	1.0004	2.01192	0.9989	2.01192	1.0004	2.01192	0.9994
2.08644	0.9998	2.08644	1.0005	2.08644	1.001	2.08644	1.0002	2.08644	1.001	2.08644	1.0017	2.08644	1.0002	2.08644	1.0005	2.08644	1.0001	2.08644	0.9998	2.08644	1.0003	2.08644	0.9997
2.16095	0.9995	2.16095	1.0009	2.16095	1.0005	2.16095	1.0005	2.16095	1.0008	2.16095	1.0007	2.16095	1.0005	2.16095	0.9999	2.16095	1.0004	2.16095	0.9993	2.16095	0.9998	2.16095	1.0003
2.23547	1	2.23547	1.0006	2.23547	1.0003	2.23547	1	2.23547	1.001	2.23547	1.0009	2.23547	0.9997	2.23547	1	2.23547	1.0002	2.23547	0.9997	2.23547	1	2.23547	1.0001
2.30998	0.9998	2.30998	1.0008	2.30998	0.9998	2.30998	0.9997	2.30998	1.0007	2.30998	1.0012	2.30998	1.0003	2.30998	0.9993	2.30998	1.0001	2.30998	0.9996	2.30998	1.0003	2.30998	0.9999
2.3845	0.9998	2.3845	1	2.3845	1	2.3845	1.0002	2.3845	1.0006	2.3845	1.0009	2.3845	0.9999	2.3845	0.9997	2.3845	1.0008	2.3845	0.9992	2.3845	1.0004	2.3845	0.9996
2.45901	0.9997	2.45901	1.0003	2.45901	0.9999	2.45901	1.0004	2.45901	1.0008	2.45901	1.0005	2.45901	1.0003	2.45901	0.9991	2.45901	1.0001	2.45901	0.9998	2.45901	1.0001	2.45901	0.9992
2.53353	0.9997	2.53353	1.0001	2.53353	1.0001	2.53353	1	2.53353	1.0003	2.53353	1.001	2.53353	0.9996	2.53353	0.9992	2.53353	1	2.53353	0.9996	2.53353	1.0004	2.53353	0.9998
2.60805	0.9998	2.60805	0.9998	2.60805	0.9995	2.60805	0.9999	2.60805	1.0005	2.60805	1.001	2.60805	1	2.60805	0.9991	2.60805	1.0004	2.60805	0.9993	2.60805	0.9996	2.60805	0.9996
2.68256	1.0003	2.68256	1.0002	2.68256	1.0004	2.68256	0.9999	2.68256	1.0003	2.68256	1.0004	2.68256	1.0001	2.68256	0.9991	2.68256	0.9996	2.68256	0.9998	2.68256	0.9997	2.68256	0.9998
2.75708	1.0001	2.75708	1.0008	2.75708	0.9996	2.75708	1.0006	2.75708	1.0001	2.75708	1.0009	2.75708	1	2.75708	0.9985	2.75708	1.0002	2.75708	0.999	2.75708	0.9999	2.75708	0.9999
2.83159	0.9997	2.83159	1.0006	2.83159	0.9998	2.83159	1.0003	2.83159	1.0001	2.83159	1.0005	2.83159	0.9995	2.83159	0.9989	2.83159	1.0006	2.83159	0.9986	2.83159	0.9997	2.83159	1
2.90611	1.0001	2.90611	1.0004	2.90611	1.0002	2.90611	1.0002	2.90611	1.0001	2.90611	1.0011	2.90611	0.9992	2.90611	0.9993	2.90611	0.9995	2.90611	0.9987	2.90611	0.9997	2.90611	0.9996
2.98062	1.0001	2.98062	1.0011	2.98062	1.0007	2.98062	1.0003	2.98062	1.0003	2.98062	1.001	2.98062	0.9996	2.98062	0.9993	2.98062	0.9998	2.98062	0.9988	2.98062	0.9992	2.98062	0.9991
3.05514	1.0003	3.05514	1.0001	3.05514	1.0008	3.05514	1.0004	3.05514	1.0005	3.05514	1.001	3.05514	0.9997	3.05514	0.999	3.05514	1	3.05514	0.9981	3.05514	0.9996	3.05514	0.9993
3.12966	1.0003	3.12966	1.0006	3.12966	1.0002	3.12966	1.0005	3.12966	1.0006	3.12966	1.0009	3.12966	1	3.12966	0.9986	3.12966	1.0003	3.12966	0.9985	3.12966	0.9999	3.12966	0.9999
3.20417	1.0001	3.20417	1.0005	3.20417	1.0006	3.20417	1.001	3.20417	1	3.20417	1.0003	3.20417	0.9995	3.20417	0.9992	3.20417	0.9997	3.20417	0.9989	3.20417	0.9993	3.20417	0.9994
3.27869	1.0002	3.27869	1.0005	3.27869	1	3.27869	1.0007	3.27869	1	3.27869	1.0003	3.27869	0.9996	3.27869	0.9998	3.27869	1	3.27869	0.9991	3.27869	0.9995	3.27869	0.9993
3.3532	1.0003	3.3532	0.9997	3.3532	0.9994	3.3532	1.0008	3.3532	1.0007	3.3532	1.0002	3.3532	0.9999	3.3532	1	3.3532	1.0001	3.3532	0.9993	3.3532	0.9992	3.3532	0.9999
3.42772	0.9997	3.42772	0.9997	3.42772	0.9997	3.42772	1.0006	3.42772	1.0008	3.42772	1.0004	3.42772	0.9996	3.42772	1.0007	3.42772	1.0003	3.42772	0.9993	3.42772	0.9995	3.42772	0.9991
3.50223	0.9999	3.50223	1	3.50223	0.9998	3.50223	1.0003	3.50223	1.0007	3.50223	1.0007	3.50223	1.0002	3.50223	1.0007	3.50223	0.9999	3.50223	0.9991	3.50223	0.9991	3.50223	0.9987
3.57675	1.0003	3.57675	0.9999	3.57675	0.9997	3.57675	1.0007	3.57675	1.0007	3.57675	1.0003	3.57675	1.0002	3.57675	1.0004	3.57675	0.9996	3.57675	0.9995	3.57675	0.999	3.57675	0.9998
3.65126	1	3.65126	0.9999	3.65126	0.9998	3.65126	1.0008	3.65126	1.0007	3.65126	1.0007	3.65126	1.0001	3.65126	1.0001	3.65126	1	3.65126	0.999	3.65126	0.9992	3.65126	0.9997
3.72578	1	3.72578	1	3.72578	1.0005	3.72578	1.0004	3.72578	1.0005	3.72578	1.0007	3.72578	0.9994	3.72578	0.9998	3.72578	0.9997	3.72578	0.999	3.72578	0.9999	3.72578	0.9994
3.8003	1.0007	3.8003	1.0004	3.8003	1.0005	3.8003	1.0007	3.8003	1.0003	3.8003	1.0007	3.8003	0.9995	3.8003	0.9994	3.8003	0.9996	3.8003	0.9989	3.8003	0.9991	3.8003	0.9995
3.87481	1	3.87481	1.0008	3.87481	1.0013	3.87481	1.0003	3.87481	1.0007	3.87481	1.0009	3.87481	0.9992	3.87481	0.9996	3.87481	0.9995	3.87481	0.9989	3.87481	0.9989	3.87481	0.9994
3.94933	0.9996	3.94933	1.001	3.94933	1.001	3.94933	1.0006	3.94933	1.0007	3.94933	1.0011	3.94933	0.9991	3.94933	0.9992	3.94933	0.9996	3.94933	0.9993	3.94933	0.9997	3.94933	0.9998
4.02384	1.0001	4.02384	1.0009	4.02384	1.0004	4.02384	1.0002	4.02384	1.0008	4.02384	1.0011	4.02384	1	4.02384	0.9998	4.02384	0.9997	4.02384	0.9987	4.02384	0.9995	4.02384	0.9997
4.17287	1.0004	4.17287	1.0005	4.17287	1.0005	4.17287	0.9998	4.17287	1.0012	4.17287	1.0014	4.17287	0.9999	4.17287	0.9994	4.17287	1.0004	4.17287	0.9987	4.17287	0.9995	4.17287	0.999
4.24739	1.0003	4.24739	1.0003	4.24739	1.0007	4.24739	1.0004	4.24739	1.0007	4.24739	1.0011	4.24739	0.9998	4.24739	0.9999	4.24739	0.9995	4.24739	0.9982	4.24739	0.9991	4.24739	0.9991
4.3219	1.0002	4.3219	1.0003	4.3219	1.0004	4.3219	1.0004	4.3219	1.0003	4.3219	1.0003	4.3219	1.0001	4.3219	1.0001	4.3219	1	4.3219	0.9988	4.3219	0.9989	4.3219	0.9989
4.39642	1.0005	4.39642	1	4.39642	1.0002	4.39642	1.0005	4.39642	1.0006	4.39642	1.0005	4.39642	1.0003	4.39642	0.9991	4.39642	1.0004	4.39642	0.9994	4.39642	0.9989	4.39642	0.9988
4.47094	1.0004	4.47094	0.9997	4.47094	1.0008	4.47094	1.0005	4.47094	1.001	4.47094	1.0009	4.47094	0.9998	4.47094	0.9991	4.47094	0.9998	4.47094	0.999	4.47094	0.9984	4.47094	0.9993
4.54545	1.0001	4.54545	0.999	4.54545	1.0009	4.54545	1.0002	4.54545	1.0007	4.54545	1.0012	4.54545	0.9995	4.54545	0.999	4.54545	0.9998	4.54545	0.9985	4.54545	0.9985	4.54545	0.9989
4.61997	1.0007	4.61997	0.9989	4.61997	1.0013	4.61997	1.0004	4.61997	1.0011	4.61997	1.001	4.61997	0.9998	4.61997	0.9992	4.61997	1	4.61997	0.9992	4.61997	0.9999	4.61997	0.9991
4.69448	1.0006	4.69448	0.9992	4.69448	1.0014	4.69448	0.9999	4.69448	1.0006	4.69448	1.0011	4.69448	0.9998	4.69448	0.9998	4.69448	1	4.69448	0.9986	4.69448	0.9992	4.69448	0.999
4.769	1.0001	4.769	1	4.769	1.0007	4.769	0.9999	4.769	1.0004	4.769	1.0008	4.769	0.9996	4.769	1.0001	4.769	0.9997	4.769	0.9993	4.769	0.999	4.769	0.9986
4.84351	1.0001	4.84351	1.0002	4.84351	1.0004	4.84351	0.9998	4.84351	1	4.84351	1.0009	4.84351	0.9995	4.84351	1.0007	4.84351	1.0001	4.84351	0.9997	4.84351	0.9991	4.84351	0.9991
4.91803	1.0001	4.91803	1.0001	4.91803	1.0003	4.91803	1	4.91803	1.0007	4.91803	1.0008	4.91803	0.9989	4.91803	1	4.91803	1.0001	4.91803	0.9992	4.91803	0.9997	4.91803	0.999
4.99255	1.0004	4.99255	1	4.99255	1	4.99255	0.9996	4.99255	1.0004	4.99255	1.0008	4.99255	0.9988	4.99255	0.9996	4.99255	1.0003	4.99255	0.9995	4.99255	0.9991	4.99255	0.9987
5.06706	1.0002	5.06706	1.0001	5.06706	1.0007	5.06706	0.9997	5.06706	1.0004	5.06706	1.0007	5.06706	1	5.06706	0.9997	5.06706	1.0004	5.06706	0.9997	5.06706	0.999	5.06706	0.9985
5.14158	0.9998	5.14158	0.9996	5.14158	1.0005	5.14158	0.9996	5.14158	1.0008	5.14158	1.0005	5.14158	0.9988	5.14158	1.0007	5.14158	1.0003	5.14158	0.9996	5.14158	0.9984	5.14158	0.9984
5.21609	0.9999	5.21609	0.9999	5.21609	0.9998	5.21609	0.9992	5.21609	1.0006	5.21609	1.0004	5.21609	0.9996	5.21609	1.0005	5.21609	1.0002	5.21609	0.9988	5.21609	0.9989	5.21609	0.9987
5.29061	0.9998	5.29061	1.0004	5.29061	0.9997	5.29061	0.9997	5.29061	1	5.29061	1.0006	5.29061	0.9997	5.29061	1.0004	5.29061	0.9997	5.29061	0.9986	5.29061	0.9987	5.29061	0.9989
5.36512	1.0001	5.36512	1.0001	5.36512	0.9999	5.36512	0.9999	5.36512	1.0002	5.36512	1.0003	5.36512	0.9994	5.36512	1.0006	5.36512	1	5.36512	0.9986	5.36512	0.9988	5.36512	0.999
5.43964	1.0004	5.43964	1	5.43964	1.0001	5.43964	0.9997	5.43964	1.0001	5.43964	1.0003	5.43964	0.9997	5.43964	1.0006	5.43964	1.0004	5.43964	0.9989	5.43964	0.9983	5.43964	0.9993
5.51415	1.0006	5.51415	0.9996	5.51415	1.0001	5.51415	0.9991	5.51415	0.9997	5.51415	1.0005	5.51415	0.9991	5.51415	1.0004	5.51415	1.0001	5.51415	0.999	5.51415	0.9981	5.51415	0.9995
5.58867	1.0005	5.58867	1	5.58867	1	5.58867	0.9996	5.58867	0.9998	5.58867	1.0001	5.58867	0.9989	5.58867	0.9997	5.58867	0.9995	5.58867	0.9984	5.58867	0.9988	5.58867	0.9992
5.66319	0.9992	5.66319	0.9995	5.66319	0.9994	5.66319	0.9988	5.66319	0.9995	5.66319	0.9994	5.66319	0.9991	5.66319	0.9991	5.66319	0.9987	5.66319	0.9976	5.66319	0.9973	5.66319	0.9972
5.7377	0.9948	5.7377	0.9948	5.7377	0.9953	5.7377	0.9946	5.7377	0.9942	5.7377	0.995	5.7377	0.9945	5.7377	0.9953	5.7377	0.994	5.7377	0.9925	5.7377	0.9932	5.7377	0.9921
5.81222	0.9918	5.81222	0.9932	5.81222	0.9926	5.81222	0.9919	5.81222	0.9926	5.81222	0.9932	5.81222	0.9921	5.81222	0.9923	5.81222	0.9924	5.81222	0.9907	5.81222	0.9908	5.81222	0.9882
5.88673	0.9907	5.88673	0.9914	5.88673	0.991	5.88673	0.99	5.88673	0.9911	5.88673	0.9912	5.88673	0.9902	5.88673	0.9905	5.88673	0.9899	5.88673	0.9888	5.88673	0.9887	5.88673	0.9864
5.96125	0.9892	5.96125	0.9895	5.96125	0.9898	5.96125	0.9892	5.96125	0.9896	5.96125	0.9908	5.96125	0.9884	5.96125	0.9895	5.96125	0.9886	5.96125	0.9877	5.96125	0.9868	5.96125	0.9843
6.03576	0.9882	6.03576	0.9886	6.03576	0.9886	6.03576	0.9881	6.03576	0.9882	6.03576	0.9889	6.03576	0.9878	6.03576	0.989	6.03576	0.988	6.03576	0.9867	6.03576	0.9855	6.03576	0.9832
6.11028	0.9873	6.11028	0.9874	6.11028	0.9873	6.11028	0.987	6.11028	0.9869	6.11028	0.988	6.11028	0.9872	6.11028	0.9876	6.11028	0.9869	6.11028	0.9849	6.11028	0.9846	6.11028	0.9822
6.18479	0.9868	6.18479	0.9867	6.18479	0.9868	6.18479	0.9867	6.18479	0.9859	6.18479	0.9867	6.18479	0.9864	6.18479	0.9863	6.18479	0.9857	6.18479	0.9845	6.18479	0.9834	6.18479	0.9811
6.25931	0.9858	6.25931	0.9864	6.25931	0.986	6.25931	0.9857	6.25931	0.9859	6.25931	0.9858	6.25931	0.9856	6.25931	0.986	6.25931	0.9847	6.25931	0.9834	6.25931	0.9833	6.25931	0.9799
6.33383	0.9848	6.33383	0.9856	6.33383	0.9856	6.33383	0.9844	6.33383	0.9848	6.33383	0.9849	6.33383	0.9845	6.33383	0.9847	6.33383	0.9843	6.33383	0.9829	6.33383	0.9818	6.33383	0.9782
6.40834	0.9842	6.40834	0.9847	6.40834	0.9843	6.40834	0.9836	6.40834	0.9843	6.40834	0.9837	6.40834	0.9837	6.40834	0.9843	6.40834	0.9831	6.40834	0.9815	6.40834	0.9814	6.40834	0.9774
6.48286	0.9835	6.48286	0.9841	6.48286	0.9843	6.48286	0.983	6.48286	0.983	6.48286	0.9837	6.48286	0.9822	6.48286	0.9831	6.48286	0.9828	6.48286	0.9807	6.48286	0.9805	6.48286	0.9762
6.55737	0.9826	6.55737	0.9835	6.55737	0.9828	6.55737	0.9828	6.55737	0.9828	6.55737	0.983	6.55737	0.9816	6.55737	0.9818	6.55737	0.9819	6.55737	0.9809	6.55737	0.9798	6.55737	0.9757
6.63189	0.9821	6.63189	0.983	6.63189	0.9826	6.63189	0.982	6.63189	0.9818	6.63189	0.983	6.63189	0.9809	6.63189	0.9817	6.63189	0.9807	6.63189	0.9798	6.63189	0.979	6.63189	0.9749
6.7064	0.9819	6.7064	0.9821	6.7064	0.982	6.7064	0.981	6.7064	0.981	6.7064	0.9819	6.7064	0.9806	6.7064	0.9807	6.7064	0.9807	6.7064	0.9792	6.7064	0.9787	6.7064	0.9745
6.78092	0.9808	6.78092	0.981	6.78092	0.9813	6.78092	0.9802	6.78092	0.9799	6.78092	0.981	6.78092	0.9803	6.78092	0.9799	6.78092	0.98	6.78092	0.9786	6.78092	0.9776	6.78092	0.9736
6.85544	0.9799	6.85544	0.9807	6.85544	0.9808	6.85544	0.98	6.85544	0.9803	6.85544	0.9798	6.85544	0.9792	6.85544	0.9798	6.85544	0.9792	6.85544	0.9779	6.85544	0.9769	6.85544	0.973
6.92995	0.9793	6.92995	0.9803	6.92995	0.9804	6.92995	0.9799	6.92995	0.9801	6.92995	0.979	6.92995	0.9788	6.92995	0.9791	6.92995	0.9781	6.92995	0.9773	6.92995	0.9761	6.92995	0.972
7.00447	0.9791	7.00447	0.979	7.00447	0.9796	7.00447	0.9789	7.00447	0.9796	7.00447	0.9791	7.00447	0.9785	7.00447	0.9787	7.00447	0.9781	7.00447	0.9769	7.00447	0.9747	7.00447	0.9714
7.07898	0.9787	7.07898	0.9792	7.07898	0.9786	7.07898	0.9786	7.07898	0.979	7.07898	0.9787	7.07898	0.9779	7.07898	0.9779	7.07898	0.9776	7.07898	0.9764	7.07898	0.9741	7.07898	0.9702
7.1535	0.9782	7.1535	0.9792	7.1535	0.9777	7.1535	0.9783	7.1535	0.9784	7.1535	0.9782	7.1535	0.9781	7.1535	0.978	7.1535	0.9765	7.1535	0.9752	7.1535	0.9736	7.1535	0.9698
7.22801	0.9775	7.22801	0.9787	7.22801	0.9777	7.22801	0.9772	7.22801	0.9775	7.22801	0.9774	7.22801	0.9774	7.22801	0.9769	7.22801	0.9758	7.22801	0.9752	7.22801	0.9732	7.22801	0.9698
7.30253	0.9769	7.30253	0.978	7.30253	0.9767	7.30253	0.9773	7.30253	0.9776	7.30253	0.9774	7.30253	0.9759	7.30253	0.9762	7.30253	0.9752	7.30253	0.9743	7.30253	0.9731	7.30253	0.9687
7.37704	0.9767	7.37704	0.977	7.37704	0.9771	7.37704	0.9765	7.37704	0.9771	7.37704	0.9768	7.37704	0.9757	7.37704	0.9763	7.37704	0.9752	7.37704	0.9738	7.37704	0.9726	7.37704	0.9678
7.45156	0.9761	7.45156	0.9765	7.45156	0.976	7.45156	0.9758	7.45156	0.9768	7.45156	0.976	7.45156	0.976	7.45156	0.9754	7.45156	0.9751	7.45156	0.9734	7.45156	0.972	7.45156	0.9681
7.52608	0.9763	7.52608	0.9758	7.52608	0.9762	7.52608	0.9753	7.52608	0.9755	7.52608	0.9757	7.52608	0.9749	7.52608	0.9759	7.52608	0.9741	7.52608	0.9726	7.52608	0.9717	7.52608	0.9669
7.60059	0.9753	7.60059	0.9758	7.60059	0.9756	7.60059	0.9754	7.60059	0.976	7.60059	0.9754	7.60059	0.9745	7.60059	0.975	7.60059	0.9741	7.60059	0.9722	7.60059	0.9711	7.60059	0.9659
7.67511	0.975	7.67511	0.9755	7.67511	0.9748	7.67511	0.9747	7.67511	0.9754	7.67511	0.9749	7.67511	0.9744	7.67511	0.9739	7.67511	0.9738	7.67511	0.9715	7.67511	0.9703	7.67511	0.9656
7.74962	0.9747	7.74962	0.975	7.74962	0.9745	7.74962	0.9739	7.74962	0.9746	7.74962	0.974	7.74962	0.9736	7.74962	0.9729	7.74962	0.9729	7.74962	0.971	7.74962	0.969	7.74962	0.9652
7.82414	0.9745	7.82414	0.9743	7.82414	0.9742	7.82414	0.9736	7.82414	0.9739	7.82414	0.9735	7.82414	0.973	7.82414	0.9731	7.82414	0.9725	7.82414	0.9712	7.82414	0.9687	7.82414	0.9649
7.89865	0.973	7.89865	0.9742	7.89865	0.9737	7.89865	0.9734	7.89865	0.9734	7.89865	0.973	7.89865	0.9724	7.89865	0.9726	7.89865	0.9716	7.89865	0.9702	7.89865	0.9681	7.89865	0.9647
7.97317	0.9729	7.97317	0.9735	7.97317	0.973	7.97317	0.9728	7.97317	0.9734	7.97317	0.9727	7.97317	0.9716	7.97317	0.9726	7.97317	0.9717	7.97317	0.9696	7.97317	0.9676	7.97317	0.964
8.04768	0.9723	8.04768	0.9729	8.04768	0.9729	8.04768	0.9722	8.04768	0.9728	8.04768	0.972	8.04768	0.9709	8.04768	0.9722	8.04768	0.9708	8.04768	0.9697	8.04768	0.967	8.04768	0.963
8.1222	0.9716	8.1222	0.9732	8.1222	0.9723	8.1222	0.9722	8.1222	0.9721	8.1222	0.9715	8.1222	0.9711	8.1222	0.9713	8.1222	0.9711	8.1222	0.9693	8.1222	0.9672	8.1222	0.9626
8.19672	0.9712	8.19672	0.9723	8.19672	0.9711	8.19672	0.9718	8.19672	0.9722	8.19672	0.9712	8.19672	0.971	8.19672	0.9711	8.19672	0.9707	8.19672	0.9691	8.19672	0.9665	8.19672	0.9627
8.27123	0.9714	8.27123	0.9718	8.27123	0.9712	8.27123	0.9713	8.27123	0.9713	8.27123	0.9709	8.27123	0.9703	8.27123	0.97	8.27123	0.9696	8.27123	0.9684	8.27123	0.9659	8.27123	0.9619
8.34575	0.971	8.34575	0.9717	8.34575	0.9715	8.34575	0.9704	8.34575	0.9714	8.34575	0.9703	8.34575	0.9697	8.34575	0.97	8.34575	0.9694	8.34575	0.968	8.34575	0.9657	8.34575	0.961
8.42026	0.9703	8.42026	0.9711	8.42026	0.9702	8.42026	0.9711	8.42026	0.9705	8.42026	0.9711	8.42026	0.97	8.42026	0.9693	8.42026	0.9683	8.42026	0.9671	8.42026	0.9652	8.42026	0.9604
8.49478	0.9706	8.49478	0.9709	8.49478	0.9709	8.49478	0.9705	8.49478	0.9704	8.49478	0.9708	8.49478	0.9699	8.49478	0.969	8.49478	0.9686	8.49478	0.9672	8.49478	0.965	8.49478	0.9603
8.56929	0.9702	8.56929	0.9705	8.56929	0.9705	8.56929	0.9702	8.56929	0.9692	8.56929	0.9704	8.56929	0.9695	8.56929	0.9683	8.56929	0.9676	8.56929	0.9671	8.56929	0.9653	8.56929	0.9594
8.64381	0.9694	8.64381	0.9702	8.64381	0.9704	8.64381	0.9695	8.64381	0.9699	8.64381	0.9693	8.64381	0.9693	8.64381	0.968	8.64381	0.9675	8.64381	0.9672	8.64381	0.9641	8.64381	0.9592
8.71833	0.9689	8.71833	0.9696	8.71833	0.9697	8.71833	0.969	8.71833	0.9692	8.71833	0.969	8.71833	0.9686	8.71833	0.9684	8.71833	0.9673	8.71833	0.9657	8.71833	0.9639	8.71833	0.9587
8.79284	0.9684	8.79284	0.9697	8.79284	0.9696	8.79284	0.9685	8.79284	0.969	8.79284	0.9686	8.79284	0.9679	8.79284	0.9678	8.79284	0.9674	8.79284	0.9654	8.79284	0.9635	8.79284	0.9579
8.86736	0.9684	8.86736	0.9696	8.86736	0.969	8.86736	0.9682	8.86736	0.9685	8.86736	0.9686	8.86736	0.9677	8.86736	0.9671	8.86736	0.9667	8.86736	0.9649	8.86736	0.9624	8.86736	0.9583
8.94187	0.9683	8.94187	0.9699	8.94187	0.9685	8.94187	0.9671	8.94187	0.9678	8.94187	0.9678	8.94187	0.9677	8.94187	0.9671	8.94187	0.9664	8.94187	0.9655	8.94187	0.962	8.94187	0.958
9.01639	0.9685	9.01639	0.9686	9.01639	0.968	9.01639	0.9673	9.01639	0.9673	9.01639	0.9671	9.01639	0.9671	9.01639	0.9661	9.01639	0.9662	9.01639	0.9644	9.01639	0.9617	9.01639	0.957
9.0909	0.9681	9.0909	0.9685	9.0909	0.968	9.0909	0.967	9.0909	0.9672	9.0909	0.9664	9.0909	0.9672	9.0909	0.9661	9.0909	0.9663	9.0909	0.9637	9.0909	0.9614	9.0909	0.957
9.16542	0.9676	9.16542	0.9686	9.16542	0.9675	9.16542	0.9669	9.16542	0.9667	9.16542	0.9669	9.16542	0.9666	9.16542	0.9656	9.16542	0.9648	9.16542	0.9631	9.16542	0.9612	9.16542	0.9563
9.23993	0.9671	9.23993	0.9675	9.23993	0.9678	9.23993	0.9663	9.23993	0.9663	9.23993	0.9669	9.23993	0.9659	9.23993	0.9656	9.23993	0.9649	9.23993	0.9627	9.23993	0.961	9.23993	0.9556
9.31445	0.9664	9.31445	0.9673	9.31445	0.9673	9.31445	0.9654	9.31445	0.9664	9.31445	0.9663	9.31445	0.9656	9.31445	0.9654	9.31445	0.9646	9.31445	0.9627	9.31445	0.9605	9.31445	0.9554
9.38897	0.9661	9.38897	0.9673	9.38897	0.9668	9.38897	0.9654	9.38897	0.9656	9.38897	0.9657	9.38897	0.965	9.38897	0.9648	9.38897	0.9641	9.38897	0.9621	9.38897	0.9601	9.38897	0.9546
9.46348	0.9658	9.46348	0.9666	9.46348	0.9667	9.46348	0.9652	9.46348	0.9651	9.46348	0.9655	9.46348	0.9652	9.46348	0.9642	9.46348	0.964	9.46348	0.9619	9.46348	0.9601	9.46348	0.9551
9.538	0.9655	9.538	0.9662	9.538	0.966	9.538	0.965	9.538	0.9655	9.538	0.9655	9.538	0.9649	9.538	0.9645	9.538	0.9636	9.538	0.9618	9.538	0.9598	9.538	0.9542
9.61251	0.9646	9.61251	0.9657	9.61251	0.9666	9.61251	0.965	9.61251	0.9649	9.61251	0.9643	9.61251	0.9648	9.61251	0.9644	9.61251	0.963	9.61251	0.9616	9.61251	0.9588	9.61251	0.9536
9.68703	0.9649	9.68703	0.9657	9.68703	0.9653	9.68703	0.9643	9.68703	0.9646	9.68703	0.9638	9.68703	0.9632	9.68703	0.9634	9.68703	0.9626	9.68703	0.9615	9.68703	0.9587	9.68703	0.9531
9.76154	0.9645	9.76154	0.9655	9.76154	0.9648	9.76154	0.9638	9.76154	0.9643	9.76154	0.964	9.76154	0.9636	9.76154	0.9636	9.76154	0.9625	9.76154	0.9614	9.76154	0.9578	9.76154	0.9527
9.83606	0.9644	9.83606	0.9646	9.83606	0.9633	9.83606	0.9635	9.83606	0.9638	9.83606	0.964	9.83606	0.9632	9.83606	0.9632	9.83606	0.9621	9.83606	0.9602	9.83606	0.9575	9.83606	0.952
9.91057	0.9639	9.91057	0.9642	9.91057	0.9637	9.91057	0.9627	9.91057	0.9639	9.91057	0.9633	9.91057	0.9627	9.91057	0.9632	9.91057	0.9619	9.91057	0.9597	9.91057	0.9574	9.91057	0.9516
9.98509	0.9635	9.98509	0.9643	9.98509	0.9639	9.98509	0.9623	9.98509	0.963	9.98509	0.963	9.98509	0.9619	9.98509	0.9632	9.98509	0.9613	9.98509	0.9598	9.98509	0.9566	9.98509	0.9515
10.0596	0.9633	10.0596	0.9641	10.0596	0.9636	10.0596	0.9624	10.0596	0.9629	10.0596	0.9628	10.0596	0.9613	10.0596	0.9632	10.0596	0.961	10.0596	0.959	10.0596	0.9566	10.0596	0.9504
10.1341	0.9633	10.1341	0.9641	10.1341	0.9632	10.1341	0.9622	10.1341	0.9629	10.1341	0.9626	10.1341	0.961	10.1341	0.9623	10.1341	0.9605	10.1341	0.9582	10.1341	0.9563	10.1341	0.9506
10.2086	0.9627	10.2086	0.9636	10.2086	0.9626	10.2086	0.9622	10.2086	0.9627	10.2086	0.9623	10.2086	0.9605	10.2086	0.9621	10.2086	0.96	10.2086	0.9581	10.2086	0.9554	10.2086	0.9498
10.2831	0.9627	10.2831	0.9626	10.2831	0.9628	10.2831	0.9614	10.2831	0.9625	10.2831	0.9622	10.2831	0.9601	10.2831	0.9622	10.2831	0.9597	10.2831	0.9579	10.2831	0.9555	10.2831	0.9504
10.3577	0.9622	10.3577	0.9618	10.3577	0.9614	10.3577	0.9614	10.3577	0.9621	10.3577	0.9624	10.3577	0.9606	10.3577	0.9621	10.3577	0.9595	10.3577	0.9574	10.3577	0.955	10.3577	0.9496
10.4322	0.9615	10.4322	0.9617	10.4322	0.9619	10.4322	0.9612	10.4322	0.9618	10.4322	0.9617	10.4322	0.9604	10.4322	0.9608	10.4322	0.9592	10.4322	0.9573	10.4322	0.9547	10.4322	0.949
10.5067	0.9617	10.5067	0.9616	10.5067	0.9622	10.5067	0.9617	10.5067	0.9618	10.5067	0.9608	10.5067	0.9601	10.5067	0.9598	10.5067	0.9593	10.5067	0.9577	10.5067	0.9545	10.5067	0.9487
10.5812	0.9613	10.5812	0.9615	10.5812	0.9619	10.5812	0.9613	10.5812	0.9611	10.5812	0.961	10.5812	0.9597	10.5812	0.9593	10.5812	0.9585	10.5812	0.9571	10.5812	0.9537	10.5812	0.9485
10.6557	0.9614	10.6557	0.9618	10.6557	0.9608	10.6557	0.9605	10.6557	0.9604	10.6557	0.9603	10.6557	0.9595	10.6557	0.9595	10.6557	0.9586	10.6557	0.9565	10.6557	0.9542	10.6557	0.948
10.7302	0.9607	10.7302	0.9617	10.7302	0.9614	10.7302	0.9604	10.7302	0.9604	10.7302	0.9604	10.7302	0.9595	10.7302	0.9592	10.7302	0.9584	10.7302	0.9562	10.7302	0.9536	10.7302	0.9479
10.8048	0.9613	10.8048	0.9615	10.8048	0.9614	10.8048	0.9599	10.8048	0.96	10.8048	0.9599	10.8048	0.959	10.8048	0.9588	10.8048	0.9582	10.8048	0.9557	10.8048	0.9535	10.8048	0.9477
10.8793	0.9606	10.8793	0.9613	10.8793	0.9609	10.8793	0.9601	10.8793	0.9599	10.8793	0.9597	10.8793	0.9588	10.8793	0.9585	10.8793	0.9584	10.8793	0.956	10.8793	0.9536	10.8793	0.9479
10.9538	0.9606	10.9538	0.9613	10.9538	0.9606	10.9538	0.9595	10.9538	0.9601	10.9538	0.9597	10.9538	0.9586	10.9538	0.9581	10.9538	0.9571	10.9538	0.9559	10.9538	0.9531	10.9538	0.9469
11.0283	0.9601	11.0283	0.9609	11.0283	0.9607	11.0283	0.9591	11.0283	0.9605	11.0283	0.9592	11.0283	0.9589	11.0283	0.9581	11.0283	0.9568	11.0283	0.9565	11.0283	0.9527	11.0283	0.9463
11.1028	0.9598	11.1028	0.9602	11.1028	0.9601	11.1028	0.9592	11.1028	0.9593	11.1028	0.959	11.1028	0.9583	11.1028	0.958	11.1028	0.957	11.1028	0.9555	11.1028	0.9522	11.1028	0.9469
11.1773	0.9599	11.1773	0.9603	11.1773	0.9603	11.1773	0.9586	11.1773	0.9587	11.1773	0.9584	11.1773	0.9583	11.1773	0.9578	11.1773	0.9568	11.1773	0.9544	11.1773	0.9516	11.1773	0.9462
11.2519	0.9598	11.2519	0.9598	11.2519	0.9593	11.2519	0.959	11.2519	0.959	11.2519	0.9586	11.2519	0.9577	11.2519	0.9575	11.2519	0.9564	11.2519	0.9549	11.2519	0.9515	11.2519	0.9465
11.3264	0.9587	11.3264	0.96	11.3264	0.959	11.3264	0.9584	11.3264	0.9586	11.3264	0.9585	11.3264	0.9566	11.3264	0.9574	11.3264	0.9562	11.3264	0.9538	11.3264	0.9517	11.3264	0.9463
11.4009	0.9585	11.4009	0.9599	11.4009	0.9587	11.4009	0.9582	11.4009	0.9587	11.4009	0.9583	11.4009	0.9568	11.4009	0.9578	11.4009	0.9562	11.4009	0.9535	11.4009	0.9517	11.4009	0.9458
11.4754	0.9583	11.4754	0.9593	11.4754	0.9584	11.4754	0.9577	11.4754	0.9584	11.4754	0.9583	11.4754	0.9569	11.4754	0.9564	11.4754	0.9556	11.4754	0.9532	11.4754	0.9511	11.4754	0.9453
11.5499	0.958	11.5499	0.9587	11.5499	0.9579	11.5499	0.9575	11.5499	0.9583	11.5499	0.9582	11.5499	0.9567	11.5499	0.9562	11.5499	0.9554	11.5499	0.953	11.5499	0.9504	11.5499	0.9449
11.6244	0.9578	11.6244	0.9586	11.6244	0.9586	11.6244	0.9574	11.6244	0.9583	11.6244	0.9577	11.6244	0.9569	11.6244	0.9564	11.6244	0.9553	11.6244	0.9523	11.6244	0.9506	11.6244	0.9445
11.6989	0.9575	11.6989	0.9583	11.6989	0.9577	11.6989	0.957	11.6989	0.9581	11.6989	0.9572	11.6989	0.9565	11.6989	0.9561	11.6989	0.9548	11.6989	0.9522	11.6989	0.9505	11.6989	0.9446
11.7735	0.9574	11.7735	0.9579	11.7735	0.9579	11.7735	0.9571	11.7735	0.9577	11.7735	0.9564	11.7735	0.9565	11.7735	0.9558	11.7735	0.9545	11.7735	0.9524	11.7735	0.9504	11.7735	0.9443
11.848	0.957	11.848	0.9575	11.848	0.9581	11.848	0.9569	11.848	0.957	11.848	0.9565	11.848	0.9557	11.848	0.955	11.848	0.9544	11.848	0.9519	11.848	0.9493	11.848	0.9434
11.9225	0.9567	11.9225	0.9574	11.9225	0.9578	11.9225	0.9562	11.9225	0.9565	11.9225	0.9565	11.9225	0.9549	11.9225	0.9556	11.9225	0.9542	11.9225	0.9515	11.9225	0.9493	11.9225	0.9432
11.997	0.957	11.997	0.9574	11.997	0.9574	11.997	0.9556	11.997	0.9567	11.997	0.9567	11.997	0.9555	11.997	0.9552	11.997	0.9533	11.997	0.9517	11.997	0.9494	11.997	0.9431
12.0715	0.9571	12.0715	0.9571	12.0715	0.9576	12.0715	0.9555	12.0715	0.9567	12.0715	0.9561	12.0715	0.9552	12.0715	0.9545	12.0715	0.9536	12.0715	0.9516	12.0715	0.9494	12.0715	0.9429
12.146	0.9562	12.146	0.9569	12.146	0.957	12.146	0.9554	12.146	0.9563	12.146	0.9565	12.146	0.9551	12.146	0.9542	12.146	0.9532	12.146	0.9511	12.146	0.9495	12.146	0.9426
12.2206	0.9565	12.2206	0.9576	12.2206	0.9565	12.2206	0.9561	12.2206	0.9559	12.2206	0.9554	12.2206	0.9549	12.2206	0.9539	12.2206	0.9533	12.2206	0.9509	12.2206	0.949	12.2206	0.9425
12.2951	0.956	12.2951	0.9574	12.2951	0.9567	12.2951	0.9558	12.2951	0.9562	12.2951	0.9556	12.2951	0.9541	12.2951	0.954	12.2951	0.9529	12.2951	0.951	12.2951	0.949	12.2951	0.942
12.3696	0.956	12.3696	0.9566	12.3696	0.9569	12.3696	0.955	12.3696	0.9554	12.3696	0.956	12.3696	0.9541	12.3696	0.954	12.3696	0.9531	12.3696	0.9501	12.3696	0.9489	12.3696	0.9415
12.4441	0.9559	12.4441	0.9565	12.4441	0.9567	12.4441	0.9549	12.4441	0.9556	12.4441	0.9555	12.4441	0.9543	12.4441	0.9539	12.4441	0.9516	12.4441	0.9503	12.4441	0.9484	12.4441	0.9413
12.5186	0.9554	12.5186	0.9555	12.5186	0.9558	12.5186	0.9545	12.5186	0.9555	12.5186	0.9552	12.5186	0.9541	12.5186	0.9535	12.5186	0.9514	12.5186	0.9498	12.5186	0.9483	12.5186	0.9413
12.5931	0.9549	12.5931	0.956	12.5931	0.9563	12.5931	0.9552	12.5931	0.9552	12.5931	0.9545	12.5931	0.9533	12.5931	0.9539	12.5931	0.9521	12.5931	0.9503	12.5931	0.9478	12.5931	0.9415
12.6677	0.9547	12.6677	0.9558	12.6677	0.9558	12.6677	0.9546	12.6677	0.9552	12.6677	0.9541	12.6677	0.9536	12.6677	0.9535	12.6677	0.9524	12.6677	0.9499	12.6677	0.9473	12.6677	0.9414
12.7422	0.9543	12.7422	0.9559	12.7422	0.9556	12.7422	0.9538	12.7422	0.9548	12.7422	0.954	12.7422	0.953	12.7422	0.9528	12.7422	0.9522	12.7422	0.9498	12.7422	0.9471	12.7422	0.9412
12.8167	0.9546	12.8167	0.9558	12.8167	0.9561	12.8167	0.9539	12.8167	0.9548	12.8167	0.9541	12.8167	0.9531	12.8167	0.9526	12.8167	0.952	12.8167	0.9494	12.8167	0.947	12.8167	0.9406
12.8912	0.9543	12.8912	0.9555	12.8912	0.9553	12.8912	0.954	12.8912	0.9546	12.8912	0.9537	12.8912	0.9536	12.8912	0.9527	12.8912	0.9512	12.8912	0.9499	12.8912	0.947	12.8912	0.9412
12.9657	0.9541	12.9657	0.9558	12.9657	0.9554	12.9657	0.9541	12.9657	0.9544	12.9657	0.9535	12.9657	0.9529	12.9657	0.953	12.9657	0.9512	12.9657	0.9496	12.9657	0.9466	12.9657	0.9406
13.0402	0.9544	13.0402	0.9553	13.0402	0.9545	13.0402	0.9538	13.0402	0.9544	13.0402	0.9541	13.0402	0.9523	13.0402	0.9528	13.0402	0.9504	13.0402	0.9491	13.0402	0.9465	13.0402	0.9402
13.1148	0.9541	13.1148	0.9554	13.1148	0.9545	13.1148	0.9531	13.1148	0.9537	13.1148	0.9536	13.1148	0.9521	13.1148	0.9523	13.1148	0.951	13.1148	0.9483	13.1148	0.9459	13.1148	0.94
13.1893	0.9544	13.1893	0.9553	13.1893	0.9546	13.1893	0.9532	13.1893	0.9545	13.1893	0.9533	13.1893	0.9526	13.1893	0.9527	13.1893	0.9505	13.1893	0.948	13.1893	0.9455	13.1893	0.9395
13.2638	0.9538	13.2638	0.9548	13.2638	0.9548	13.2638	0.953	13.2638	0.9546	13.2638	0.9533	13.2638	0.9523	13.2638	0.9519	13.2638	0.9507	13.2638	0.9482	13.2638	0.9454	13.2638	0.9392
13.3383	0.9541	13.3383	0.9547	13.3383	0.9549	13.3383	0.9526	13.3383	0.9534	13.3383	0.9533	13.3383	0.9518	13.3383	0.9517	13.3383	0.9507	13.3383	0.9484	13.3383	0.9444	13.3383	0.9392
13.4128	0.954	13.4128	0.9548	13.4128	0.9546	13.4128	0.9524	13.4128	0.9529	13.4128	0.9536	13.4128	0.9517	13.4128	0.9522	13.4128	0.95	13.4128	0.9481	13.4128	0.9447	13.4128	0.9392
13.4873	0.9535	13.4873	0.9539	13.4873	0.9546	13.4873	0.9521	13.4873	0.9529	13.4873	0.9526	13.4873	0.9513	13.4873	0.9519	13.4873	0.9505	13.4873	0.9478	13.4873	0.945	13.4873	0.9386
13.5618	0.9536	13.5618	0.9538	13.5618	0.9544	13.5618	0.9515	13.5618	0.9525	13.5618	0.9522	13.5618	0.9516	13.5618	0.9516	13.5618	0.9503	13.5618	0.9468	13.5618	0.9447	13.5618	0.9387
13.6364	0.9536	13.6364	0.9542	13.6364	0.9543	13.6364	0.9515	13.6364	0.9525	13.6364	0.9524	13.6364	0.9509	13.6364	0.9511	13.6364	0.9499	13.6364	0.9468	13.6364	0.9448	13.6364	0.9387
13.7109	0.9531	13.7109	0.9536	13.7109	0.9538	13.7109	0.9521	13.7109	0.9526	13.7109	0.9518	13.7109	0.951	13.7109	0.9514	13.7109	0.9496	13.7109	0.9465	13.7109	0.9443	13.7109	0.9379
13.7854	0.9532	13.7854	0.9534	13.7854	0.9535	13.7854	0.9516	13.7854	0.9523	13.7854	0.9516	13.7854	0.9515	13.7854	0.9509	13.7854	0.9499	13.7854	0.9471	13.7854	0.9435	13.7854	0.9382
13.8599	0.9527	13.8599	0.9536	13.8599	0.9536	13.8599	0.9515	13.8599	0.9517	13.8599	0.9517	13.8599	0.9508	13.8599	0.9514	13.8599	0.9498	13.8599	0.9464	13.8599	0.944	13.8599	0.9379
13.9344	0.9527	13.9344	0.9538	13.9344	0.9534	13.9344	0.9515	13.9344	0.9513	13.9344	0.9513	13.9344	0.9508	13.9344	0.9511	13.9344	0.9492	13.9344	0.9468	13.9344	0.9439	13.9344	0.9372
14.0089	0.9526	14.0089	0.9536	14.0089	0.9527	14.0089	0.9512	14.0089	0.952	14.0089	0.9509	14.0089	0.951	14.0089	0.9502	14.0089	0.9488	14.0089	0.9465	14.0089	0.9441	14.0089	0.9379
14.0834	0.9524	14.0834	0.9536	14.0834	0.9531	14.0834	0.9507	14.0834	0.951	14.0834	0.9513	14.0834	0.9499	14.0834	0.9506	14.0834	0.9491	14.0834	0.9457	14.0834	0.943	14.0834	0.9374
14.158	0.9524	14.158	0.9535	14.158	0.9529	14.158	0.9503	14.158	0.9509	14.158	0.9514	14.158	0.9495	14.158	0.9499	14.158	0.9487	14.158	0.9459	14.158	0.9435	14.158	0.9373
14.2325	0.9519	14.2325	0.9533	14.2325	0.9521	14.2325	0.9509	14.2325	0.9513	14.2325	0.9512	14.2325	0.9497	14.2325	0.9499	14.2325	0.948	14.2325	0.9457	14.2325	0.9431	14.2325	0.9372
14.307	0.9517	14.307	0.953	14.307	0.9525	14.307	0.951	14.307	0.9513	14.307	0.9511	14.307	0.9497	14.307	0.9498	14.307	0.9478	14.307	0.9455	14.307	0.9428	14.307	0.9371
14.3815	0.9516	14.3815	0.9522	14.3815	0.9525	14.3815	0.9503	14.3815	0.951	14.3815	0.9509	14.3815	0.9496	14.3815	0.9494	14.3815	0.948	14.3815	0.9456	14.3815	0.9426	14.3815	0.9373
14.456	0.9506	14.456	0.9518	14.456	0.9528	14.456	0.9507	14.456	0.9509	14.456	0.9503	14.456	0.9491	14.456	0.9492	14.456	0.9478	14.456	0.9462	14.456	0.9422	14.456	0.937
14.5305	0.9514	14.5305	0.9528	14.5305	0.9526	14.5305	0.95	14.5305	0.9506	14.5305	0.9504	14.5305	0.9498	14.5305	0.9493	14.5305	0.9481	14.5305	0.9456	14.5305	0.9422	14.5305	0.9365
14.6051	0.9514	14.6051	0.9522	14.6051	0.952	14.6051	0.9501	14.6051	0.9504	14.6051	0.9506	14.6051	0.9492	14.6051	0.9493	14.6051	0.9481	14.6051	0.9448	14.6051	0.9417	14.6051	0.9359
14.6796	0.9511	14.6796	0.9519	14.6796	0.9518	14.6796	0.9496	14.6796	0.9499	14.6796	0.9505	14.6796	0.9492	14.6796	0.949	14.6796	0.9479	14.6796	0.9446	14.6796	0.9419	14.6796	0.936
14.7541	0.9509	14.7541	0.9521	14.7541	0.9511	14.7541	0.9498	14.7541	0.9497	14.7541	0.9497	14.7541	0.9484	14.7541	0.9494	14.7541	0.9476	14.7541	0.9449	14.7541	0.9418	14.7541	0.9358
14.8286	0.9509	14.8286	0.9516	14.8286	0.9516	14.8286	0.9503	14.8286	0.9506	14.8286	0.95	14.8286	0.9486	14.8286	0.9492	14.8286	0.9474	14.8286	0.9446	14.8286	0.9417	14.8286	0.9352
14.9031	0.9508	14.9031	0.9513	14.9031	0.9517	14.9031	0.9499	14.9031	0.9504	14.9031	0.9493	14.9031	0.949	14.9031	0.9482	14.9031	0.9477	14.9031	0.9444	14.9031	0.9421	14.9031	0.9353
14.9776	0.9505	14.9776	0.9509	14.9776	0.9514	14.9776	0.9492	14.9776	0.9499	14.9776	0.9492	14.9776	0.9492	14.9776	0.9487	14.9776	0.9467	14.9776	0.9449	14.9776	0.9416	14.9776	0.9353
15.0521	0.9501	15.0521	0.9515	15.0521	0.9507	15.0521	0.9495	15.0521	0.95	15.0521	0.9489	15.0521	0.9489	15.0521	0.9488	15.0521	0.947	15.0521	0.9446	15.0521	0.9416	15.0521	0.9353
15.1267	0.9501	15.1267	0.9519	15.1267	0.9507	15.1267	0.949	15.1267	0.9494	15.1267	0.9494	15.1267	0.9487	15.1267	0.9483	15.1267	0.9461	15.1267	0.9444	15.1267	0.9415	15.1267	0.9353
15.2012	0.9498	15.2012	0.9516	15.2012	0.9504	15.2012	0.9488	15.2012	0.9489	15.2012	0.9491	15.2012	0.9488	15.2012	0.9481	15.2012	0.9459	15.2012	0.9439	15.2012	0.9414	15.2012	0.935
15.2757	0.9502	15.2757	0.9508	15.2757	0.9509	15.2757	0.9492	15.2757	0.9495	15.2757	0.9489	15.2757	0.9483	15.2757	0.9487	15.2757	0.9465	15.2757	0.9438	15.2757	0.9411	15.2757	0.9343
15.3502	0.9497	15.3502	0.9509	15.3502	0.9511	15.3502	0.9487	15.3502	0.9496	15.3502	0.9486	15.3502	0.9483	15.3502	0.9479	15.3502	0.9464	15.3502	0.9438	15.3502	0.9412	15.3502	0.9344
15.4247	0.9493	15.4247	0.9513	15.4247	0.9508	15.4247	0.9491	15.4247	0.9493	15.4247	0.9485	15.4247	0.9484	15.4247	0.9481	15.4247	0.9456	15.4247	0.9437	15.4247	0.9414	15.4247	0.9341
15.4992	0.9498	15.4992	0.9509	15.4992	0.9502	15.4992	0.9489	15.4992	0.9494	15.4992	0.9481	15.4992	0.948	15.4992	0.9483	15.4992	0.9455	15.4992	0.9439	15.4992	0.9408	15.4992	0.934
15.5738	0.9496	15.5738	0.951	15.5738	0.9503	15.5738	0.9486	15.5738	0.9496	15.5738	0.9479	15.5738	0.9483	15.5738	0.9481	15.5738	0.9454	15.5738	0.9438	15.5738	0.9409	15.5738	0.9347
15.6483	0.9493	15.6483	0.9503	15.6483	0.9497	15.6483	0.9488	15.6483	0.9487	15.6483	0.9487	15.6483	0.9477	15.6483	0.9478	15.6483	0.9452	15.6483	0.9435	15.6483	0.9403	15.6483	0.9344
15.7228	0.9492	15.7228	0.9506	15.7228	0.9497	15.7228	0.9485	15.7228	0.9484	15.7228	0.9489	15.7228	0.9476	15.7228	0.9477	15.7228	0.9449	15.7228	0.9436	15.7228	0.94	15.7228	0.9345
15.7973	0.9491	15.7973	0.9496	15.7973	0.949	15.7973	0.9481	15.7973	0.9486	15.7973	0.9481	15.7973	0.9474	15.7973	0.947	15.7973	0.945	15.7973	0.9431	15.7973	0.9402	15.7973	0.9345
15.8718	0.9489	15.8718	0.95	15.8718	0.9491	15.8718	0.9485	15.8718	0.948	15.8718	0.9477	15.8718	0.9473	15.8718	0.9469	15.8718	0.9448	15.8718	0.9429	15.8718	0.9402	15.8718	0.9337
15.9463	0.9491	15.9463	0.9502	15.9463	0.9492	15.9463	0.9474	15.9463	0.9485	15.9463	0.9472	15.9463	0.9476	15.9463	0.9465	15.9463	0.9443	15.9463	0.9435	15.9463	0.9397	15.9463	0.9331
16.0208	0.9491	16.0208	0.9499	16.0208	0.949	16.0208	0.9478	16.0208	0.9483	16.0208	0.9472	16.0208	0.9475	16.0208	0.9466	16.0208	0.9447	16.0208	0.9423	16.0208	0.9387	16.0208	0.933
16.0954	0.9493	16.0954	0.9496	16.0954	0.9488	16.0954	0.9483	16.0954	0.9485	16.0954	0.9477	16.0954	0.9472	16.0954	0.947	16.0954	0.945	16.0954	0.9424	16.0954	0.9396	16.0954	0.9327
16.1699	0.9489	16.1699	0.9497	16.1699	0.9492	16.1699	0.9476	16.1699	0.9484	16.1699	0.9482	16.1699	0.9474	16.1699	0.9469	16.1699	0.9448	16.1699	0.942	16.1699	0.9391	16.1699	0.9325
16.2444	0.9489	16.2444	0.9493	16.2444	0.9487	16.2444	0.9471	16.2444	0.9489	16.2444	0.948	16.2444	0.9471	16.2444	0.9468	16.2444	0.9442	16.2444	0.9424	16.2444	0.9394	16.2444	0.9328
16.3189	0.9484	16.3189	0.9492	16.3189	0.9489	16.3189	0.9476	16.3189	0.948	16.3189	0.9482	16.3189	0.9476	16.3189	0.9465	16.3189	0.944	16.3189	0.9419	16.3189	0.9394	16.3189	0.9324
16.3934	0.9483	16.3934	0.9492	16.3934	0.9482	16.3934	0.9471	16.3934	0.9478	16.3934	0.9474	16.3934	0.9466	16.3934	0.946	16.3934	0.9442	16.3934	0.9418	16.3934	0.9396	16.3934	0.9326
16.4679	0.9485	16.4679	0.9497	16.4679	0.9479	16.4679	0.9469	16.4679	0.9476	16.4679	0.9477	16.4679	0.9462	16.4679	0.9455	16.4679	0.9439	16.4679	0.9417	16.4679	0.939	16.4679	0.933
16.5425	0.9484	16.5425	0.949	16.5425	0.9485	16.5425	0.947	16.5425	0.9475	16.5425	0.9472	16.5425	0.947	16.5425	0.9461	16.5425	0.9449	16.5425	0.9418	16.5425	0.9387	16.5425	0.9319
16.617	0.9482	16.617	0.9488	16.617	0.9484	16.617	0.9472	16.617	0.948	16.617	0.9466	16.617	0.9467	16.617	0.946	16.617	0.9441	16.617	0.9417	16.617	0.9388	16.617	0.9321
16.6915	0.9477	16.6915	0.9487	16.6915	0.9486	16.6915	0.9471	16.6915	0.948	16.6915	0.9471	16.6915	0.9463	16.6915	0.9463	16.6915	0.9434	16.6915	0.9417	16.6915	0.938	16.6915	0.9315
16.766	0.9488	16.766	0.9488	16.766	0.9477	16.766	0.9473	16.766	0.9477	16.766	0.9477	16.766	0.9467	16.766	0.9456	16.766	0.944	16.766	0.9422	16.766	0.938	16.766	0.9322
16.8405	0.9484	16.8405	0.9491	16.8405	0.9484	16.8405	0.9475	16.8405	0.9476	16.8405	0.9473	16.8405	0.946	16.8405	0.9456	16.8405	0.944	16.8405	0.9417	16.8405	0.9386	16.8405	0.932
16.915	0.9485	16.915	0.9492	16.915	0.9485	16.915	0.9472	16.915	0.9473	16.915	0.9471	16.915	0.9464	16.915	0.9456	16.915	0.944	16.915	0.9414	16.915	0.9381	16.915	0.9321
16.9896	0.9478	16.9896	0.9487	16.9896	0.9483	16.9896	0.9473	16.9896	0.9478	16.9896	0.9469	16.9896	0.9462	16.9896	0.9454	16.9896	0.9441	16.9896	0.9413	16.9896	0.9379	16.9896	0.9321
17.0641	0.9476	17.0641	0.9484	17.0641	0.9478	17.0641	0.9471	17.0641	0.9477	17.0641	0.9467	17.0641	0.9465	17.0641	0.9457	17.0641	0.944	17.0641	0.9413	17.0641	0.9375	17.0641	0.9322
17.1386	0.9478	17.1386	0.9482	17.1386	0.9482	17.1386	0.9472	17.1386	0.9477	17.1386	0.9462	17.1386	0.946	17.1386	0.9454	17.1386	0.9438	17.1386	0.9414	17.1386	0.9379	17.1386	0.9316
17.2131	0.9478	17.2131	0.9489	17.2131	0.9483	17.2131	0.9467	17.2131	0.9474	17.2131	0.946	17.2131	0.9457	17.2131	0.9453	17.2131	0.9439	17.2131	0.9415	17.2131	0.9377	17.2131	0.9315
17.2876	0.9476	17.2876	0.9486	17.2876	0.9477	17.2876	0.9469	17.2876	0.947	17.2876	0.9462	17.2876	0.9457	17.2876	0.9448	17.2876	0.9436	17.2876	0.9416	17.2876	0.9374	17.2876	0.9311
17.3621	0.9478	17.3621	0.9483	17.3621	0.9481	17.3621	0.9467	17.3621	0.9469	17.3621	0.9456	17.3621	0.9454	17.3621	0.9446	17.3621	0.9435	17.3621	0.9414	17.3621	0.9376	17.3621	0.9309
17.4367	0.9478	17.4367	0.9478	17.4367	0.9477	17.4367	0.9467	17.4367	0.9477	17.4367	0.9458	17.4367	0.945	17.4367	0.9443	17.4367	0.9436	17.4367	0.941	17.4367	0.9374	17.4367	0.9306
17.5112	0.9479	17.5112	0.9481	17.5112	0.9476	17.5112	0.9463	17.5112	0.9473	17.5112	0.9458	17.5112	0.9448	17.5112	0.9452	17.5112	0.9434	17.5112	0.9413	17.5112	0.9373	17.5112	0.9308
17.5857	0.9477	17.5857	0.9476	17.5857	0.9474	17.5857	0.9468	17.5857	0.9467	17.5857	0.9452	17.5857	0.9449	17.5857	0.9444	17.5857	0.9429	17.5857	0.9411	17.5857	0.9377	17.5857	0.9307
17.6602	0.9475	17.6602	0.948	17.6602	0.9472	17.6602	0.9464	17.6602	0.947	17.6602	0.9456	17.6602	0.9454	17.6602	0.9446	17.6602	0.9433	17.6602	0.9408	17.6602	0.9375	17.6602	0.9309
17.7347	0.9473	17.7347	0.9488	17.7347	0.947	17.7347	0.9471	17.7347	0.9471	17.7347	0.9457	17.7347	0.9453	17.7347	0.9447	17.7347	0.9432	17.7347	0.9408	17.7347	0.9374	17.7347	0.931
17.8092	0.9476	17.8092	0.9486	17.8092	0.9467	17.8092	0.9464	17.8092	0.9464	17.8092	0.9456	17.8092	0.9456	17.8092	0.9442	17.8092	0.9427	17.8092	0.9401	17.8092	0.9375	17.8092	0.9309
17.8837	0.9475	17.8837	0.9478	17.8837	0.9467	17.8837	0.9465	17.8837	0.9465	17.8837	0.9456	17.8837	0.9453	17.8837	0.9436	17.8837	0.9435	17.8837	0.9401	17.8837	0.9375	17.8837	0.9312
17.9583	0.9477	17.9583	0.9482	17.9583	0.9462	17.9583	0.9465	17.9583	0.9462	17.9583	0.9457	17.9583	0.9451	17.9583	0.9445	17.9583	0.9433	17.9583	0.9401	17.9583	0.9373	17.9583	0.9302
18.0328	0.947	18.0328	0.9484	18.0328	0.9471	18.0328	0.9459	18.0328	0.9462	18.0328	0.9463	18.0328	0.945	18.0328	0.944	18.0328	0.9427	18.0328	0.9405	18.0328	0.9369	18.0328	0.9299
18.1073	0.9466	18.1073	0.9476	18.1073	0.9467	18.1073	0.946	18.1073	0.9457	18.1073	0.9463	18.1073	0.9445	18.1073	0.944	18.1073	0.9425	18.1073	0.9396	18.1073	0.937	18.1073	0.9304
18.1818	0.9469	18.1818	0.9475	18.1818	0.9473	18.1818	0.9454	18.1818	0.9461	18.1818	0.946	18.1818	0.9449	18.1818	0.9443	18.1818	0.9418	18.1818	0.9394	18.1818	0.9373	18.1818	0.9303
18.2563	0.947	18.2563	0.9475	18.2563	0.9464	18.2563	0.9456	18.2563	0.9459	18.2563	0.9458	18.2563	0.9443	18.2563	0.9447	18.2563	0.9425	18.2563	0.9394	18.2563	0.9372	18.2563	0.9302
18.3308	0.9469	18.3308	0.9473	18.3308	0.9469	18.3308	0.9456	18.3308	0.946	18.3308	0.946	18.3308	0.9441	18.3308	0.9448	18.3308	0.9426	18.3308	0.9403	18.3308	0.9369	18.3308	0.9296
18.4053	0.9469	18.4053	0.9482	18.4053	0.9466	18.4053	0.9452	18.4053	0.9456	18.4053	0.9458	18.4053	0.9443	18.4053	0.9442	18.4053	0.9423	18.4053	0.9394	18.4053	0.9363	18.4053	0.93
18.4799	0.9473	18.4799	0.9478	18.4799	0.9467	18.4799	0.9458	18.4799	0.9455	18.4799	0.9453	18.4799	0.9442	18.4799	0.9443	18.4799	0.9421	18.4799	0.9391	18.4799	0.9358	18.4799	0.9306
18.5544	0.9471	18.5544	0.9477	18.5544	0.9468	18.5544	0.9458	18.5544	0.9454	18.5544	0.945	18.5544	0.9449	18.5544	0.9445	18.5544	0.9416	18.5544	0.9394	18.5544	0.9365	18.5544	0.9297
18.6289	0.9468	18.6289	0.9474	18.6289	0.9469	18.6289	0.9462	18.6289	0.945	18.6289	0.9451	18.6289	0.9444	18.6289	0.9444	18.6289	0.942	18.6289	0.9393	18.6289	0.9368	18.6289	0.93
18.7034	0.9469	18.7034	0.9469	18.7034	0.9468	18.7034	0.946	18.7034	0.9455	18.7034	0.9459	18.7034	0.9446	18.7034	0.9436	18.7034	0.9412	18.7034	0.9396	18.7034	0.9366	18.7034	0.9299
18.7779	0.9467	18.7779	0.9469	18.7779	0.946	18.7779	0.9458	18.7779	0.9457	18.7779	0.9452	18.7779	0.9444	18.7779	0.9439	18.7779	0.9414	18.7779	0.9397	18.7779	0.9368	18.7779	0.93
18.8525	0.9459	18.8525	0.9467	18.8525	0.9458	18.8525	0.9461	18.8525	0.9456	18.8525	0.9456	18.8525	0.9436	18.8525	0.9438	18.8525	0.9414	18.8525	0.9396	18.8525	0.9371	18.8525	0.9295
18.927	0.9459	18.927	0.9467	18.927	0.9457	18.927	0.9448	18.927	0.9456	18.927	0.9456	18.927	0.9437	18.927	0.9439	18.927	0.9416	18.927	0.9396	18.927	0.9367	18.927	0.929
19.0015	0.9462	19.0015	0.9466	19.0015	0.9455	19.0015	0.9451	19.0015	0.9454	19.0015	0.945	19.0015	0.9444	19.0015	0.9439	19.0015	0.9412	19.0015	0.9399	19.0015	0.9358	19.0015	0.9293
19.076	0.9464	19.076	0.9464	19.076	0.9455	19.076	0.9451	19.076	0.9454	19.076	0.9449	19.076	0.9448	19.076	0.9433	19.076	0.9415	19.076	0.9396	19.076	0.936	19.076	0.9296
19.1505	0.9465	19.1505	0.9465	19.1505	0.9459	19.1505	0.945	19.1505	0.9453	19.1505	0.9453	19.1505	0.9437	19.1505	0.9438	19.1505	0.9417	19.1505	0.9393	19.1505	0.9366	19.1505	0.929
19.225	0.9461	19.225	0.9465	19.225	0.9453	19.225	0.9449	19.225	0.945	19.225	0.9448	19.225	0.9431	19.225	0.9438	19.225	0.9415	19.225	0.9389	19.225	0.9366	19.225	0.9287
19.2995	0.9457	19.2995	0.9466	19.2995	0.9457	19.2995	0.9449	19.2995	0.9447	19.2995	0.9444	19.2995	0.9434	19.2995	0.9424	19.2995	0.9415	19.2995	0.9384	19.2995	0.9357	19.2995	0.9292
19.3741	0.9459	19.3741	0.9466	19.3741	0.9451	19.3741	0.9451	19.3741	0.9444	19.3741	0.9449	19.3741	0.9442	19.3741	0.9429	19.3741	0.9414	19.3741	0.9385	19.3741	0.9358	19.3741	0.9286
19.4486	0.9459	19.4486	0.9462	19.4486	0.9452	19.4486	0.9443	19.4486	0.9453	19.4486	0.9444	19.4486	0.9439	19.4486	0.9428	19.4486	0.9408	19.4486	0.9388	19.4486	0.9359	19.4486	0.9284
19.5231	0.946	19.5231	0.9463	19.5231	0.9455	19.5231	0.944	19.5231	0.9447	19.5231	0.9449	19.5231	0.9439	19.5231	0.9429	19.5231	0.9408	19.5231	0.9393	19.5231	0.9355	19.5231	0.9289
19.5976	0.9465	19.5976	0.946	19.5976	0.9456	19.5976	0.9444	19.5976	0.945	19.5976	0.9448	19.5976	0.9433	19.5976	0.9431	19.5976	0.9411	19.5976	0.939	19.5976	0.9354	19.5976	0.9285
19.6721	0.9465	19.6721	0.9465	19.6721	0.946	19.6721	0.9439	19.6721	0.9446	19.6721	0.9447	19.6721	0.9439	19.6721	0.9435	19.6721	0.9414	19.6721	0.9388	19.6721	0.9354	19.6721	0.9282
19.7466	0.9454	19.7466	0.9466	19.7466	0.9457	19.7466	0.9442	19.7466	0.9444	19.7466	0.9441	19.7466	0.944	19.7466	0.943	19.7466	0.9414	19.7466	0.9385	19.7466	0.9352	19.7466	0.9283
19.8211	0.9458	19.8211	0.9458	19.8211	0.945	19.8211	0.9439	19.8211	0.9447	19.8211	0.9446	19.8211	0.9432	19.8211	0.9425	19.8211	0.9412	19.8211	0.9383	19.8211	0.9351	19.8211	0.928
19.8957	0.9456	19.8957	0.9455	19.8957	0.9452	19.8957	0.9441	19.8957	0.9443	19.8957	0.9454	19.8957	0.943	19.8957	0.943	19.8957	0.9409	19.8957	0.9379	19.8957	0.9342	19.8957	0.9285
19.9702	0.9457	19.9702	0.9458	19.9702	0.945	19.9702	0.9441	19.9702	0.9446	19.9702	0.9452	19.9702	0.9433	19.9702	0.943	19.9702	0.9407	19.9702	0.9382	19.9702	0.935	19.9702	0.9282
20.0447	0.9455	20.0447	0.9464	20.0447	0.9449	20.0447	0.9444	20.0447	0.9444	20.0447	0.9446	20.0447	0.9438	20.0447	0.9424	20.0447	0.9409	20.0447	0.9381	20.0447	0.935	20.0447	0.9281
20.1192	0.9456	20.1192	0.9466	20.1192	0.9454	20.1192	0.9446	20.1192	0.9443	20.1192	0.9443	20.1192	0.9438	20.1192	0.9425	20.1192	0.9403	20.1192	0.9378	20.1192	0.9348	20.1192	0.9282
20.1937	0.9455	20.1937	0.9459	20.1937	0.9451	20.1937	0.9447	20.1937	0.9448	20.1937	0.9441	20.1937	0.9437	20.1937	0.9423	20.1937	0.9406	20.1937	0.9383	20.1937	0.9349	20.1937	0.928
20.2682	0.9457	20.2682	0.9459	20.2682	0.9454	20.2682	0.9446	20.2682	0.9453	20.2682	0.9439	20.2682	0.9434	20.2682	0.9424	20.2682	0.9408	20.2682	0.9377	20.2682	0.9349	20.2682	0.9282
20.3428	0.9454	20.3428	0.9459	20.3428	0.9452	20.3428	0.9436	20.3428	0.9442	20.3428	0.9446	20.3428	0.9429	20.3428	0.9424	20.3428	0.9406	20.3428	0.9379	20.3428	0.935	20.3428	0.9278
20.4173	0.9453	20.4173	0.9453	20.4173	0.9449	20.4173	0.9432	20.4173	0.9442	20.4173	0.9447	20.4173	0.9432	20.4173	0.942	20.4173	0.9404	20.4173	0.9381	20.4173	0.9344	20.4173	0.9276
20.4918	0.9452	20.4918	0.9458	20.4918	0.9449	20.4918	0.9431	20.4918	0.9446	20.4918	0.9446	20.4918	0.9439	20.4918	0.9423	20.4918	0.9407	20.4918	0.9375	20.4918	0.9344	20.4918	0.9279
20.5663	0.9448	20.5663	0.9461	20.5663	0.9453	20.5663	0.9434	20.5663	0.944	20.5663	0.9442	20.5663	0.9434	20.5663	0.942	20.5663	0.9398	20.5663	0.9388	20.5663	0.9348	20.5663	0.9275
20.6408	0.945	20.6408	0.9463	20.6408	0.9445	20.6408	0.9435	20.6408	0.9438	20.6408	0.944	20.6408	0.9432	20.6408	0.9424	20.6408	0.9407	20.6408	0.938	20.6408	0.9349	20.6408	0.9272
20.7153	0.9452	20.7153	0.9456	20.7153	0.9447	20.7153	0.9433	20.7153	0.9441	20.7153	0.9433	20.7153	0.9436	20.7153	0.9422	20.7153	0.9406	20.7153	0.9382	20.7153	0.935	20.7153	0.9267
20.7899	0.9449	20.7899	0.9457	20.7899	0.9451	20.7899	0.9434	20.7899	0.9436	20.7899	0.9432	20.7899	0.9429	20.7899	0.9424	20.7899	0.9404	20.7899	0.9383	20.7899	0.9356	20.7899	0.9269
20.8644	0.9456	20.8644	0.9461	20.8644	0.9443	20.8644	0.943	20.8644	0.944	20.8644	0.944	20.8644	0.9429	20.8644	0.9422	20.8644	0.94	20.8644	0.9381	20.8644	0.9347	20.8644	0.9277
20.9389	0.9451	20.9389	0.9463	20.9389	0.9445	20.9389	0.9431	20.9389	0.9442	20.9389	0.9441	20.9389	0.9429	20.9389	0.9422	20.9389	0.9405	20.9389	0.9387	20.9389	0.9348	20.9389	0.9275
21.0134	0.9457	21.0134	0.9464	21.0134	0.9449	21.0134	0.9439	21.0134	0.9441	21.0134	0.9441	21.0134	0.9435	21.0134	0.9422	21.0134	0.9409	21.0134	0.9384	21.0134	0.934	21.0134	0.9278
21.0879	0.9453	21.0879	0.9461	21.0879	0.9447	21.0879	0.9438	21.0879	0.9444	21.0879	0.944	21.0879	0.9432	21.0879	0.9424	21.0879	0.9409	21.0879	0.9381	21.0879	0.934	21.0879	0.9278
21.1624	0.9448	21.1624	0.9462	21.1624	0.9439	21.1624	0.9441	21.1624	0.9438	21.1624	0.9444	21.1624	0.9426	21.1624	0.9429	21.1624	0.9409	21.1624	0.9386	21.1624	0.9344	21.1624	0.9276
21.237	0.9453	21.237	0.9459	21.237	0.944	21.237	0.9437	21.237	0.9441	21.237	0.9438	21.237	0.9431	21.237	0.9429	21.237	0.94	21.237	0.9386	21.237	0.9336	21.237	0.9277
21.3115	0.9452	21.3115	0.9455	21.3115	0.9444	21.3115	0.9436	21.3115	0.9444	21.3115	0.9438	21.3115	0.9431	21.3115	0.9427	21.3115	0.9405	21.3115	0.9382	21.3115	0.9342	21.3115	0.9278
21.386	0.9448	21.386	0.9461	21.386	0.9449	21.386	0.944	21.386	0.9441	21.386	0.9439	21.386	0.9426	21.386	0.9422	21.386	0.9402	21.386	0.9384	21.386	0.9341	21.386	0.9273
21.4605	0.9448	21.4605	0.9463	21.4605	0.9447	21.4605	0.9435	21.4605	0.9441	21.4605	0.9436	21.4605	0.9428	21.4605	0.9419	21.4605	0.9404	21.4605	0.939	21.4605	0.934	21.4605	0.9268
21.535	0.9449	21.535	0.9462	21.535	0.9447	21.535	0.9435	21.535	0.9445	21.535	0.9433	21.535	0.9429	21.535	0.942	21.535	0.9404	21.535	0.9383	21.535	0.9343	21.535	0.927
21.6095	0.9452	21.6095	0.946	21.6095	0.9446	21.6095	0.9428	21.6095	0.9445	21.6095	0.9435	21.6095	0.9425	21.6095	0.9423	21.6095	0.9406	21.6095	0.9381	21.6095	0.9343	21.6095	0.9266
21.684	0.9453	21.684	0.9456	21.684	0.9448	21.684	0.9427	21.684	0.9444	21.684	0.9432	21.684	0.9418	21.684	0.9425	21.684	0.9403	21.684	0.9376	21.684	0.9339	21.684	0.9263
21.7586	0.945	21.7586	0.9449	21.7586	0.9445	21.7586	0.9433	21.7586	0.9444	21.7586	0.9442	21.7586	0.9425	21.7586	0.9423	21.7586	0.9403	21.7586	0.9375	21.7586	0.9341	21.7586	0.9267
21.8331	0.9452	21.8331	0.9453	21.8331	0.9448	21.8331	0.9436	21.8331	0.9445	21.8331	0.9438	21.8331	0.9424	21.8331	0.9424	21.8331	0.9401	21.8331	0.9377	21.8331	0.9341	21.8331	0.9266
21.9076	0.945	21.9076	0.9453	21.9076	0.9449	21.9076	0.9433	21.9076	0.9445	21.9076	0.9434	21.9076	0.9424	21.9076	0.9428	21.9076	0.9404	21.9076	0.9377	21.9076	0.9342	21.9076	0.9266
21.9821	0.945	21.9821	0.9456	21.9821	0.9447	21.9821	0.9434	21.9821	0.9438	21.9821	0.9434	21.9821	0.9426	21.9821	0.9421	21.9821	0.9398	21.9821	0.9376	21.9821	0.9338	21.9821	0.9266
22.0566	0.9454	22.0566	0.9455	22.0566	0.945	22.0566	0.9433	22.0566	0.9437	22.0566	0.9432	22.0566	0.9428	22.0566	0.9431	22.0566	0.9401	22.0566	0.9377	22.0566	0.9342	22.0566	0.9265
22.1311	0.9449	22.1311	0.946	22.1311	0.9445	22.1311	0.9438	22.1311	0.9433	22.1311	0.9432	22.1311	0.9428	22.1311	0.9426	22.1311	0.9397	22.1311	0.9379	22.1311	0.9343	22.1311	0.9268
22.2056	0.9449	22.2056	0.9459	22.2056	0.9447	22.2056	0.9436	22.2056	0.9429	22.2056	0.9433	22.2056	0.942	22.2056	0.942	22.2056	0.9396	22.2056	0.9379	22.2056	0.934	22.2056	0.9269
22.2802	0.9445	22.2802	0.9456	22.2802	0.9446	22.2802	0.9434	22.2802	0.9434	22.2802	0.9433	22.2802	0.9425	22.2802	0.9419	22.2802	0.9404	22.2802	0.9378	22.2802	0.9338	22.2802	0.9272
22.3547	0.9446	22.3547	0.9457	22.3547	0.9448	22.3547	0.9435	22.3547	0.9436	22.3547	0.9435	22.3547	0.9421	22.3547	0.9415	22.3547	0.9398	22.3547	0.9378	22.3547	0.9341	22.3547	0.9274
22.4292	0.9446	22.4292	0.9455	22.4292	0.9446	22.4292	0.9432	22.4292	0.9432	22.4292	0.9429	22.4292	0.9423	22.4292	0.9418	22.4292	0.94	22.4292	0.9379	22.4292	0.9341	22.4292	0.9272
22.5037	0.9444	22.5037	0.9456	22.5037	0.944	22.5037	0.9432	22.5037	0.9433	22.5037	0.9429	22.5037	0.9423	22.5037	0.9416	22.5037	0.9395	22.5037	0.9378	22.5037	0.9341	22.5037	0.9265
22.5782	0.9443	22.5782	0.9454	22.5782	0.9447	22.5782	0.9439	22.5782	0.9438	22.5782	0.9433	22.5782	0.9424	22.5782	0.9416	22.5782	0.9391	22.5782	0.9374	22.5782	0.934	22.5782	0.9264
22.6527	0.9442	22.6527	0.9449	22.6527	0.944	22.6527	0.9435	22.6527	0.9438	22.6527	0.9435	22.6527	0.9416	22.6527	0.9416	22.6527	0.9397	22.6527	0.9375	22.6527	0.934	22.6527	0.9263
22.7273	0.9441	22.7273	0.9452	22.7273	0.944	22.7273	0.9434	22.7273	0.9435	22.7273	0.9435	22.7273	0.9416	22.7273	0.9415	22.7273	0.9391	22.7273	0.9377	22.7273	0.9339	22.7273	0.9266
22.8018	0.9445	22.8018	0.9447	22.8018	0.9442	22.8018	0.9432	22.8018	0.9433	22.8018	0.9433	22.8018	0.9421	22.8018	0.9412	22.8018	0.9393	22.8018	0.9377	22.8018	0.9333	22.8018	0.9266
22.8763	0.944	22.8763	0.9446	22.8763	0.9445	22.8763	0.9433	22.8763	0.9432	22.8763	0.9431	22.8763	0.9416	22.8763	0.9411	22.8763	0.9395	22.8763	0.9376	22.8763	0.9336	22.8763	0.9264
22.9508	0.9445	22.9508	0.9451	22.9508	0.9439	22.9508	0.9434	22.9508	0.9431	22.9508	0.9437	22.9508	0.9421	22.9508	0.9411	22.9508	0.9396	22.9508	0.9375	22.9508	0.9333	22.9508	0.9263
23.0253	0.9439	23.0253	0.945	23.0253	0.9443	23.0253	0.943	23.0253	0.9436	23.0253	0.9432	23.0253	0.9424	23.0253	0.9415	23.0253	0.9399	23.0253	0.9371	23.0253	0.9335	23.0253	0.9258
23.0998	0.9445	23.0998	0.9446	23.0998	0.9441	23.0998	0.9433	23.0998	0.9433	23.0998	0.943	23.0998	0.9427	23.0998	0.9417	23.0998	0.9392	23.0998	0.9369	23.0998	0.9335	23.0998	0.9256
23.1744	0.9443	23.1744	0.9447	23.1744	0.9441	23.1744	0.943	23.1744	0.9429	23.1744	0.9438	23.1744	0.9423	23.1744	0.9411	23.1744	0.9392	23.1744	0.9371	23.1744	0.9335	23.1744	0.9259
23.2489	0.9443	23.2489	0.9448	23.2489	0.9446	23.2489	0.943	23.2489	0.9433	23.2489	0.9436	23.2489	0.9428	23.2489	0.9414	23.2489	0.9393	23.2489	0.9375	23.2489	0.9337	23.2489	0.9255
23.3234	0.9449	23.3234	0.9447	23.3234	0.9443	23.3234	0.9428	23.3234	0.9428	23.3234	0.9436	23.3234	0.9427	23.3234	0.9417	23.3234	0.9393	23.3234	0.9366	23.3234	0.9334	23.3234	0.9259
23.3979	0.9444	23.3979	0.944	23.3979	0.9439	23.3979	0.943	23.3979	0.9429	23.3979	0.9434	23.3979	0.9427	23.3979	0.9421	23.3979	0.9394	23.3979	0.9366	23.3979	0.9337	23.3979	0.9259
23.4724	0.9447	23.4724	0.9443	23.4724	0.9436	23.4724	0.9435	23.4724	0.9431	23.4724	0.9434	23.4724	0.9426	23.4724	0.9414	23.4724	0.9388	23.4724	0.9368	23.4724	0.9335	23.4724	0.9259
23.5469	0.9445	23.5469	0.9446	23.5469	0.9436	23.5469	0.943	23.5469	0.943	23.5469	0.9438	23.5469	0.9424	23.5469	0.9412	23.5469	0.9389	23.5469	0.937	23.5469	0.9331	23.5469	0.9257
23.6214	0.9446	23.6214	0.9443	23.6214	0.9441	23.6214	0.9427	23.6214	0.9432	23.6214	0.9435	23.6214	0.9427	23.6214	0.9414	23.6214	0.9388	23.6214	0.937	23.6214	0.9328	23.6214	0.9256
23.696	0.9443	23.696	0.9444	23.696	0.944	23.696	0.943	23.696	0.9425	23.696	0.9432	23.696	0.9425	23.696	0.941	23.696	0.9394	23.696	0.9367	23.696	0.9333	23.696	0.9258
23.7705	0.9445	23.7705	0.9443	23.7705	0.9429	23.7705	0.943	23.7705	0.9432	23.7705	0.9431	23.7705	0.9426	23.7705	0.9412	23.7705	0.9396	23.7705	0.9365	23.7705	0.9333	23.7705	0.9267
23.845	0.9448	23.845	0.9441	23.845	0.9436	23.845	0.9427	23.845	0.9433	23.845	0.9428	23.845	0.9421	23.845	0.9411	23.845	0.9399	23.845	0.9371	23.845	0.9337	23.845	0.9265
23.9195	0.9446	23.9195	0.9441	23.9195	0.9436	23.9195	0.9428	23.9195	0.943	23.9195	0.9429	23.9195	0.9424	23.9195	0.9414	23.9195	0.9399	23.9195	0.9365	23.9195	0.9338	23.9195	0.9261
23.994	0.9449	23.994	0.9448	23.994	0.9436	23.994	0.9427	23.994	0.943	23.994	0.9433	23.994	0.9414	23.994	0.941	23.994	0.9394	23.994	0.937	23.994	0.9331	23.994	0.9257
24.0685	0.9449	24.0685	0.9447	24.0685	0.9434	24.0685	0.9433	24.0685	0.9433	24.0685	0.9431	24.0685	0.9417	24.0685	0.9411	24.0685	0.9396	24.0685	0.9373	24.0685	0.9336	24.0685	0.9257
24.143	0.9447	24.143	0.9443	24.143	0.9431	24.143	0.943	24.143	0.9435	24.143	0.9429	24.143	0.9422	24.143	0.9412	24.143	0.9393	24.143	0.9373	24.143	0.9334	24.143	0.9261
24.2176	0.9449	24.2176	0.944	24.2176	0.9432	24.2176	0.9428	24.2176	0.9432	24.2176	0.9432	24.2176	0.9417	24.2176	0.9412	24.2176	0.9394	24.2176	0.9375	24.2176	0.9335	24.2176	0.9258
24.2921	0.9446	24.2921	0.944	24.2921	0.9437	24.2921	0.9423	24.2921	0.9434	24.2921	0.9432	24.2921	0.941	24.2921	0.9406	24.2921	0.9393	24.2921	0.9367	24.2921	0.9332	24.2921	0.9257
24.3666	0.9443	24.3666	0.9434	24.3666	0.9435	24.3666	0.9423	24.3666	0.9433	24.3666	0.943	24.3666	0.941	24.3666	0.9406	24.3666	0.9391	24.3666	0.937	24.3666	0.9336	24.3666	0.9258
24.4411	0.9445	24.4411	0.9439	24.4411	0.9431	24.4411	0.9424	24.4411	0.9434	24.4411	0.9425	24.4411	0.9411	24.4411	0.9408	24.4411	0.9395	24.4411	0.9372	24.4411	0.9327	24.4411	0.9258
24.5156	0.9445	24.5156	0.9438	24.5156	0.943	24.5156	0.9419	24.5156	0.9431	24.5156	0.9431	24.5156	0.9408	24.5156	0.9407	24.5156	0.9396	24.5156	0.9374	24.5156	0.9332	24.5156	0.926
24.5902	0.9444	24.5902	0.9441	24.5902	0.9437	24.5902	0.9419	24.5902	0.9433	24.5902	0.9432	24.5902	0.9408	24.5902	0.9408	24.5902	0.9389	24.5902	0.9376	24.5902	0.9335	24.5902	0.9264
24.6647	0.9445	24.6647	0.9434	24.6647	0.9434	24.6647	0.9419	24.6647	0.9431	24.6647	0.9436	24.6647	0.9409	24.6647	0.9408	24.6647	0.9389	24.6647	0.9373	24.6647	0.9332	24.6647	0.9263
24.7392	0.9445	24.7392	0.9437	24.7392	0.9436	24.7392	0.9423	24.7392	0.9428	24.7392	0.9434	24.7392	0.9419	24.7392	0.9408	24.7392	0.9391	24.7392	0.937	24.7392	0.9329	24.7392	0.9261
24.8137	0.9444	24.8137	0.9436	24.8137	0.9434	24.8137	0.9423	24.8137	0.9434	24.8137	0.9429	24.8137	0.9422	24.8137	0.9414	24.8137	0.9393	24.8137	0.9367	24.8137	0.9334	24.8137	0.9258
24.8882	0.9443	24.8882	0.9439	24.8882	0.9434	24.8882	0.9426	24.8882	0.9433	24.8882	0.9432	24.8882	0.9419	24.8882	0.9412	24.8882	0.9399	24.8882	0.9367	24.8882	0.933	24.8882	0.9259
24.9627	0.9444	24.9627	0.9438	24.9627	0.9429	24.9627	0.943	24.9627	0.9435	24.9627	0.9425	24.9627	0.9421	24.9627	0.9413	24.9627	0.9398	24.9627	0.9365	24.9627	0.9331	24.9627	0.926
25.0372	0.9445	25.0372	0.9442	25.0372	0.9434	25.0372	0.9423	25.0372	0.9432	25.0372	0.9429	25.0372	0.942	25.0372	0.9412	25.0372	0.9397	25.0372	0.937	25.0372	0.9332	25.0372	0.9265
25.1118	0.9444	25.1118	0.9443	25.1118	0.9427	25.1118	0.9425	25.1118	0.9436	25.1118	0.9424	25.1118	0.9418	25.1118	0.9411	25.1118	0.939	25.1118	0.9368	25.1118	0.9325	25.1118	0.9268
25.1863	0.9446	25.1863	0.9437	25.1863	0.9427	25.1863	0.9423	25.1863	0.9435	25.1863	0.9425	25.1863	0.9416	25.1863	0.9411	25.1863	0.9393	25.1863	0.9378	25.1863	0.9327	25.1863	0.9264
25.2608	0.9441	25.2608	0.9438	25.2608	0.943	25.2608	0.9428	25.2608	0.9439	25.2608	0.9434	25.2608	0.9414	25.2608	0.9412	25.2608	0.939	25.2608	0.9367	25.2608	0.9331	25.2608	0.9262
25.3353	0.9444	25.3353	0.944	25.3353	0.9427	25.3353	0.9426	25.3353	0.9439	25.3353	0.9429	25.3353	0.9418	25.3353	0.9411	25.3353	0.9391	25.3353	0.9368	25.3353	0.933	25.3353	0.9257
25.4098	0.9439	25.4098	0.944	25.4098	0.9427	25.4098	0.9419	25.4098	0.9426	25.4098	0.943	25.4098	0.9416	25.4098	0.9411	25.4098	0.9389	25.4098	0.9362	25.4098	0.9335	25.4098	0.9254
25.4843	0.9437	25.4843	0.9438	25.4843	0.943	25.4843	0.9423	25.4843	0.9432	25.4843	0.9432	25.4843	0.9418	25.4843	0.9411	25.4843	0.9395	25.4843	0.9368	25.4843	0.9334	25.4843	0.9253
25.5588	0.9435	25.5588	0.944	25.5588	0.9431	25.5588	0.942	25.5588	0.9431	25.5588	0.9427	25.5588	0.9414	25.5588	0.9414	25.5588	0.9389	25.5588	0.9371	25.5588	0.9329	25.5588	0.9258
25.6334	0.9441	25.6334	0.944	25.6334	0.9428	25.6334	0.9424	25.6334	0.9433	25.6334	0.9425	25.6334	0.9417	25.6334	0.9411	25.6334	0.9394	25.6334	0.9373	25.6334	0.9326	25.6334	0.9258
25.7079	0.9442	25.7079	0.9439	25.7079	0.9426	25.7079	0.9426	25.7079	0.943	25.7079	0.943	25.7079	0.9414	25.7079	0.9417	25.7079	0.939	25.7079	0.9369	25.7079	0.9326	25.7079	0.9257
25.7824	0.9445	25.7824	0.9447	25.7824	0.9429	25.7824	0.9427	25.7824	0.9429	25.7824	0.9429	25.7824	0.942	25.7824	0.9417	25.7824	0.9391	25.7824	0.9372	25.7824	0.9331	25.7824	0.9258
25.8569	0.9441	25.8569	0.9445	25.8569	0.9432	25.8569	0.9427	25.8569	0.9435	25.8569	0.9426	25.8569	0.9416	25.8569	0.941	25.8569	0.9386	25.8569	0.9364	25.8569	0.933	25.8569	0.926
25.9314	0.9436	25.9314	0.9447	25.9314	0.9436	25.9314	0.9427	25.9314	0.9431	25.9314	0.9428	25.9314	0.9418	25.9314	0.9413	25.9314	0.9392	25.9314	0.9372	25.9314	0.9327	25.9314	0.9253
26.0059	0.9438	26.0059	0.944	26.0059	0.9427	26.0059	0.9421	26.0059	0.943	26.0059	0.9425	26.0059	0.9419	26.0059	0.9413	26.0059	0.9391	26.0059	0.9364	26.0059	0.9325	26.0059	0.9254
26.0805	0.9446	26.0805	0.9445	26.0805	0.9435	26.0805	0.942	26.0805	0.9435	26.0805	0.9431	26.0805	0.9416	26.0805	0.9414	26.0805	0.9393	26.0805	0.9364	26.0805	0.9328	26.0805	0.926
26.155	0.9436	26.155	0.9436	26.155	0.9431	26.155	0.9427	26.155	0.9431	26.155	0.9423	26.155	0.9419	26.155	0.941	26.155	0.9395	26.155	0.9365	26.155	0.9331	26.155	0.9258
26.2295	0.9441	26.2295	0.9443	26.2295	0.9431	26.2295	0.9428	26.2295	0.9429	26.2295	0.9426	26.2295	0.942	26.2295	0.9416	26.2295	0.9394	26.2295	0.9357	26.2295	0.9327	26.2295	0.9254
26.304	0.9435	26.304	0.9442	26.304	0.9431	26.304	0.9426	26.304	0.9431	26.304	0.9421	26.304	0.9417	26.304	0.9408	26.304	0.9391	26.304	0.936	26.304	0.9331	26.304	0.9253
26.3785	0.9442	26.3785	0.9445	26.3785	0.9429	26.3785	0.9422	26.3785	0.943	26.3785	0.9424	26.3785	0.9418	26.3785	0.9413	26.3785	0.9392	26.3785	0.9366	26.3785	0.9323	26.3785	0.9255
26.453	0.944	26.453	0.9446	26.453	0.9424	26.453	0.9419	26.453	0.9426	26.453	0.9424	26.453	0.9413	26.453	0.9409	26.453	0.939	26.453	0.9366	26.453	0.933	26.453	0.9253
26.5276	0.944	26.5276	0.9448	26.5276	0.9426	26.5276	0.9427	26.5276	0.9427	26.5276	0.943	26.5276	0.9414	26.5276	0.9415	26.5276	0.9386	26.5276	0.9361	26.5276	0.9331	26.5276	0.9252
26.6021	0.944	26.6021	0.9443	26.6021	0.9425	26.6021	0.9423	26.6021	0.9431	26.6021	0.9421	26.6021	0.9418	26.6021	0.9411	26.6021	0.9385	26.6021	0.9365	26.6021	0.933	26.6021	0.9255
26.6766	0.9439	26.6766	0.9438	26.6766	0.9426	26.6766	0.9421	26.6766	0.9429	26.6766	0.9431	26.6766	0.942	26.6766	0.9418	26.6766	0.9397	26.6766	0.937	26.6766	0.9339	26.6766	0.9252
26.7511	0.9441	26.7511	0.9437	26.7511	0.9429	26.7511	0.9426	26.7511	0.9431	26.7511	0.9428	26.7511	0.942	26.7511	0.941	26.7511	0.94	26.7511	0.9365	26.7511	0.9331	26.7511	0.9252
26.8256	0.9442	26.8256	0.9439	26.8256	0.9428	26.8256	0.942	26.8256	0.9419	26.8256	0.9424	26.8256	0.942	26.8256	0.9412	26.8256	0.9395	26.8256	0.9369	26.8256	0.9335	26.8256	0.9252
26.9001	0.9438	26.9001	0.9444	26.9001	0.9428	26.9001	0.9423	26.9001	0.9424	26.9001	0.9423	26.9001	0.9419	26.9001	0.9409	26.9001	0.9395	26.9001	0.9366	26.9001	0.9328	26.9001	0.9255
26.9747	0.9435	26.9747	0.9442	26.9747	0.9428	26.9747	0.9422	26.9747	0.9427	26.9747	0.9427	26.9747	0.9414	26.9747	0.9411	26.9747	0.9397	26.9747	0.9367	26.9747	0.9333	26.9747	0.9257
27.0492	0.9437	27.0492	0.9439	27.0492	0.9434	27.0492	0.9426	27.0492	0.9431	27.0492	0.9429	27.0492	0.9416	27.0492	0.9411	27.0492	0.9395	27.0492	0.9367	27.0492	0.933	27.0492	0.9247
27.1237	0.9435	27.1237	0.944	27.1237	0.9432	27.1237	0.9423	27.1237	0.9428	27.1237	0.9436	27.1237	0.9415	27.1237	0.9414	27.1237	0.9392	27.1237	0.937	27.1237	0.9325	27.1237	0.925
27.1982	0.9441	27.1982	0.9441	27.1982	0.9432	27.1982	0.9423	27.1982	0.9433	27.1982	0.9433	27.1982	0.9415	27.1982	0.9414	27.1982	0.939	27.1982	0.937	27.1982	0.933	27.1982	0.9252
27.2727	0.9439	27.2727	0.9448	27.2727	0.9435	27.2727	0.9425	27.2727	0.943	27.2727	0.9434	27.2727	0.9415	27.2727	0.9413	27.2727	0.939	27.2727	0.9366	27.2727	0.9332	27.2727	0.9248
27.3472	0.944	27.3472	0.9446	27.3472	0.9433	27.3472	0.9421	27.3472	0.9425	27.3472	0.9428	27.3472	0.9414	27.3472	0.9416	27.3472	0.9396	27.3472	0.9367	27.3472	0.9325	27.3472	0.9245
27.4217	0.9439	27.4217	0.9443	27.4217	0.9433	27.4217	0.9427	27.4217	0.9423	27.4217	0.9432	27.4217	0.9415	27.4217	0.9413	27.4217	0.9396	27.4217	0.9366	27.4217	0.9327	27.4217	0.925
27.4963	0.9436	27.4963	0.944	27.4963	0.943	27.4963	0.9424	27.4963	0.9426	27.4963	0.9429	27.4963	0.9412	27.4963	0.9406	27.4963	0.9394	27.4963	0.9364	27.4963	0.9333	27.4963	0.9248
27.5708	0.9441	27.5708	0.9437	27.5708	0.9432	27.5708	0.9429	27.5708	0.9426	27.5708	0.9426	27.5708	0.9416	27.5708	0.9408	27.5708	0.939	27.5708	0.9363	27.5708	0.9329	27.5708	0.9252
27.6453	0.9438	27.6453	0.9447	27.6453	0.9427	27.6453	0.9415	27.6453	0.9422	27.6453	0.9425	27.6453	0.9414	27.6453	0.9407	27.6453	0.94	27.6453	0.9366	27.6453	0.9327	27.6453	0.9254
27.7198	0.9443	27.7198	0.9442	27.7198	0.9425	27.7198	0.9418	27.7198	0.9423	27.7198	0.9422	27.7198	0.9413	27.7198	0.9403	27.7198	0.9398	27.7198	0.9365	27.7198	0.9326	27.7198	0.9252
27.7943	0.9444	27.7943	0.9444	27.7943	0.9436	27.7943	0.9422	27.7943	0.9423	27.7943	0.943	27.7943	0.9415	27.7943	0.9409	27.7943	0.9394	27.7943	0.9369	27.7943	0.933	27.7943	0.9253
27.8688	0.9442	27.8688	0.9444	27.8688	0.9436	27.8688	0.9425	27.8688	0.9424	27.8688	0.9434	27.8688	0.9419	27.8688	0.9412	27.8688	0.9396	27.8688	0.9361	27.8688	0.9331	27.8688	0.9251
27.9433	0.944	27.9433	0.9445	27.9433	0.9428	27.9433	0.9432	27.9433	0.9423	27.9433	0.9434	27.9433	0.941	27.9433	0.9404	27.9433	0.9391	27.9433	0.9362	27.9433	0.9326	27.9433	0.9251
28.0179	0.9442	28.0179	0.9438	28.0179	0.9431	28.0179	0.9429	28.0179	0.9425	28.0179	0.9429	28.0179	0.9414	28.0179	0.9406	28.0179	0.9397	28.0179	0.9361	28.0179	0.933	28.0179	0.9254
28.0924	0.9433	28.0924	0.9443	28.0924	0.9431	28.0924	0.9422	28.0924	0.9427	28.0924	0.9429	28.0924	0.9414	28.0924	0.9405	28.0924	0.9397	28.0924	0.9359	28.0924	0.9324	28.0924	0.9256
28.1669	0.9436	28.1669	0.9447	28.1669	0.9422	28.1669	0.9431	28.1669	0.942	28.1669	0.9429	28.1669	0.9421	28.1669	0.9405	28.1669	0.9391	28.1669	0.9368	28.1669	0.9327	28.1669	0.9255
28.2414	0.9431	28.2414	0.9447	28.2414	0.9427	28.2414	0.9428	28.2414	0.9418	28.2414	0.9422	28.2414	0.9415	28.2414	0.9411	28.2414	0.9396	28.2414	0.9368	28.2414	0.9326	28.2414	0.9255
28.3159	0.9438	28.3159	0.9444	28.3159	0.9429	28.3159	0.9427	28.3159	0.9421	28.3159	0.9427	28.3159	0.9412	28.3159	0.9405	28.3159	0.9389	28.3159	0.9368	28.3159	0.9322	28.3159	0.9254
28.3904	0.9437	28.3904	0.9445	28.3904	0.943	28.3904	0.9429	28.3904	0.9427	28.3904	0.9431	28.3904	0.9414	28.3904	0.9404	28.3904	0.9389	28.3904	0.9364	28.3904	0.9329	28.3904	0.9246
28.465	0.9436	28.465	0.944	28.465	0.9429	28.465	0.9432	28.465	0.9428	28.465	0.9426	28.465	0.9417	28.465	0.941	28.465	0.9392	28.465	0.9376	28.465	0.9326	28.465	0.9252
28.5395	0.9443	28.5395	0.9442	28.5395	0.9424	28.5395	0.9426	28.5395	0.9426	28.5395	0.9427	28.5395	0.9412	28.5395	0.9414	28.5395	0.9393	28.5395	0.9374	28.5395	0.9324	28.5395	0.9255
28.614	0.9441	28.614	0.9443	28.614	0.9425	28.614	0.9427	28.614	0.9426	28.614	0.9431	28.614	0.9417	28.614	0.9406	28.614	0.9386	28.614	0.9368	28.614	0.9334	28.614	0.9249
28.6885	0.9442	28.6885	0.9437	28.6885	0.9423	28.6885	0.9425	28.6885	0.943	28.6885	0.9429	28.6885	0.9417	28.6885	0.9409	28.6885	0.9398	28.6885	0.9369	28.6885	0.9326	28.6885	0.9254
28.763	0.9434	28.763	0.9439	28.763	0.9424	28.763	0.9431	28.763	0.9426	28.763	0.9428	28.763	0.9417	28.763	0.9409	28.763	0.939	28.763	0.9364	28.763	0.9324	28.763	0.9251
28.8375	0.9433	28.8375	0.9436	28.8375	0.9428	28.8375	0.9425	28.8375	0.9425	28.8375	0.9426	28.8375	0.9413	28.8375	0.9413	28.8375	0.9389	28.8375	0.9372	28.8375	0.9328	28.8375	0.925
28.9121	0.9438	28.9121	0.9439	28.9121	0.9428	28.9121	0.9425	28.9121	0.9431	28.9121	0.9424	28.9121	0.9415	28.9121	0.9403	28.9121	0.9392	28.9121	0.9364	28.9121	0.9319	28.9121	0.9248
28.9866	0.9438	28.9866	0.9443	28.9866	0.9423	28.9866	0.9424	28.9866	0.9425	28.9866	0.9427	28.9866	0.942	28.9866	0.9415	28.9866	0.939	28.9866	0.9363	28.9866	0.932	28.9866	0.9254
29.0611	0.9438	29.0611	0.9442	29.0611	0.9429	29.0611	0.9423	29.0611	0.9426	29.0611	0.9426	29.0611	0.9417	29.0611	0.9414	29.0611	0.9395	29.0611	0.9364	29.0611	0.9324	29.0611	0.9255
29.1356	0.9443	29.1356	0.9445	29.1356	0.9431	29.1356	0.9429	29.1356	0.9427	29.1356	0.9423	29.1356	0.941	29.1356	0.9411	29.1356	0.9393	29.1356	0.9369	29.1356	0.9325	29.1356	0.9256
29.2101	0.9445	29.2101	0.9437	29.2101	0.942	29.2101	0.943	29.2101	0.9427	29.2101	0.9427	29.2101	0.9413	29.2101	0.9411	29.2101	0.9394	29.2101	0.9365	29.2101	0.933	29.2101	0.9253
29.2846	0.9444	29.2846	0.9438	29.2846	0.9419	29.2846	0.9428	29.2846	0.9427	29.2846	0.9429	29.2846	0.9412	29.2846	0.9415	29.2846	0.9393	29.2846	0.9367	29.2846	0.9327	29.2846	0.925
29.3591	0.944	29.3591	0.9436	29.3591	0.9429	29.3591	0.944	29.3591	0.9428	29.3591	0.9431	29.3591	0.9412	29.3591	0.9415	29.3591	0.9393	29.3591	0.9368	29.3591	0.9328	29.3591	0.9249
29.4337	0.9447	29.4337	0.9438	29.4337	0.9428	29.4337	0.9431	29.4337	0.9428	29.4337	0.9424	29.4337	0.942	29.4337	0.9416	29.4337	0.9393	29.4337	0.9368	29.4337	0.9329	29.4337	0.9254
29.5082	0.9446	29.5082	0.9442	29.5082	0.9429	29.5082	0.943	29.5082	0.9427	29.5082	0.9435	29.5082	0.9422	29.5082	0.9403	29.5082	0.9398	29.5082	0.9365	29.5082	0.9328	29.5082	0.9255
29.5827	0.9454	29.5827	0.9438	29.5827	0.9426	29.5827	0.9425	29.5827	0.9432	29.5827	0.943	29.5827	0.9428	29.5827	0.9411	29.5827	0.9396	29.5827	0.9367	29.5827	0.9335	29.5827	0.9251
29.6572	0.944	29.6572	0.9438	29.6572	0.9426	29.6572	0.9433	29.6572	0.9433	29.6572	0.9426	29.6572	0.9424	29.6572	0.9409	29.6572	0.9396	29.6572	0.9369	29.6572	0.9331	29.6572	0.9256
29.7317	0.9445	29.7317	0.944	29.7317	0.9426	29.7317	0.9428	29.7317	0.9431	29.7317	0.9427	29.7317	0.9415	29.7317	0.9406	29.7317	0.9393	29.7317	0.9369	29.7317	0.9335	29.7317	0.925
29.8062	0.9444	29.8062	0.9441	29.8062	0.9425	29.8062	0.9431	29.8062	0.943	29.8062	0.9426	29.8062	0.9421	29.8062	0.9407	29.8062	0.9394	29.8062	0.9371	29.8062	0.9331	29.8062	0.9248
29.8808	0.9443	29.8808	0.9446	29.8808	0.9427	29.8808	0.943	29.8808	0.9432	29.8808	0.9426	29.8808	0.9428	29.8808	0.941	29.8808	0.9391	29.8808	0.9364	29.8808	0.9329	29.8808	0.9251
29.9553	0.9438	29.9553	0.944	29.9553	0.943	29.9553	0.9433	29.9553	0.9431	29.9553	0.9426	29.9553	0.9423	29.9553	0.9402	29.9553	0.9389	29.9553	0.9363	29.9553	0.9326	29.9553	0.925
30.0298	0.9441	30.0298	0.9436	30.0298	0.9433	30.0298	0.9426	30.0298	0.9433	30.0298	0.9426	30.0298	0.9425	30.0298	0.9406	30.0298	0.9396	30.0298	0.936	30.0298	0.9328	30.0298	0.9251
30.1043	0.9444	30.1043	0.9436	30.1043	0.9433	30.1043	0.9426	30.1043	0.943	30.1043	0.9423	30.1043	0.9421	30.1043	0.9405	30.1043	0.9388	30.1043	0.9363	30.1043	0.933	30.1043	0.925
30.1788	0.9445	30.1788	0.944	30.1788	0.9434	30.1788	0.9429	30.1788	0.9429	30.1788	0.9422	30.1788	0.9418	30.1788	0.9414	30.1788	0.9386	30.1788	0.9374	30.1788	0.9329	30.1788	0.9254
30.2533	0.9443	30.2533	0.9439	30.2533	0.9428	30.2533	0.9424	30.2533	0.9432	30.2533	0.9418	30.2533	0.9419	30.2533	0.9413	30.2533	0.9389	30.2533	0.9371	30.2533	0.9332	30.2533	0.9259
30.3279	0.9444	30.3279	0.9443	30.3279	0.9426	30.3279	0.9426	30.3279	0.9424	30.3279	0.942	30.3279	0.9414	30.3279	0.9414	30.3279	0.9388	30.3279	0.9366	30.3279	0.9328	30.3279	0.9254
30.4024	0.9439	30.4024	0.9439	30.4024	0.9431	30.4024	0.9429	30.4024	0.9428	30.4024	0.9419	30.4024	0.942	30.4024	0.9412	30.4024	0.9392	30.4024	0.9366	30.4024	0.9327	30.4024	0.9254
30.4769	0.9443	30.4769	0.944	30.4769	0.9428	30.4769	0.9425	30.4769	0.9425	30.4769	0.9416	30.4769	0.9422	30.4769	0.9409	30.4769	0.939	30.4769	0.9366	30.4769	0.9326	30.4769	0.9254
30.5514	0.9444	30.5514	0.9439	30.5514	0.9429	30.5514	0.9428	30.5514	0.9424	30.5514	0.9421	30.5514	0.9416	30.5514	0.941	30.5514	0.9386	30.5514	0.9364	30.5514	0.9327	30.5514	0.9246
30.6259	0.9443	30.6259	0.9444	30.6259	0.9423	30.6259	0.9424	30.6259	0.9424	30.6259	0.9425	30.6259	0.9415	30.6259	0.941	30.6259	0.9387	30.6259	0.9363	30.6259	0.9332	30.6259	0.9248
30.7004	0.9444	30.7004	0.9438	30.7004	0.9423	30.7004	0.9424	30.7004	0.9432	30.7004	0.9425	30.7004	0.9416	30.7004	0.9409	30.7004	0.9388	30.7004	0.9365	30.7004	0.9333	30.7004	0.925
30.7749	0.9443	30.7749	0.9436	30.7749	0.9428	30.7749	0.9417	30.7749	0.9428	30.7749	0.9432	30.7749	0.9417	30.7749	0.9411	30.7749	0.9384	30.7749	0.9366	30.7749	0.9336	30.7749	0.9255
30.8495	0.9441	30.8495	0.9439	30.8495	0.9432	30.8495	0.942	30.8495	0.9429	30.8495	0.9435	30.8495	0.9416	30.8495	0.9415	30.8495	0.939	30.8495	0.9367	30.8495	0.9331	30.8495	0.9252
30.924	0.9438	30.924	0.9444	30.924	0.9428	30.924	0.9425	30.924	0.943	30.924	0.9422	30.924	0.9422	30.924	0.941	30.924	0.939	30.924	0.9367	30.924	0.9328	30.924	0.9255
30.9985	0.9439	30.9985	0.9437	30.9985	0.9427	30.9985	0.9422	30.9985	0.9423	30.9985	0.9426	30.9985	0.9417	30.9985	0.9413	30.9985	0.9386	30.9985	0.937	30.9985	0.933	30.9985	0.9255
31.073	0.9441	31.073	0.944	31.073	0.943	31.073	0.9424	31.073	0.9427	31.073	0.9427	31.073	0.9417	31.073	0.9412	31.073	0.9389	31.073	0.9367	31.073	0.9324	31.073	0.9251
31.1475	0.9442	31.1475	0.9441	31.1475	0.9424	31.1475	0.942	31.1475	0.9429	31.1475	0.9421	31.1475	0.9414	31.1475	0.9404	31.1475	0.9386	31.1475	0.9371	31.1475	0.9328	31.1475	0.925
31.222	0.9444	31.222	0.9439	31.222	0.9423	31.222	0.9421	31.222	0.9429	31.222	0.9427	31.222	0.9422	31.222	0.9406	31.222	0.939	31.222	0.9372	31.222	0.9332	31.222	0.9248
31.2965	0.9435	31.2965	0.944	31.2965	0.9428	31.2965	0.9428	31.2965	0.9438	31.2965	0.9424	31.2965	0.9422	31.2965	0.9405	31.2965	0.9392	31.2965	0.9373	31.2965	0.9334	31.2965	0.9251
31.3711	0.9432	31.3711	0.9438	31.3711	0.9427	31.3711	0.9429	31.3711	0.9433	31.3711	0.9424	31.3711	0.9416	31.3711	0.9407	31.3711	0.9389	31.3711	0.9377	31.3711	0.9336	31.3711	0.9245
31.4456	0.9435	31.4456	0.9443	31.4456	0.9424	31.4456	0.943	31.4456	0.9431	31.4456	0.9432	31.4456	0.942	31.4456	0.9401	31.4456	0.9399	31.4456	0.9373	31.4456	0.9332	31.4456	0.9248
31.5201	0.944	31.5201	0.9449	31.5201	0.9423	31.5201	0.9432	31.5201	0.943	31.5201	0.9429	31.5201	0.9409	31.5201	0.941	31.5201	0.9391	31.5201	0.9367	31.5201	0.9329	31.5201	0.925
31.5946	0.944	31.5946	0.9446	31.5946	0.9424	31.5946	0.9425	31.5946	0.9431	31.5946	0.9422	31.5946	0.9413	31.5946	0.9411	31.5946	0.9393	31.5946	0.9367	31.5946	0.9326	31.5946	0.9251
31.6691	0.9435	31.6691	0.9446	31.6691	0.943	31.6691	0.9424	31.6691	0.944	31.6691	0.9424	31.6691	0.9413	31.6691	0.9413	31.6691	0.9391	31.6691	0.9366	31.6691	0.9329	31.6691	0.9249
31.7436	0.9437	31.7436	0.9444	31.7436	0.9428	31.7436	0.9426	31.7436	0.9432	31.7436	0.9428	31.7436	0.9415	31.7436	0.9412	31.7436	0.9391	31.7436	0.9363	31.7436	0.9326	31.7436	0.9248
31.8182	0.9435	31.8182	0.9442	31.8182	0.9431	31.8182	0.9432	31.8182	0.9429	31.8182	0.9425	31.8182	0.9414	31.8182	0.9409	31.8182	0.9394	31.8182	0.9368	31.8182	0.9331	31.8182	0.9251
31.8927	0.9441	31.8927	0.9446	31.8927	0.9432	31.8927	0.9429	31.8927	0.9427	31.8927	0.9422	31.8927	0.942	31.8927	0.9415	31.8927	0.9389	31.8927	0.9366	31.8927	0.9333	31.8927	0.925
31.9672	0.9441	31.9672	0.9447	31.9672	0.9436	31.9672	0.9428	31.9672	0.9425	31.9672	0.9428	31.9672	0.9416	31.9672	0.9407	31.9672	0.9388	31.9672	0.9369	31.9672	0.9329	31.9672	0.9252
32.0417	0.9446	32.0417	0.9441	32.0417	0.9431	32.0417	0.9432	32.0417	0.9431	32.0417	0.9426	32.0417	0.9416	32.0417	0.9407	32.0417	0.939	32.0417	0.9363	32.0417	0.9324	32.0417	0.9253
32.1162	0.9442	32.1162	0.9434	32.1162	0.9428	32.1162	0.9422	32.1162	0.943	32.1162	0.942	32.1162	0.9417	32.1162	0.941	32.1162	0.9389	32.1162	0.9364	32.1162	0.933	32.1162	0.9254
32.1907	0.9439	32.1907	0.944	32.1907	0.9433	32.1907	0.9427	32.1907	0.9431	32.1907	0.9421	32.1907	0.9419	32.1907	0.941	32.1907	0.9395	32.1907	0.9367	32.1907	0.9331	32.1907	0.9249
32.2653	0.9442	32.2653	0.9446	32.2653	0.943	32.2653	0.943	32.2653	0.9434	32.2653	0.9417	32.2653	0.942	32.2653	0.9409	32.2653	0.9391	32.2653	0.9365	32.2653	0.9325	32.2653	0.9248
32.3398	0.9442	32.3398	0.943	32.3398	0.9431	32.3398	0.9423	32.3398	0.9431	32.3398	0.9425	32.3398	0.9416	32.3398	0.9405	32.3398	0.9391	32.3398	0.9368	32.3398	0.9335	32.3398	0.9251
32.4143	0.9444	32.4143	0.9434	32.4143	0.9429	32.4143	0.9428	32.4143	0.9431	32.4143	0.9415	32.4143	0.942	32.4143	0.9407	32.4143	0.9394	32.4143	0.9368	32.4143	0.933	32.4143	0.9247
32.4888	0.9452	32.4888	0.9436	32.4888	0.943	32.4888	0.9427	32.4888	0.9436	32.4888	0.9419	32.4888	0.9421	32.4888	0.9413	32.4888	0.9385	32.4888	0.9364	32.4888	0.9327	32.4888	0.9251
32.5633	0.9446	32.5633	0.9439	32.5633	0.9434	32.5633	0.9427	32.5633	0.9433	32.5633	0.9421	32.5633	0.9422	32.5633	0.9403	32.5633	0.9384	32.5633	0.9367	32.5633	0.9329	32.5633	0.9253
32.6378	0.9437	32.6378	0.9436	32.6378	0.9431	32.6378	0.9425	32.6378	0.9427	32.6378	0.9426	32.6378	0.9425	32.6378	0.9408	32.6378	0.9388	32.6378	0.9366	32.6378	0.9328	32.6378	0.9252
32.7124	0.9443	32.7124	0.9441	32.7124	0.9429	32.7124	0.9421	32.7124	0.9425	32.7124	0.9425	32.7124	0.9425	32.7124	0.9413	32.7124	0.939	32.7124	0.9363	32.7124	0.9331	32.7124	0.9247
32.7869	0.9437	32.7869	0.9442	32.7869	0.943	32.7869	0.942	32.7869	0.9419	32.7869	0.9428	32.7869	0.9419	32.7869	0.9413	32.7869	0.9394	32.7869	0.9369	32.7869	0.9328	32.7869	0.925
32.8614	0.944	32.8614	0.9443	32.8614	0.9433	32.8614	0.9424	32.8614	0.9424	32.8614	0.9427	32.8614	0.9416	32.8614	0.9414	32.8614	0.9392	32.8614	0.9365	32.8614	0.9328	32.8614	0.9249
32.9359	0.944	32.9359	0.9438	32.9359	0.9432	32.9359	0.942	32.9359	0.9424	32.9359	0.9422	32.9359	0.9414	32.9359	0.9416	32.9359	0.9391	32.9359	0.9368	32.9359	0.933	32.9359	0.9248
33.0104	0.944	33.0104	0.9441	33.0104	0.9427	33.0104	0.9427	33.0104	0.9429	33.0104	0.9425	33.0104	0.9414	33.0104	0.941	33.0104	0.9389	33.0104	0.9365	33.0104	0.9332	33.0104	0.9238
33.0849	0.9439	33.0849	0.9433	33.0849	0.9431	33.0849	0.9418	33.0849	0.9428	33.0849	0.9424	33.0849	0.9421	33.0849	0.9412	33.0849	0.9389	33.0849	0.9368	33.0849	0.9334	33.0849	0.9246
33.1594	0.9439	33.1594	0.9438	33.1594	0.943	33.1594	0.9425	33.1594	0.943	33.1594	0.9425	33.1594	0.9422	33.1594	0.9418	33.1594	0.9389	33.1594	0.9372	33.1594	0.933	33.1594	0.9251
33.234	0.9436	33.234	0.9443	33.234	0.9427	33.234	0.9416	33.234	0.9433	33.234	0.9427	33.234	0.9417	33.234	0.9411	33.234	0.939	33.234	0.9369	33.234	0.9333	33.234	0.9248
33.3085	0.9435	33.3085	0.9443	33.3085	0.9429	33.3085	0.9424	33.3085	0.9431	33.3085	0.9428	33.3085	0.9412	33.3085	0.9416	33.3085	0.9387	33.3085	0.9374	33.3085	0.9332	33.3085	0.9244
33.383	0.9438	33.383	0.9445	33.383	0.9432	33.383	0.9427	33.383	0.9429	33.383	0.9426	33.383	0.9415	33.383	0.9417	33.383	0.9388	33.383	0.9371	33.383	0.9333	33.383	0.9243
33.4575	0.944	33.4575	0.9445	33.4575	0.9431	33.4575	0.9429	33.4575	0.9424	33.4575	0.9425	33.4575	0.9417	33.4575	0.9414	33.4575	0.9392	33.4575	0.9363	33.4575	0.9335	33.4575	0.9248
33.532	0.9436	33.532	0.9441	33.532	0.9429	33.532	0.9429	33.532	0.9429	33.532	0.9429	33.532	0.9419	33.532	0.9412	33.532	0.9389	33.532	0.9368	33.532	0.9339	33.532	0.9252
33.6065	0.944	33.6065	0.9447	33.6065	0.9423	33.6065	0.9427	33.6065	0.943	33.6065	0.9425	33.6065	0.9418	33.6065	0.9414	33.6065	0.9388	33.6065	0.9367	33.6065	0.9332	33.6065	0.9247
33.681	0.9441	33.681	0.9449	33.681	0.943	33.681	0.9425	33.681	0.9427	33.681	0.9429	33.681	0.9418	33.681	0.9412	33.681	0.9394	33.681	0.9366	33.681	0.9329	33.681	0.9248
33.7556	0.9437	33.7556	0.9441	33.7556	0.9428	33.7556	0.9427	33.7556	0.943	33.7556	0.9428	33.7556	0.9415	33.7556	0.9412	33.7556	0.9389	33.7556	0.9363	33.7556	0.9327	33.7556	0.9247
33.8301	0.9437	33.8301	0.9444	33.8301	0.943	33.8301	0.9424	33.8301	0.9425	33.8301	0.9428	33.8301	0.9415	33.8301	0.9413	33.8301	0.9392	33.8301	0.9368	33.8301	0.9331	33.8301	0.9244
33.9046	0.9435	33.9046	0.9439	33.9046	0.9429	33.9046	0.9428	33.9046	0.9425	33.9046	0.9429	33.9046	0.9413	33.9046	0.9414	33.9046	0.9386	33.9046	0.9366	33.9046	0.9328	33.9046	0.9255
33.9791	0.9439	33.9791	0.9441	33.9791	0.9425	33.9791	0.9425	33.9791	0.9426	33.9791	0.9428	33.9791	0.9415	33.9791	0.9411	33.9791	0.939	33.9791	0.9368	33.9791	0.9328	33.9791	0.9254
34.0536	0.9439	34.0536	0.9443	34.0536	0.943	34.0536	0.943	34.0536	0.9426	34.0536	0.9425	34.0536	0.9417	34.0536	0.9412	34.0536	0.9388	34.0536	0.9372	34.0536	0.9334	34.0536	0.9248
34.1281	0.9442	34.1281	0.9442	34.1281	0.9433	34.1281	0.943	34.1281	0.9426	34.1281	0.9427	34.1281	0.9421	34.1281	0.9412	34.1281	0.939	34.1281	0.9376	34.1281	0.9337	34.1281	0.9243
34.2027	0.9442	34.2027	0.9443	34.2027	0.9435	34.2027	0.9434	34.2027	0.9432	34.2027	0.9425	34.2027	0.942	34.2027	0.9413	34.2027	0.9394	34.2027	0.937	34.2027	0.9336	34.2027	0.9246
34.2772	0.944	34.2772	0.9444	34.2772	0.9429	34.2772	0.9433	34.2772	0.9428	34.2772	0.9429	34.2772	0.9422	34.2772	0.9416	34.2772	0.9389	34.2772	0.9369	34.2772	0.9331	34.2772	0.9246
34.3517	0.944	34.3517	0.9439	34.3517	0.9431	34.3517	0.9431	34.3517	0.9428	34.3517	0.9422	34.3517	0.942	34.3517	0.9411	34.3517	0.9394	34.3517	0.9374	34.3517	0.9341	34.3517	0.9244
34.4262	0.9439	34.4262	0.9436	34.4262	0.9434	34.4262	0.9432	34.4262	0.9425	34.4262	0.9425	34.4262	0.9427	34.4262	0.9417	34.4262	0.9397	34.4262	0.9372	34.4262	0.9337	34.4262	0.9247
34.5007	0.9438	34.5007	0.9444	34.5007	0.9439	34.5007	0.9433	34.5007	0.9427	34.5007	0.9422	34.5007	0.9424	34.5007	0.9409	34.5007	0.9392	34.5007	0.937	34.5007	0.9339	34.5007	0.9246
34.5752	0.9444	34.5752	0.9432	34.5752	0.9436	34.5752	0.9432	34.5752	0.9433	34.5752	0.9421	34.5752	0.9424	34.5752	0.9414	34.5752	0.939	34.5752	0.9368	34.5752	0.9335	34.5752	0.9248
34.6497	0.9443	34.6497	0.9441	34.6497	0.943	34.6497	0.943	34.6497	0.9433	34.6497	0.9423	34.6497	0.9426	34.6497	0.9418	34.6497	0.9391	34.6497	0.9369	34.6497	0.9334	34.6497	0.9247
34.7243	0.9439	34.7243	0.944	34.7243	0.9434	34.7243	0.9427	34.7243	0.9434	34.7243	0.9429	34.7243	0.9422	34.7243	0.9414	34.7243	0.9388	34.7243	0.9366	34.7243	0.9342	34.7243	0.9247
34.7988	0.9443	34.7988	0.9444	34.7988	0.9427	34.7988	0.9433	34.7988	0.9432	34.7988	0.9429	34.7988	0.9421	34.7988	0.9413	34.7988	0.9391	34.7988	0.937	34.7988	0.9335	34.7988	0.9252
34.8733	0.945	34.8733	0.944	34.8733	0.9433	34.8733	0.9428	34.8733	0.9435	34.8733	0.9426	34.8733	0.9421	34.8733	0.9415	34.8733	0.9388	34.8733	0.9366	34.8733	0.9329	34.8733	0.925
34.9478	0.9446	34.9478	0.9442	34.9478	0.9434	34.9478	0.9434	34.9478	0.9433	34.9478	0.9427	34.9478	0.9414	34.9478	0.9414	34.9478	0.9393	34.9478	0.9373	34.9478	0.9334	34.9478	0.925
35.0223	0.944	35.0223	0.9441	35.0223	0.9432	35.0223	0.9431	35.0223	0.9428	35.0223	0.9432	35.0223	0.9416	35.0223	0.9407	35.0223	0.9392	35.0223	0.9365	35.0223	0.933	35.0223	0.925
35.0969	0.9444	35.0969	0.9439	35.0969	0.9427	35.0969	0.9433	35.0969	0.9429	35.0969	0.9431	35.0969	0.9417	35.0969	0.9408	35.0969	0.9384	35.0969	0.9371	35.0969	0.9325	35.0969	0.9246
35.1714	0.9446	35.1714	0.9436	35.1714	0.9423	35.1714	0.9433	35.1714	0.9423	35.1714	0.9431	35.1714	0.9416	35.1714	0.9408	35.1714	0.9388	35.1714	0.9372	35.1714	0.9327	35.1714	0.9244
35.2459	0.9447	35.2459	0.9439	35.2459	0.9426	35.2459	0.943	35.2459	0.9429	35.2459	0.9425	35.2459	0.9414	35.2459	0.9414	35.2459	0.939	35.2459	0.9371	35.2459	0.933	35.2459	0.9245
35.3204	0.9443	35.3204	0.9439	35.3204	0.943	35.3204	0.9433	35.3204	0.9423	35.3204	0.942	35.3204	0.9416	35.3204	0.9405	35.3204	0.9388	35.3204	0.9367	35.3204	0.9326	35.3204	0.9243
35.3949	0.9445	35.3949	0.9437	35.3949	0.9431	35.3949	0.9431	35.3949	0.9428	35.3949	0.9427	35.3949	0.9414	35.3949	0.9409	35.3949	0.9384	35.3949	0.9363	35.3949	0.933	35.3949	0.9243
35.4694	0.9447	35.4694	0.9444	35.4694	0.9435	35.4694	0.9437	35.4694	0.9427	35.4694	0.9432	35.4694	0.9416	35.4694	0.9414	35.4694	0.9384	35.4694	0.9367	35.4694	0.9332	35.4694	0.9244
35.5439	0.945	35.5439	0.9442	35.5439	0.9426	35.5439	0.9433	35.5439	0.9426	35.5439	0.9428	35.5439	0.9415	35.5439	0.9413	35.5439	0.9384	35.5439	0.9361	35.5439	0.933	35.5439	0.9248
35.6185	0.9447	35.6185	0.9439	35.6185	0.9431	35.6185	0.9438	35.6185	0.9431	35.6185	0.9423	35.6185	0.9414	35.6185	0.941	35.6185	0.9386	35.6185	0.9364	35.6185	0.9331	35.6185	0.9251
35.693	0.951	35.693	0.9508	35.693	0.95	35.693	0.9494	35.693	0.9494	35.693	0.949	35.693	0.9493	35.693	0.9482	35.693	0.9455	35.693	0.9433	35.693	0.9418	35.693	0.9329
35.7675	0.9562	35.7675	0.9561	35.7675	0.9551	35.7675	0.9543	35.7675	0.9547	35.7675	0.9547	35.7675	0.9548	35.7675	0.9529	35.7675	0.9507	35.7675	0.9484	35.7675	0.9465	35.7675	0.9391
35.842	0.9589	35.842	0.9592	35.842	0.9583	35.842	0.9578	35.842	0.9577	35.842	0.957	35.842	0.9569	35.842	0.9566	35.842	0.9535	35.842	0.9517	35.842	0.9495	35.842	0.942
35.9165	0.9602	35.9165	0.9602	35.9165	0.9604	35.9165	0.9595	35.9165	0.9601	35.9165	0.9598	35.9165	0.9588	35.9165	0.9587	35.9165	0.9562	35.9165	0.9544	35.9165	0.9518	35.9165	0.9447
35.991	0.9618	35.991	0.9623	35.991	0.9616	35.991	0.9618	35.991	0.9615	35.991	0.9611	35.991	0.9606	35.991	0.9608	35.991	0.9579	35.991	0.9561	35.991	0.9539	35.991	0.9464
36.0656	0.9634	36.0656	0.9634	36.0656	0.9633	36.0656	0.9629	36.0656	0.9631	36.0656	0.9633	36.0656	0.9614	36.0656	0.9617	36.0656	0.9594	36.0656	0.958	36.0656	0.955	36.0656	0.9479
36.1401	0.9648	36.1401	0.965	36.1401	0.9639	36.1401	0.9637	36.1401	0.9642	36.1401	0.964	36.1401	0.9632	36.1401	0.9626	36.1401	0.9601	36.1401	0.9593	36.1401	0.9565	36.1401	0.9493
36.2146	0.9666	36.2146	0.9659	36.2146	0.9647	36.2146	0.9646	36.2146	0.9641	36.2146	0.9649	36.2146	0.964	36.2146	0.9627	36.2146	0.9617	36.2146	0.9606	36.2146	0.9575	36.2146	0.9507
36.2891	0.9672	36.2891	0.9668	36.2891	0.9658	36.2891	0.9656	36.2891	0.9657	36.2891	0.9662	36.2891	0.9647	36.2891	0.9641	36.2891	0.9623	36.2891	0.9616	36.2891	0.9583	36.2891	0.952
36.3636	0.9673	36.3636	0.9677	36.3636	0.9667	36.3636	0.9662	36.3636	0.9665	36.3636	0.9667	36.3636	0.9657	36.3636	0.9654	36.3636	0.9633	36.3636	0.962	36.3636	0.9598	36.3636	0.9526
36.4381	0.9679	36.4381	0.9684	36.4381	0.9678	36.4381	0.9667	36.4381	0.967	36.4381	0.9682	36.4381	0.9662	36.4381	0.9669	36.4381	0.9646	36.4381	0.9632	36.4381	0.9609	36.4381	0.9544
36.5126	0.9691	36.5126	0.969	36.5126	0.9682	36.5126	0.9678	36.5126	0.9676	36.5126	0.9689	36.5126	0.9676	36.5126	0.9674	36.5126	0.9653	36.5126	0.9643	36.5126	0.9612	36.5126	0.9552
36.5872	0.9699	36.5872	0.9704	36.5872	0.9699	36.5872	0.9679	36.5872	0.9686	36.5872	0.9697	36.5872	0.9681	36.5872	0.9687	36.5872	0.9663	36.5872	0.9649	36.5872	0.9625	36.5872	0.9557
36.6617	0.9711	36.6617	0.9711	36.6617	0.97	36.6617	0.9693	36.6617	0.9697	36.6617	0.9703	36.6617	0.9688	36.6617	0.9688	36.6617	0.9672	36.6617	0.9656	36.6617	0.9627	36.6617	0.9561
36.7362	0.9711	36.7362	0.9712	36.7362	0.9705	36.7362	0.9696	36.7362	0.9706	36.7362	0.9709	36.7362	0.97	36.7362	0.9701	36.7362	0.9672	36.7362	0.9663	36.7362	0.9637	36.7362	0.9573
36.8107	0.9715	36.8107	0.9717	36.8107	0.9714	36.8107	0.9708	36.8107	0.9714	36.8107	0.9712	36.8107	0.9708	36.8107	0.9705	36.8107	0.968	36.8107	0.967	36.8107	0.9644	36.8107	0.9577
36.8852	0.9725	36.8852	0.973	36.8852	0.972	36.8852	0.9712	36.8852	0.9718	36.8852	0.9721	36.8852	0.9713	36.8852	0.9705	36.8852	0.9694	36.8852	0.968	36.8852	0.9654	36.8852	0.9581
36.9597	0.9728	36.9597	0.9736	36.9597	0.9722	36.9597	0.9726	36.9597	0.9725	36.9597	0.972	36.9597	0.9722	36.9597	0.9721	36.9597	0.9695	36.9597	0.969	36.9597	0.9658	36.9597	0.9595
37.0343	0.9736	37.0343	0.9737	37.0343	0.9722	37.0343	0.9726	37.0343	0.9731	37.0343	0.9728	37.0343	0.9722	37.0343	0.9724	37.0343	0.9701	37.0343	0.9699	37.0343	0.9671	37.0343	0.9601
37.1088	0.9742	37.1088	0.9738	37.1088	0.9732	37.1088	0.9735	37.1088	0.9741	37.1088	0.9739	37.1088	0.9734	37.1088	0.9731	37.1088	0.9716	37.1088	0.9702	37.1088	0.9673	37.1088	0.9606
37.1833	0.975	37.1833	0.9745	37.1833	0.9742	37.1833	0.9735	37.1833	0.9736	37.1833	0.9732	37.1833	0.9738	37.1833	0.9737	37.1833	0.9721	37.1833	0.9703	37.1833	0.9673	37.1833	0.9606
37.2578	0.9753	37.2578	0.9753	37.2578	0.9743	37.2578	0.9742	37.2578	0.9746	37.2578	0.9744	37.2578	0.974	37.2578	0.9735	37.2578	0.9721	37.2578	0.9705	37.2578	0.968	37.2578	0.9612
37.3323	0.9755	37.3323	0.9758	37.3323	0.974	37.3323	0.9742	37.3323	0.9751	37.3323	0.9753	37.3323	0.9747	37.3323	0.9741	37.3323	0.9727	37.3323	0.9715	37.3323	0.9686	37.3323	0.962
37.4068	0.976	37.4068	0.9763	37.4068	0.9744	37.4068	0.975	37.4068	0.9755	37.4068	0.9757	37.4068	0.9753	37.4068	0.9749	37.4068	0.9734	37.4068	0.9714	37.4068	0.9691	37.4068	0.9633
37.4813	0.9766	37.4813	0.976	37.4813	0.9752	37.4813	0.9753	37.4813	0.9759	37.4813	0.976	37.4813	0.9757	37.4813	0.9747	37.4813	0.9732	37.4813	0.9721	37.4813	0.9697	37.4813	0.963
37.5559	0.9772	37.5559	0.9764	37.5559	0.976	37.5559	0.9763	37.5559	0.9761	37.5559	0.9763	37.5559	0.9765	37.5559	0.9752	37.5559	0.9739	37.5559	0.9726	37.5559	0.9699	37.5559	0.9639
37.6304	0.9781	37.6304	0.9765	37.6304	0.9773	37.6304	0.9764	37.6304	0.9765	37.6304	0.9771	37.6304	0.9768	37.6304	0.976	37.6304	0.9744	37.6304	0.9728	37.6304	0.971	37.6304	0.9642
37.7049	0.9783	37.7049	0.9776	37.7049	0.9769	37.7049	0.9767	37.7049	0.9766	37.7049	0.9781	37.7049	0.9775	37.7049	0.9759	37.7049	0.9751	37.7049	0.9735	37.7049	0.9716	37.7049	0.9654
37.7794	0.9781	37.7794	0.9778	37.7794	0.9779	37.7794	0.9765	37.7794	0.9766	37.7794	0.9781	37.7794	0.9772	37.7794	0.9767	37.7794	0.9754	37.7794	0.9732	37.7794	0.9717	37.7794	0.9653
37.8539	0.9788	37.8539	0.9785	37.8539	0.978	37.8539	0.9773	37.8539	0.9771	37.8539	0.9785	37.8539	0.9775	37.8539	0.9765	37.8539	0.9759	37.8539	0.9736	37.8539	0.9723	37.8539	0.9661
37.9284	0.9791	37.9284	0.9785	37.9284	0.9777	37.9284	0.9769	37.9284	0.9779	37.9284	0.9787	37.9284	0.9778	37.9284	0.9773	37.9284	0.9765	37.9284	0.9737	37.9284	0.9725	37.9284	0.9668
38.003	0.9793	38.003	0.9789	38.003	0.9784	38.003	0.9775	38.003	0.9785	38.003	0.979	38.003	0.9789	38.003	0.9777	38.003	0.9767	38.003	0.9743	38.003	0.9727	38.003	0.967
38.0775	0.9796	38.0775	0.9793	38.0775	0.9781	38.0775	0.9787	38.0775	0.9789	38.0775	0.9795	38.0775	0.9787	38.0775	0.9784	38.0775	0.9765	38.0775	0.975	38.0775	0.9729	38.0775	0.9673
38.152	0.9798	38.152	0.9795	38.152	0.9786	38.152	0.9784	38.152	0.9796	38.152	0.98	38.152	0.9792	38.152	0.9782	38.152	0.9773	38.152	0.9755	38.152	0.9736	38.152	0.9679
38.2265	0.9799	38.2265	0.9803	38.2265	0.9795	38.2265	0.9793	38.2265	0.9796	38.2265	0.9797	38.2265	0.9792	38.2265	0.9788	38.2265	0.9781	38.2265	0.9756	38.2265	0.9746	38.2265	0.9682
38.301	0.98	38.301	0.9799	38.301	0.9803	38.301	0.9798	38.301	0.9802	38.301	0.9802	38.301	0.9802	38.301	0.9795	38.301	0.9779	38.301	0.9764	38.301	0.9755	38.301	0.9686
38.3755	0.9809	38.3755	0.9814	38.3755	0.9798	38.3755	0.9804	38.3755	0.981	38.3755	0.9805	38.3755	0.9802	38.3755	0.9804	38.3755	0.9781	38.3755	0.977	38.3755	0.9751	38.3755	0.9689
38.45	0.981	38.45	0.9812	38.45	0.9801	38.45	0.9806	38.45	0.9814	38.45	0.9808	38.45	0.9801	38.45	0.9807	38.45	0.9784	38.45	0.9763	38.45	0.9751	38.45	0.9691
38.5246	0.9812	38.5246	0.9813	38.5246	0.9806	38.5246	0.9806	38.5246	0.9813	38.5246	0.9808	38.5246	0.9805	38.5246	0.9812	38.5246	0.9786	38.5246	0.9766	38.5246	0.9761	38.5246	0.9696
38.5991	0.9815	38.5991	0.9818	38.5991	0.981	38.5991	0.9809	38.5991	0.9812	38.5991	0.982	38.5991	0.9808	38.5991	0.9809	38.5991	0.9788	38.5991	0.9772	38.5991	0.9759	38.5991	0.9701
38.6736	0.9817	38.6736	0.9819	38.6736	0.9809	38.6736	0.9815	38.6736	0.982	38.6736	0.9827	38.6736	0.9814	38.6736	0.9815	38.6736	0.9797	38.6736	0.9778	38.6736	0.9765	38.6736	0.971
38.7481	0.982	38.7481	0.9826	38.7481	0.9812	38.7481	0.9816	38.7481	0.9822	38.7481	0.9823	38.7481	0.9822	38.7481	0.9813	38.7481	0.98	38.7481	0.9783	38.7481	0.976	38.7481	0.9709
38.8226	0.9829	38.8226	0.9835	38.8226	0.9816	38.8226	0.9818	38.8226	0.9824	38.8226	0.9827	38.8226	0.9814	38.8226	0.9826	38.8226	0.9799	38.8226	0.9783	38.8226	0.9769	38.8226	0.9712
38.8971	0.9829	38.8971	0.9831	38.8971	0.9823	38.8971	0.9823	38.8971	0.9825	38.8971	0.9827	38.8971	0.9819	38.8971	0.9821	38.8971	0.9801	38.8971	0.9784	38.8971	0.977	38.8971	0.9711
38.9717	0.9828	38.9717	0.9834	38.9717	0.9828	38.9717	0.9825	38.9717	0.9826	38.9717	0.9826	38.9717	0.9827	38.9717	0.9827	38.9717	0.9807	38.9717	0.9788	38.9717	0.9778	38.9717	0.9723
39.0462	0.9835	39.0462	0.9838	39.0462	0.9828	39.0462	0.9829	39.0462	0.9829	39.0462	0.9838	39.0462	0.9825	39.0462	0.9821	39.0462	0.9809	39.0462	0.9795	39.0462	0.9774	39.0462	0.9722
39.1207	0.9832	39.1207	0.9836	39.1207	0.9826	39.1207	0.9833	39.1207	0.9836	39.1207	0.9838	39.1207	0.9831	39.1207	0.9822	39.1207	0.9807	39.1207	0.9794	39.1207	0.9781	39.1207	0.9729
39.1952	0.984	39.1952	0.9844	39.1952	0.9828	39.1952	0.983	39.1952	0.9834	39.1952	0.985	39.1952	0.9832	39.1952	0.9829	39.1952	0.9807	39.1952	0.9795	39.1952	0.978	39.1952	0.9722
39.2697	0.984	39.2697	0.984	39.2697	0.9834	39.2697	0.9834	39.2697	0.9833	39.2697	0.9847	39.2697	0.9835	39.2697	0.9821	39.2697	0.981	39.2697	0.9806	39.2697	0.9786	39.2697	0.9728
39.3442	0.9842	39.3442	0.9848	39.3442	0.9836	39.3442	0.9842	39.3442	0.9838	39.3442	0.9847	39.3442	0.9833	39.3442	0.983	39.3442	0.9815	39.3442	0.9811	39.3442	0.9788	39.3442	0.9736
39.4188	0.9839	39.4188	0.9848	39.4188	0.9833	39.4188	0.9841	39.4188	0.9838	39.4188	0.9843	39.4188	0.9835	39.4188	0.9834	39.4188	0.9821	39.4188	0.9815	39.4188	0.979	39.4188	0.9739
39.4933	0.984	39.4933	0.985	39.4933	0.9836	39.4933	0.9843	39.4933	0.9841	39.4933	0.9841	39.4933	0.9835	39.4933	0.984	39.4933	0.9823	39.4933	0.9812	39.4933	0.9793	39.4933	0.9744
39.5678	0.9848	39.5678	0.9848	39.5678	0.9845	39.5678	0.9846	39.5678	0.984	39.5678	0.9845	39.5678	0.9837	39.5678	0.9843	39.5678	0.9824	39.5678	0.9813	39.5678	0.9797	39.5678	0.9746
39.6423	0.9848	39.6423	0.9851	39.6423	0.9843	39.6423	0.9843	39.6423	0.9843	39.6423	0.985	39.6423	0.9837	39.6423	0.9847	39.6423	0.9825	39.6423	0.9814	39.6423	0.9798	39.6423	0.9748
39.7168	0.9847	39.7168	0.9851	39.7168	0.9842	39.7168	0.9849	39.7168	0.9849	39.7168	0.9856	39.7168	0.9845	39.7168	0.9845	39.7168	0.9833	39.7168	0.9813	39.7168	0.9805	39.7168	0.9756
39.7913	0.9852	39.7913	0.9854	39.7913	0.9845	39.7913	0.985	39.7913	0.9847	39.7913	0.9853	39.7913	0.9848	39.7913	0.9848	39.7913	0.983	39.7913	0.982	39.7913	0.9811	39.7913	0.9754
39.8659	0.9859	39.8659	0.9859	39.8659	0.9852	39.8659	0.9852	39.8659	0.9849	39.8659	0.9858	39.8659	0.9856	39.8659	0.9844	39.8659	0.9837	39.8659	0.9821	39.8659	0.9804	39.8659	0.976
39.9404	0.9862	39.9404	0.986	39.9404	0.9858	39.9404	0.9846	39.9404	0.985	39.9404	0.986	39.9404	0.9862	39.9404	0.9849	39.9404	0.9835	39.9404	0.9823	39.9404	0.9814	39.9404	0.9752
40.0149	0.9861	40.0149	0.9865	40.0149	0.9859	40.0149	0.9853	40.0149	0.9858	40.0149	0.9863	40.0149	0.9863	40.0149	0.9856	40.0149	0.9836	40.0149	0.9831	40.0149	0.9814	40.0149	0.9758
40.0894	0.9862	40.0894	0.9865	40.0894	0.9856	40.0894	0.9855	40.0894	0.9863	40.0894	0.9867	40.0894	0.9864	40.0894	0.9857	40.0894	0.9836	40.0894	0.9829	40.0894	0.9815	40.0894	0.9755
40.1639	0.9863	40.1639	0.9863	40.1639	0.986	40.1639	0.9857	40.1639	0.9863	40.1639	0.9864	40.1639	0.9864	40.1639	0.9857	40.1639	0.9837	40.1639	0.9834	40.1639	0.982	40.1639	0.9757
40.2384	0.987	40.2384	0.9864	40.2384	0.9863	40.2384	0.9856	40.2384	0.9864	40.2384	0.9867	40.2384	0.9866	40.2384	0.9859	40.2384	0.9842	40.2384	0.9833	40.2384	0.9823	40.2384	0.9762
40.3129	0.987	40.3129	0.9868	40.3129	0.9864	40.3129	0.9858	40.3129	0.9864	40.3129	0.9871	40.3129	0.9873	40.3129	0.9867	40.3129	0.9845	40.3129	0.9834	40.3129	0.9823	40.3129	0.9765
40.3875	0.9869	40.3875	0.9864	40.3875	0.9865	40.3875	0.9865	40.3875	0.9867	40.3875	0.9872	40.3875	0.9869	40.3875	0.9865	40.3875	0.9849	40.3875	0.9837	40.3875	0.9824	40.3875	0.9771

## Sheet: CPC58_Non-Cen
0.1_t	0.1_f	0.2_t	0.2_f	0.4_t	0.4_f	0.8_t	0.8_f	1.6_t	1.6_f	3.1_t	3.1_f	6.3_t	6.3_f	12.5_t	12.5_f	25.0_t	25.0_f	50.0_t	50.0_f	100.0_t	100.0_f	200.0_t	200.0_f
0	0.9998	0	0.9998	0	0.9999	0	1.0002	0	1	0	0.9998	0	1.0001	0	1.0003	0	0.9998	0	0.9999	0	1.0002	0	1.0004
0.07452	0.9997	0.07452	1.0003	0.07452	1.0001	0.07452	0.9995	0.07452	1.0004	0.07452	0.9999	0.07452	0.9997	0.07452	0.9997	0.07452	1.0004	0.07452	1	0.07452	1	0.07452	0.9997
0.14903	1	0.14903	1.0001	0.14903	0.9998	0.14903	0.9998	0.14903	0.9995	0.14903	0.9999	0.14903	0.9998	0.14903	0.9999	0.14903	0.9999	0.14903	0.9998	0.14903	1.0002	0.14903	1.0001
0.22355	1.0005	0.22355	0.9998	0.22355	1.0001	0.22355	1.0005	0.22355	1.0001	0.22355	1.0003	0.22355	1.0004	0.22355	1.0001	0.22355	0.9999	0.22355	1.0003	0.22355	0.9997	0.22355	0.9998
0.29806	1.0007	0.29806	1.0002	0.29806	1	0.29806	1.0006	0.29806	1.0009	0.29806	1.0009	0.29806	1.0002	0.29806	0.9996	0.29806	0.9999	0.29806	0.9998	0.29806	0.9998	0.29806	0.9995
0.37258	1.0002	0.37258	1.0001	0.37258	1.0004	0.37258	1.0005	0.37258	1.0008	0.37258	1.0009	0.37258	1.0005	0.37258	0.9994	0.37258	1.0003	0.37258	0.9994	0.37258	1.0003	0.37258	0.9994
0.44709	1	0.44709	1.0006	0.44709	1.0003	0.44709	0.9993	0.44709	1.0003	0.44709	1.0001	0.44709	1.0001	0.44709	0.9998	0.44709	1.0002	0.44709	0.999	0.44709	1.0008	0.44709	0.9997
0.52161	1.0007	0.52161	1.0007	0.52161	1.0004	0.52161	1.0005	0.52161	1.0002	0.52161	1.0002	0.52161	0.9997	0.52161	0.9995	0.52161	1.0004	0.52161	0.9992	0.52161	1.0007	0.52161	0.9999
0.59612	1.0004	0.59612	1.0013	0.59612	1.0002	0.59612	1.0001	0.59612	1.0005	0.59612	0.9999	0.59612	0.9994	0.59612	0.9998	0.59612	1.0002	0.59612	0.9992	0.59612	0.9999	0.59612	0.9999
0.67064	1.0005	0.67064	1.0009	0.67064	1.0002	0.67064	1.0008	0.67064	1.0003	0.67064	1.0003	0.67064	0.9989	0.67064	0.9995	0.67064	1.0002	0.67064	0.9993	0.67064	1.0003	0.67064	0.9996
0.74516	1.0008	0.74516	1	0.74516	1.0006	0.74516	1.0008	0.74516	1.0005	0.74516	1	0.74516	1	0.74516	0.9994	0.74516	1.0013	0.74516	0.9992	0.74516	1.0009	0.74516	1.0004
0.81967	1.0008	0.81967	0.9998	0.81967	1.0008	0.81967	1	0.81967	1.0011	0.81967	1.0002	0.81967	1	0.81967	0.9996	0.81967	1	0.81967	0.9996	0.81967	1.0006	0.81967	1.0001
0.89419	1.0005	0.89419	1.0004	0.89419	1.0009	0.89419	1.0003	0.89419	1.0009	0.89419	0.9995	0.89419	0.9998	0.89419	0.9992	0.89419	1.0005	0.89419	0.9993	0.89419	1.0002	0.89419	1.0004
0.9687	1.0002	0.9687	1.0003	0.9687	1.0005	0.9687	1.0003	0.9687	1.0003	0.9687	0.9998	0.9687	1.0001	0.9687	0.9991	0.9687	1.0007	0.9687	0.9991	0.9687	1.0005	0.9687	1.0001
1.04322	1.0005	1.04322	1.0001	1.04322	1.0001	1.04322	1.0009	1.04322	1.0003	1.04322	1.0001	1.04322	0.9997	1.04322	0.9993	1.04322	1.0002	1.04322	0.9991	1.04322	1.0004	1.04322	0.9997
1.11773	1	1.11773	1.0005	1.11773	1.0005	1.11773	1.0006	1.11773	1.0011	1.11773	0.9997	1.11773	0.9993	1.11773	0.999	1.11773	1.0003	1.11773	0.9998	1.11773	1.0004	1.11773	0.9995
1.19225	1	1.19225	1.0001	1.19225	1.0006	1.19225	1.0001	1.19225	1.0001	1.19225	0.9995	1.19225	0.9999	1.19225	0.9993	1.19225	1.0005	1.19225	0.9996	1.19225	1.0003	1.19225	0.9995
1.26677	0.9999	1.26677	0.9997	1.26677	1.0004	1.26677	1.0004	1.26677	1.0007	1.26677	0.9997	1.26677	0.9998	1.26677	0.9997	1.26677	1.0005	1.26677	1	1.26677	0.9998	1.26677	0.9994
1.34128	1.0004	1.34128	0.9998	1.34128	1.0005	1.34128	1.0001	1.34128	1.0005	1.34128	0.9997	1.34128	1	1.34128	0.9993	1.34128	1.0002	1.34128	0.9995	1.34128	1.0006	1.34128	0.9996
1.4158	1.0003	1.4158	1.0003	1.4158	1.0003	1.4158	1.0003	1.4158	1.0006	1.4158	1	1.4158	1.0002	1.4158	0.9991	1.4158	1.0001	1.4158	0.9995	1.4158	1.0009	1.4158	0.9987
1.49031	1.0004	1.49031	1	1.49031	1.0003	1.49031	1.0004	1.49031	1.0013	1.49031	0.9999	1.49031	0.9997	1.49031	0.9998	1.49031	1.0004	1.49031	1.0001	1.49031	0.9998	1.49031	0.9994
1.56483	1.0005	1.56483	1.0001	1.56483	1.0005	1.56483	1.0004	1.56483	1.0007	1.56483	1.0003	1.56483	0.9995	1.56483	0.9998	1.56483	1.0012	1.56483	0.9998	1.56483	1	1.56483	0.9987
1.63934	1.0001	1.63934	1.0005	1.63934	0.9997	1.63934	0.9999	1.63934	1.0007	1.63934	1.0006	1.63934	0.9996	1.63934	0.9997	1.63934	1.0007	1.63934	0.9993	1.63934	0.9998	1.63934	0.999
1.71386	1.0006	1.71386	1.0011	1.71386	1.0002	1.71386	0.9999	1.71386	1.0005	1.71386	1.0001	1.71386	1.0001	1.71386	0.9998	1.71386	1.0007	1.71386	0.9992	1.71386	1.0003	1.71386	0.9987
1.78837	1	1.78837	1.0008	1.78837	1.0001	1.78837	1.0006	1.78837	1.0003	1.78837	0.9994	1.78837	1.0001	1.78837	0.9988	1.78837	1.0001	1.78837	0.9989	1.78837	1.0007	1.78837	0.9991
1.86289	1.0001	1.86289	1.0005	1.86289	1	1.86289	1.0005	1.86289	1.0001	1.86289	1	1.86289	1.0004	1.86289	0.9994	1.86289	1.0004	1.86289	1.0001	1.86289	0.9994	1.86289	0.9994
1.93741	1.0005	1.93741	1.001	1.93741	0.9994	1.93741	1.0002	1.93741	1.0004	1.93741	1.0003	1.93741	1.0009	1.93741	0.9988	1.93741	1.0005	1.93741	0.9995	1.93741	0.9999	1.93741	0.9988
2.01192	1.0004	2.01192	1.0003	2.01192	0.9998	2.01192	0.9997	2.01192	1.0006	2.01192	1.0001	2.01192	1.0002	2.01192	0.9992	2.01192	1.0002	2.01192	1.0003	2.01192	1.0001	2.01192	0.9988
2.08644	1.0008	2.08644	1.0003	2.08644	1.0003	2.08644	1.0006	2.08644	1.001	2.08644	1.0004	2.08644	1.0006	2.08644	0.9985	2.08644	1.0003	2.08644	0.9999	2.08644	0.9997	2.08644	0.9986
2.16095	1	2.16095	1.0005	2.16095	1.0004	2.16095	1.001	2.16095	1.0008	2.16095	1	2.16095	1.0005	2.16095	0.9991	2.16095	0.9998	2.16095	1.0002	2.16095	0.9997	2.16095	0.9981
2.23547	1.0004	2.23547	1.0002	2.23547	1.0006	2.23547	1.0004	2.23547	1.0002	2.23547	1	2.23547	1.0011	2.23547	0.9987	2.23547	1.0004	2.23547	0.9999	2.23547	0.9999	2.23547	0.9987
2.30998	0.9999	2.30998	1.0003	2.30998	1.0004	2.30998	1.0006	2.30998	1.0001	2.30998	0.9996	2.30998	1.0006	2.30998	0.9992	2.30998	0.9998	2.30998	0.9999	2.30998	1.0002	2.30998	0.9994
2.3845	1.0003	2.3845	0.9997	2.3845	1.0008	2.3845	1.001	2.3845	1.0001	2.3845	0.9998	2.3845	1.0005	2.3845	1.0001	2.3845	0.9999	2.3845	1.0001	2.3845	1.0003	2.3845	0.9993
2.45901	0.9998	2.45901	1.0007	2.45901	1.0002	2.45901	1.001	2.45901	1	2.45901	0.9997	2.45901	1.0003	2.45901	0.9992	2.45901	1.0005	2.45901	0.9993	2.45901	1	2.45901	0.9986
2.53353	0.9999	2.53353	1.0006	2.53353	1.0006	2.53353	1.0005	2.53353	1	2.53353	1.0002	2.53353	1.0002	2.53353	0.9994	2.53353	1.0001	2.53353	0.9993	2.53353	0.9994	2.53353	0.9989
2.60805	1	2.60805	0.9993	2.60805	1.0004	2.60805	1.0013	2.60805	1.0003	2.60805	0.9998	2.60805	1	2.60805	0.9989	2.60805	1.0002	2.60805	0.9994	2.60805	0.9997	2.60805	0.9996
2.68256	0.9999	2.68256	1.0002	2.68256	0.9999	2.68256	1.0001	2.68256	0.9996	2.68256	1.0007	2.68256	1.0002	2.68256	0.9998	2.68256	1.0006	2.68256	0.9994	2.68256	0.9991	2.68256	0.9991
2.75708	1.0005	2.75708	0.9997	2.75708	1.0002	2.75708	1.0004	2.75708	1.0005	2.75708	1	2.75708	1.0005	2.75708	1	2.75708	1.0004	2.75708	0.9994	2.75708	0.9992	2.75708	0.9993
2.83159	1.0006	2.83159	0.9994	2.83159	0.9997	2.83159	1.0009	2.83159	1.0003	2.83159	1.0003	2.83159	0.9994	2.83159	1.0001	2.83159	1.0004	2.83159	1.0003	2.83159	0.9994	2.83159	0.9989
2.90611	1.0011	2.90611	0.9999	2.90611	1	2.90611	1.0011	2.90611	1.0013	2.90611	1.0004	2.90611	1	2.90611	0.9994	2.90611	1.0002	2.90611	1.0003	2.90611	0.9994	2.90611	0.9991
2.98062	1.0009	2.98062	0.9999	2.98062	0.9996	2.98062	1.0007	2.98062	1.0007	2.98062	0.9999	2.98062	1.0001	2.98062	0.999	2.98062	1.0006	2.98062	0.9997	2.98062	0.9995	2.98062	0.9992
3.05514	1.0004	3.05514	0.9994	3.05514	0.9998	3.05514	1.0007	3.05514	1.0008	3.05514	0.9998	3.05514	0.9998	3.05514	0.9993	3.05514	1.0018	3.05514	0.9994	3.05514	0.9993	3.05514	0.9996
3.12966	0.9999	3.12966	1.0002	3.12966	0.9999	3.12966	1.0003	3.12966	1.0004	3.12966	0.9997	3.12966	0.9997	3.12966	0.9993	3.12966	1.0006	3.12966	0.9996	3.12966	0.9994	3.12966	0.9993
3.20417	1.0005	3.20417	0.9997	3.20417	1.0003	3.20417	1.0006	3.20417	1.0011	3.20417	0.9997	3.20417	0.9994	3.20417	0.9997	3.20417	1.0006	3.20417	0.9993	3.20417	0.9992	3.20417	0.9997
3.27869	0.9991	3.27869	1.0002	3.27869	1.0003	3.27869	1.0012	3.27869	1.0002	3.27869	0.9999	3.27869	0.9999	3.27869	0.999	3.27869	1.0005	3.27869	0.9991	3.27869	0.9995	3.27869	0.9991
3.3532	0.9997	3.3532	1	3.3532	1.0005	3.3532	1.0016	3.3532	1.0005	3.3532	1.0003	3.3532	1.0001	3.3532	0.9997	3.3532	1.0013	3.3532	0.9989	3.3532	1.0002	3.3532	0.9994
3.42772	0.9995	3.42772	1	3.42772	0.9998	3.42772	1.0009	3.42772	1.001	3.42772	1.0007	3.42772	0.9994	3.42772	1.0002	3.42772	1.0003	3.42772	0.9992	3.42772	0.9991	3.42772	0.9992
3.50223	0.9997	3.50223	1.0004	3.50223	1	3.50223	1.0004	3.50223	1.0007	3.50223	1.0011	3.50223	0.9996	3.50223	0.9999	3.50223	1.0006	3.50223	0.9994	3.50223	0.9992	3.50223	0.9997
3.57675	1.0006	3.57675	1.0003	3.57675	1	3.57675	1.0012	3.57675	1.0007	3.57675	0.9997	3.57675	1.0002	3.57675	1	3.57675	1.0004	3.57675	0.9998	3.57675	0.9995	3.57675	0.9989
3.65126	1.0005	3.65126	0.9999	3.65126	1	3.65126	1.0002	3.65126	1.0009	3.65126	1.0003	3.65126	1	3.65126	0.9994	3.65126	1.0005	3.65126	0.9997	3.65126	0.9999	3.65126	0.9994
3.72578	1.0001	3.72578	1.0003	3.72578	1.0001	3.72578	1.0001	3.72578	1.001	3.72578	1.0004	3.72578	1.0003	3.72578	0.9988	3.72578	1.0004	3.72578	0.9992	3.72578	1.0004	3.72578	0.9995
3.8003	1.0001	3.8003	1.0002	3.8003	1.0002	3.8003	1.0002	3.8003	1.0008	3.8003	1.0004	3.8003	1.0007	3.8003	0.9994	3.8003	0.9999	3.8003	0.9997	3.8003	1.0007	3.8003	0.9988
3.87481	1.0006	3.87481	0.9995	3.87481	1.0003	3.87481	1.0006	3.87481	1.0004	3.87481	1.0008	3.87481	1.0005	3.87481	0.9991	3.87481	1.0005	3.87481	0.999	3.87481	1.0003	3.87481	0.9992
3.94933	1.0007	3.94933	0.9999	3.94933	1	3.94933	1.0012	3.94933	1.0003	3.94933	1.0003	3.94933	1.0005	3.94933	0.9986	3.94933	1.0002	3.94933	0.9995	3.94933	1	3.94933	0.9987
4.02384	1.001	4.02384	0.9996	4.02384	1.0003	4.02384	1.0005	4.02384	1.0008	4.02384	1.0001	4.02384	1	4.02384	0.9998	4.02384	1	4.02384	0.9997	4.02384	0.9995	4.02384	0.9992
4.17287	1.0003	4.17287	1.0002	4.17287	0.9998	4.17287	1.0002	4.17287	1.0004	4.17287	1.0007	4.17287	1.0005	4.17287	0.999	4.17287	0.9995	4.17287	1.0002	4.17287	1.0002	4.17287	0.9993
4.24739	0.9999	4.24739	0.9996	4.24739	1	4.24739	1.0015	4.24739	1.0006	4.24739	1.0004	4.24739	0.9997	4.24739	0.9998	4.24739	0.9997	4.24739	0.9995	4.24739	1.0001	4.24739	0.9986
4.3219	1.0007	4.3219	1	4.3219	1	4.3219	1.0012	4.3219	0.9999	4.3219	1.0002	4.3219	1	4.3219	0.9998	4.3219	1.0001	4.3219	0.9992	4.3219	1	4.3219	0.9988
4.39642	1.0001	4.39642	0.9999	4.39642	1.0001	4.39642	1	4.39642	1.0001	4.39642	0.9994	4.39642	1.0001	4.39642	1	4.39642	1.0006	4.39642	0.9993	4.39642	0.9996	4.39642	0.9986
4.47094	1.0003	4.47094	1.0001	4.47094	1.0001	4.47094	1.0011	4.47094	1.0002	4.47094	0.9999	4.47094	1.0001	4.47094	0.9996	4.47094	1	4.47094	0.9991	4.47094	0.9997	4.47094	0.9986
4.54545	0.9991	4.54545	0.9997	4.54545	1.0002	4.54545	1	4.54545	0.9997	4.54545	1.0003	4.54545	0.9995	4.54545	0.9998	4.54545	1.0006	4.54545	0.9995	4.54545	1.0004	4.54545	0.9983
4.61997	1.0003	4.61997	1.0006	4.61997	1.0002	4.61997	0.9993	4.61997	1.0005	4.61997	0.9999	4.61997	0.9992	4.61997	1.0001	4.61997	1.0003	4.61997	0.9989	4.61997	1.0003	4.61997	0.9992
4.69448	0.9992	4.69448	1.0003	4.69448	1.0006	4.69448	0.9999	4.69448	1.0001	4.69448	1.0005	4.69448	0.9999	4.69448	1.0007	4.69448	1.0003	4.69448	0.9989	4.69448	0.9997	4.69448	0.999
4.769	0.9996	4.769	1.0005	4.769	1	4.769	1.0001	4.769	1.0003	4.769	1.0008	4.769	0.9992	4.769	0.9992	4.769	1.0001	4.769	0.9989	4.769	0.9998	4.769	0.9988
4.84351	1.0001	4.84351	0.9998	4.84351	1.0009	4.84351	1.0004	4.84351	1.0003	4.84351	1.0007	4.84351	0.9993	4.84351	1.0001	4.84351	1	4.84351	0.9991	4.84351	1.0001	4.84351	0.9988
4.91803	1.0001	4.91803	0.9996	4.91803	1.0008	4.91803	1	4.91803	1.0003	4.91803	1.0007	4.91803	1	4.91803	0.9997	4.91803	1	4.91803	0.9991	4.91803	0.9993	4.91803	0.9987
4.99255	1	4.99255	1.0004	4.99255	1.0003	4.99255	1.0001	4.99255	1.0004	4.99255	1.0003	4.99255	0.9999	4.99255	1.0004	4.99255	0.9999	4.99255	0.9991	4.99255	0.9999	4.99255	0.9991
5.06706	1.0001	5.06706	1.0001	5.06706	1.0004	5.06706	1.0003	5.06706	1.0001	5.06706	1.0002	5.06706	1.0005	5.06706	0.9997	5.06706	0.9995	5.06706	0.9992	5.06706	1.0001	5.06706	0.9987
5.14158	1.0004	5.14158	0.9997	5.14158	1	5.14158	1.0007	5.14158	0.9999	5.14158	0.9999	5.14158	0.9997	5.14158	0.9996	5.14158	1.0007	5.14158	0.9995	5.14158	0.9994	5.14158	0.9984
5.21609	1	5.21609	1.0001	5.21609	1.0004	5.21609	1.0007	5.21609	1.0001	5.21609	1.0001	5.21609	0.9992	5.21609	1	5.21609	1.0004	5.21609	0.9986	5.21609	0.9996	5.21609	0.9991
5.29061	1.0001	5.29061	1.0002	5.29061	1.0005	5.29061	1.0006	5.29061	1.0002	5.29061	1	5.29061	1	5.29061	0.9997	5.29061	1.0001	5.29061	0.999	5.29061	0.9997	5.29061	0.9984
5.36512	1.0005	5.36512	1.0004	5.36512	1.0003	5.36512	1.0005	5.36512	1.0002	5.36512	0.9999	5.36512	0.9997	5.36512	0.9996	5.36512	0.9998	5.36512	0.9994	5.36512	0.9993	5.36512	0.9985
5.43964	1.0001	5.43964	0.9997	5.43964	1.0001	5.43964	1.0008	5.43964	0.9996	5.43964	1.0005	5.43964	0.9997	5.43964	0.9996	5.43964	1	5.43964	0.9988	5.43964	0.9988	5.43964	0.9991
5.51415	1.0002	5.51415	0.9998	5.51415	1.0002	5.51415	1.0001	5.51415	0.9995	5.51415	1.0001	5.51415	0.9995	5.51415	1.0001	5.51415	0.9998	5.51415	0.9987	5.51415	0.9997	5.51415	0.9985
5.58867	1.0007	5.58867	0.9997	5.58867	1.0001	5.58867	1.0004	5.58867	0.9996	5.58867	0.9999	5.58867	0.9998	5.58867	0.9994	5.58867	1.0003	5.58867	0.9988	5.58867	0.9998	5.58867	0.998
5.66319	0.9994	5.66319	0.9994	5.66319	0.9995	5.66319	1	5.66319	0.9994	5.66319	0.9986	5.66319	0.9992	5.66319	0.9991	5.66319	0.9993	5.66319	0.9984	5.66319	0.9985	5.66319	0.9972
5.7377	0.995	5.7377	0.9948	5.7377	0.9954	5.7377	0.9959	5.7377	0.9941	5.7377	0.9953	5.7377	0.9938	5.7377	0.9949	5.7377	0.9944	5.7377	0.994	5.7377	0.9934	5.7377	0.9913
5.81222	0.993	5.81222	0.9931	5.81222	0.9929	5.81222	0.993	5.81222	0.9922	5.81222	0.9931	5.81222	0.9925	5.81222	0.9914	5.81222	0.992	5.81222	0.9906	5.81222	0.9907	5.81222	0.9884
5.88673	0.9905	5.88673	0.9913	5.88673	0.9912	5.88673	0.9915	5.88673	0.9907	5.88673	0.9907	5.88673	0.9908	5.88673	0.9905	5.88673	0.9905	5.88673	0.9892	5.88673	0.9888	5.88673	0.9873
5.96125	0.9895	5.96125	0.9901	5.96125	0.9899	5.96125	0.9904	5.96125	0.9893	5.96125	0.9896	5.96125	0.9894	5.96125	0.9888	5.96125	0.9897	5.96125	0.9878	5.96125	0.9872	5.96125	0.9849
6.03576	0.9883	6.03576	0.9888	6.03576	0.989	6.03576	0.9892	6.03576	0.989	6.03576	0.988	6.03576	0.9887	6.03576	0.9878	6.03576	0.9886	6.03576	0.9863	6.03576	0.9861	6.03576	0.9832
6.11028	0.9879	6.11028	0.9879	6.11028	0.9879	6.11028	0.9881	6.11028	0.988	6.11028	0.987	6.11028	0.9869	6.11028	0.9871	6.11028	0.987	6.11028	0.9858	6.11028	0.9854	6.11028	0.9816
6.18479	0.9867	6.18479	0.9866	6.18479	0.9865	6.18479	0.9866	6.18479	0.987	6.18479	0.9863	6.18479	0.9858	6.18479	0.986	6.18479	0.9859	6.18479	0.9846	6.18479	0.9843	6.18479	0.9807
6.25931	0.9855	6.25931	0.9857	6.25931	0.9865	6.25931	0.9859	6.25931	0.9867	6.25931	0.9853	6.25931	0.9848	6.25931	0.9844	6.25931	0.9851	6.25931	0.9837	6.25931	0.9823	6.25931	0.9797
6.33383	0.985	6.33383	0.9852	6.33383	0.986	6.33383	0.985	6.33383	0.9851	6.33383	0.985	6.33383	0.984	6.33383	0.9833	6.33383	0.9845	6.33383	0.9829	6.33383	0.9818	6.33383	0.9792
6.40834	0.9847	6.40834	0.9848	6.40834	0.9845	6.40834	0.9841	6.40834	0.9846	6.40834	0.9845	6.40834	0.9831	6.40834	0.9822	6.40834	0.9832	6.40834	0.9821	6.40834	0.9815	6.40834	0.9781
6.48286	0.9838	6.48286	0.984	6.48286	0.9847	6.48286	0.9838	6.48286	0.9841	6.48286	0.9845	6.48286	0.9825	6.48286	0.9823	6.48286	0.9833	6.48286	0.981	6.48286	0.9805	6.48286	0.9779
6.55737	0.9834	6.55737	0.9832	6.55737	0.9841	6.55737	0.9831	6.55737	0.983	6.55737	0.9829	6.55737	0.9819	6.55737	0.9816	6.55737	0.981	6.55737	0.9805	6.55737	0.9791	6.55737	0.9762
6.63189	0.9822	6.63189	0.9829	6.63189	0.9834	6.63189	0.983	6.63189	0.9827	6.63189	0.9822	6.63189	0.9815	6.63189	0.9814	6.63189	0.9813	6.63189	0.9806	6.63189	0.9783	6.63189	0.9757
6.7064	0.9817	6.7064	0.9823	6.7064	0.9825	6.7064	0.9821	6.7064	0.9818	6.7064	0.9816	6.7064	0.981	6.7064	0.9807	6.7064	0.9809	6.7064	0.9792	6.7064	0.9774	6.7064	0.9748
6.78092	0.9815	6.78092	0.9826	6.78092	0.9813	6.78092	0.9814	6.78092	0.9815	6.78092	0.9814	6.78092	0.9807	6.78092	0.9799	6.78092	0.9802	6.78092	0.9788	6.78092	0.9772	6.78092	0.9747
6.85544	0.9811	6.85544	0.9809	6.85544	0.9808	6.85544	0.9809	6.85544	0.9802	6.85544	0.9801	6.85544	0.9802	6.85544	0.9804	6.85544	0.9795	6.85544	0.9777	6.85544	0.9769	6.85544	0.9729
6.92995	0.9799	6.92995	0.9801	6.92995	0.9806	6.92995	0.9796	6.92995	0.9808	6.92995	0.9794	6.92995	0.9794	6.92995	0.9792	6.92995	0.9794	6.92995	0.9769	6.92995	0.976	6.92995	0.9727
7.00447	0.9796	7.00447	0.9796	7.00447	0.9793	7.00447	0.9792	7.00447	0.9801	7.00447	0.9791	7.00447	0.9795	7.00447	0.9792	7.00447	0.9785	7.00447	0.9765	7.00447	0.9754	7.00447	0.972
7.07898	0.9789	7.07898	0.9793	7.07898	0.9796	7.07898	0.9783	7.07898	0.979	7.07898	0.9787	7.07898	0.979	7.07898	0.9771	7.07898	0.9783	7.07898	0.976	7.07898	0.9749	7.07898	0.9708
7.1535	0.9787	7.1535	0.9792	7.1535	0.9791	7.1535	0.9778	7.1535	0.9787	7.1535	0.9779	7.1535	0.9787	7.1535	0.9768	7.1535	0.9778	7.1535	0.9761	7.1535	0.9751	7.1535	0.9706
7.22801	0.9781	7.22801	0.9786	7.22801	0.9778	7.22801	0.9776	7.22801	0.9776	7.22801	0.9775	7.22801	0.9779	7.22801	0.9766	7.22801	0.9772	7.22801	0.9747	7.22801	0.9737	7.22801	0.9697
7.30253	0.9772	7.30253	0.9781	7.30253	0.9778	7.30253	0.9776	7.30253	0.9778	7.30253	0.977	7.30253	0.9774	7.30253	0.9758	7.30253	0.9775	7.30253	0.974	7.30253	0.9737	7.30253	0.9693
7.37704	0.977	7.37704	0.9774	7.37704	0.9773	7.37704	0.9766	7.37704	0.9771	7.37704	0.9765	7.37704	0.9774	7.37704	0.9751	7.37704	0.9764	7.37704	0.9732	7.37704	0.9732	7.37704	0.9695
7.45156	0.9765	7.45156	0.9768	7.45156	0.9765	7.45156	0.9764	7.45156	0.9765	7.45156	0.9763	7.45156	0.9768	7.45156	0.9746	7.45156	0.9754	7.45156	0.9728	7.45156	0.9726	7.45156	0.968
7.52608	0.9757	7.52608	0.9768	7.52608	0.9761	7.52608	0.9756	7.52608	0.9768	7.52608	0.9748	7.52608	0.9759	7.52608	0.9744	7.52608	0.9751	7.52608	0.9727	7.52608	0.9722	7.52608	0.9681
7.60059	0.9753	7.60059	0.9769	7.60059	0.9756	7.60059	0.9754	7.60059	0.9761	7.60059	0.9744	7.60059	0.9758	7.60059	0.9732	7.60059	0.9747	7.60059	0.973	7.60059	0.9714	7.60059	0.9676
7.67511	0.9754	7.67511	0.9758	7.67511	0.975	7.67511	0.9749	7.67511	0.9754	7.67511	0.9739	7.67511	0.9756	7.67511	0.9732	7.67511	0.974	7.67511	0.9719	7.67511	0.9705	7.67511	0.9671
7.74962	0.9747	7.74962	0.9756	7.74962	0.976	7.74962	0.9742	7.74962	0.9754	7.74962	0.9736	7.74962	0.975	7.74962	0.9725	7.74962	0.9733	7.74962	0.9717	7.74962	0.9704	7.74962	0.9661
7.82414	0.9742	7.82414	0.9751	7.82414	0.9753	7.82414	0.9741	7.82414	0.975	7.82414	0.9734	7.82414	0.9744	7.82414	0.9721	7.82414	0.9738	7.82414	0.9709	7.82414	0.9693	7.82414	0.9663
7.89865	0.9736	7.89865	0.9748	7.89865	0.9748	7.89865	0.9734	7.89865	0.9746	7.89865	0.9734	7.89865	0.9734	7.89865	0.9721	7.89865	0.973	7.89865	0.9706	7.89865	0.9687	7.89865	0.9657
7.97317	0.9736	7.97317	0.9746	7.97317	0.9741	7.97317	0.9731	7.97317	0.9739	7.97317	0.9723	7.97317	0.9728	7.97317	0.9712	7.97317	0.9719	7.97317	0.97	7.97317	0.968	7.97317	0.9653
8.04768	0.9739	8.04768	0.974	8.04768	0.974	8.04768	0.9726	8.04768	0.9743	8.04768	0.9716	8.04768	0.9721	8.04768	0.9709	8.04768	0.9719	8.04768	0.9696	8.04768	0.9677	8.04768	0.9644
8.1222	0.973	8.1222	0.9735	8.1222	0.9731	8.1222	0.9725	8.1222	0.9729	8.1222	0.9718	8.1222	0.9715	8.1222	0.9705	8.1222	0.9712	8.1222	0.9687	8.1222	0.9671	8.1222	0.9636
8.19672	0.9716	8.19672	0.9735	8.19672	0.973	8.19672	0.9719	8.19672	0.9729	8.19672	0.9718	8.19672	0.9713	8.19672	0.9705	8.19672	0.9709	8.19672	0.9686	8.19672	0.9665	8.19672	0.9633
8.27123	0.9719	8.27123	0.9735	8.27123	0.9725	8.27123	0.972	8.27123	0.9723	8.27123	0.9709	8.27123	0.9711	8.27123	0.9702	8.27123	0.9702	8.27123	0.9675	8.27123	0.9665	8.27123	0.9632
8.34575	0.9719	8.34575	0.9725	8.34575	0.9724	8.34575	0.9709	8.34575	0.9721	8.34575	0.9706	8.34575	0.9699	8.34575	0.9696	8.34575	0.9699	8.34575	0.968	8.34575	0.9662	8.34575	0.9621
8.42026	0.9711	8.42026	0.9723	8.42026	0.9717	8.42026	0.9707	8.42026	0.9718	8.42026	0.9705	8.42026	0.97	8.42026	0.9696	8.42026	0.97	8.42026	0.9672	8.42026	0.9661	8.42026	0.9617
8.49478	0.9711	8.49478	0.9722	8.49478	0.9715	8.49478	0.9701	8.49478	0.971	8.49478	0.9707	8.49478	0.9696	8.49478	0.9689	8.49478	0.9705	8.49478	0.9671	8.49478	0.9658	8.49478	0.9617
8.56929	0.9706	8.56929	0.9713	8.56929	0.9713	8.56929	0.9696	8.56929	0.9702	8.56929	0.97	8.56929	0.9691	8.56929	0.9683	8.56929	0.9689	8.56929	0.9665	8.56929	0.965	8.56929	0.9615
8.64381	0.9703	8.64381	0.9715	8.64381	0.9709	8.64381	0.9697	8.64381	0.9702	8.64381	0.9695	8.64381	0.9692	8.64381	0.9676	8.64381	0.9685	8.64381	0.9668	8.64381	0.9648	8.64381	0.9609
8.71833	0.9702	8.71833	0.9705	8.71833	0.9705	8.71833	0.9691	8.71833	0.9694	8.71833	0.9692	8.71833	0.9683	8.71833	0.9673	8.71833	0.9682	8.71833	0.9662	8.71833	0.9642	8.71833	0.9599
8.79284	0.9689	8.79284	0.9707	8.79284	0.9704	8.79284	0.9686	8.79284	0.9693	8.79284	0.9688	8.79284	0.9684	8.79284	0.9674	8.79284	0.9676	8.79284	0.9659	8.79284	0.9636	8.79284	0.959
8.86736	0.969	8.86736	0.9705	8.86736	0.9695	8.86736	0.9687	8.86736	0.9688	8.86736	0.9684	8.86736	0.9682	8.86736	0.9675	8.86736	0.9679	8.86736	0.9657	8.86736	0.9631	8.86736	0.9585
8.94187	0.969	8.94187	0.9696	8.94187	0.9693	8.94187	0.9683	8.94187	0.9679	8.94187	0.968	8.94187	0.9678	8.94187	0.967	8.94187	0.9675	8.94187	0.9648	8.94187	0.9632	8.94187	0.958
9.01639	0.9688	9.01639	0.9698	9.01639	0.9693	9.01639	0.968	9.01639	0.968	9.01639	0.9679	9.01639	0.9672	9.01639	0.9662	9.01639	0.9672	9.01639	0.9647	9.01639	0.9628	9.01639	0.958
9.0909	0.969	9.0909	0.9698	9.0909	0.9692	9.0909	0.9672	9.0909	0.9681	9.0909	0.9679	9.0909	0.9667	9.0909	0.966	9.0909	0.9666	9.0909	0.9642	9.0909	0.9617	9.0909	0.9578
9.16542	0.9675	9.16542	0.9696	9.16542	0.9688	9.16542	0.9669	9.16542	0.9681	9.16542	0.9675	9.16542	0.9662	9.16542	0.9656	9.16542	0.9664	9.16542	0.9638	9.16542	0.9622	9.16542	0.9572
9.23993	0.9673	9.23993	0.9688	9.23993	0.9682	9.23993	0.9665	9.23993	0.9674	9.23993	0.967	9.23993	0.9655	9.23993	0.9658	9.23993	0.9666	9.23993	0.9627	9.23993	0.9615	9.23993	0.9565
9.31445	0.9669	9.31445	0.9688	9.31445	0.9675	9.31445	0.9666	9.31445	0.9674	9.31445	0.9666	9.31445	0.9656	9.31445	0.9654	9.31445	0.9654	9.31445	0.9624	9.31445	0.9614	9.31445	0.9565
9.38897	0.9666	9.38897	0.968	9.38897	0.9674	9.38897	0.9659	9.38897	0.9668	9.38897	0.9663	9.38897	0.9654	9.38897	0.9644	9.38897	0.9659	9.38897	0.9627	9.38897	0.9616	9.38897	0.9566
9.46348	0.9664	9.46348	0.9683	9.46348	0.9669	9.46348	0.9665	9.46348	0.9666	9.46348	0.9663	9.46348	0.965	9.46348	0.9647	9.46348	0.9648	9.46348	0.9623	9.46348	0.9608	9.46348	0.9557
9.538	0.9661	9.538	0.9678	9.538	0.9666	9.538	0.9656	9.538	0.9658	9.538	0.9655	9.538	0.9649	9.538	0.9643	9.538	0.9646	9.538	0.9613	9.538	0.9597	9.538	0.9553
9.61251	0.9652	9.61251	0.9679	9.61251	0.9664	9.61251	0.9647	9.61251	0.9661	9.61251	0.9656	9.61251	0.9646	9.61251	0.9637	9.61251	0.9647	9.61251	0.9609	9.61251	0.9597	9.61251	0.9546
9.68703	0.9653	9.68703	0.967	9.68703	0.9657	9.68703	0.9651	9.68703	0.9661	9.68703	0.965	9.68703	0.964	9.68703	0.9636	9.68703	0.9641	9.68703	0.9601	9.68703	0.9592	9.68703	0.9544
9.76154	0.9649	9.76154	0.9668	9.76154	0.9653	9.76154	0.9648	9.76154	0.9653	9.76154	0.9646	9.76154	0.9633	9.76154	0.9635	9.76154	0.9634	9.76154	0.9601	9.76154	0.9587	9.76154	0.9534
9.83606	0.9653	9.83606	0.9665	9.83606	0.9651	9.83606	0.9642	9.83606	0.9649	9.83606	0.9648	9.83606	0.9632	9.83606	0.963	9.83606	0.9634	9.83606	0.96	9.83606	0.9587	9.83606	0.9532
9.91057	0.9651	9.91057	0.9661	9.91057	0.9654	9.91057	0.9639	9.91057	0.9645	9.91057	0.9639	9.91057	0.9631	9.91057	0.9628	9.91057	0.9626	9.91057	0.9608	9.91057	0.9582	9.91057	0.9535
9.98509	0.965	9.98509	0.9662	9.98509	0.9647	9.98509	0.9636	9.98509	0.9641	9.98509	0.964	9.98509	0.963	9.98509	0.9628	9.98509	0.9619	9.98509	0.9602	9.98509	0.958	9.98509	0.9526
10.0596	0.9639	10.0596	0.966	10.0596	0.965	10.0596	0.9626	10.0596	0.9632	10.0596	0.9628	10.0596	0.9626	10.0596	0.9627	10.0596	0.9624	10.0596	0.9596	10.0596	0.9572	10.0596	0.9532
10.1341	0.9632	10.1341	0.9657	10.1341	0.9642	10.1341	0.9631	10.1341	0.9633	10.1341	0.9622	10.1341	0.9618	10.1341	0.9621	10.1341	0.962	10.1341	0.9592	10.1341	0.9568	10.1341	0.9523
10.2086	0.9636	10.2086	0.9656	10.2086	0.9634	10.2086	0.9625	10.2086	0.963	10.2086	0.9627	10.2086	0.9617	10.2086	0.962	10.2086	0.9619	10.2086	0.9593	10.2086	0.9564	10.2086	0.9521
10.2831	0.963	10.2831	0.9659	10.2831	0.9634	10.2831	0.9617	10.2831	0.9633	10.2831	0.9622	10.2831	0.9615	10.2831	0.962	10.2831	0.9614	10.2831	0.9583	10.2831	0.9564	10.2831	0.9517
10.3577	0.9625	10.3577	0.9651	10.3577	0.9629	10.3577	0.9613	10.3577	0.9631	10.3577	0.9624	10.3577	0.9614	10.3577	0.9614	10.3577	0.9613	10.3577	0.9583	10.3577	0.9564	10.3577	0.9514
10.4322	0.9623	10.4322	0.9641	10.4322	0.9629	10.4322	0.9613	10.4322	0.9629	10.4322	0.9622	10.4322	0.9612	10.4322	0.9614	10.4322	0.9608	10.4322	0.9588	10.4322	0.9561	10.4322	0.9506
10.5067	0.9619	10.5067	0.9645	10.5067	0.9626	10.5067	0.9606	10.5067	0.9624	10.5067	0.9623	10.5067	0.9604	10.5067	0.9609	10.5067	0.9605	10.5067	0.9583	10.5067	0.9556	10.5067	0.9505
10.5812	0.9615	10.5812	0.9631	10.5812	0.9623	10.5812	0.9613	10.5812	0.9616	10.5812	0.9617	10.5812	0.9606	10.5812	0.9598	10.5812	0.9606	10.5812	0.9577	10.5812	0.9553	10.5812	0.9502
10.6557	0.9614	10.6557	0.9641	10.6557	0.9621	10.6557	0.9611	10.6557	0.9614	10.6557	0.9607	10.6557	0.9598	10.6557	0.9596	10.6557	0.9601	10.6557	0.9572	10.6557	0.9547	10.6557	0.9503
10.7302	0.9619	10.7302	0.9639	10.7302	0.9622	10.7302	0.961	10.7302	0.9612	10.7302	0.9608	10.7302	0.9598	10.7302	0.9592	10.7302	0.9599	10.7302	0.9567	10.7302	0.9542	10.7302	0.9494
10.8048	0.9613	10.8048	0.9631	10.8048	0.9615	10.8048	0.9606	10.8048	0.9612	10.8048	0.9602	10.8048	0.9596	10.8048	0.9596	10.8048	0.9599	10.8048	0.9568	10.8048	0.955	10.8048	0.9488
10.8793	0.9615	10.8793	0.9631	10.8793	0.9611	10.8793	0.9607	10.8793	0.9607	10.8793	0.9596	10.8793	0.9597	10.8793	0.959	10.8793	0.959	10.8793	0.9561	10.8793	0.9541	10.8793	0.9487
10.9538	0.9615	10.9538	0.9625	10.9538	0.9601	10.9538	0.9599	10.9538	0.9598	10.9538	0.9596	10.9538	0.9592	10.9538	0.9586	10.9538	0.9592	10.9538	0.9551	10.9538	0.9534	10.9538	0.9485
11.0283	0.9617	11.0283	0.9625	11.0283	0.9606	11.0283	0.9596	11.0283	0.9599	11.0283	0.9589	11.0283	0.9582	11.0283	0.9584	11.0283	0.959	11.0283	0.9553	11.0283	0.9545	11.0283	0.9485
11.1028	0.9611	11.1028	0.9623	11.1028	0.9598	11.1028	0.9596	11.1028	0.9602	11.1028	0.9589	11.1028	0.9589	11.1028	0.9581	11.1028	0.9591	11.1028	0.9551	11.1028	0.9532	11.1028	0.9489
11.1773	0.9603	11.1773	0.9615	11.1773	0.9598	11.1773	0.9592	11.1773	0.9595	11.1773	0.959	11.1773	0.958	11.1773	0.9581	11.1773	0.959	11.1773	0.9546	11.1773	0.9532	11.1773	0.9477
11.2519	0.9605	11.2519	0.9617	11.2519	0.9597	11.2519	0.9596	11.2519	0.9598	11.2519	0.9584	11.2519	0.9578	11.2519	0.9574	11.2519	0.9582	11.2519	0.954	11.2519	0.9527	11.2519	0.9475
11.3264	0.9601	11.3264	0.9614	11.3264	0.9593	11.3264	0.959	11.3264	0.9591	11.3264	0.9579	11.3264	0.9573	11.3264	0.9579	11.3264	0.9575	11.3264	0.9538	11.3264	0.9524	11.3264	0.9475
11.4009	0.96	11.4009	0.9615	11.4009	0.9593	11.4009	0.9588	11.4009	0.959	11.4009	0.9575	11.4009	0.9575	11.4009	0.9577	11.4009	0.9578	11.4009	0.9542	11.4009	0.9518	11.4009	0.9468
11.4754	0.9599	11.4754	0.9608	11.4754	0.9595	11.4754	0.9584	11.4754	0.9588	11.4754	0.9573	11.4754	0.9576	11.4754	0.9574	11.4754	0.9566	11.4754	0.9532	11.4754	0.9511	11.4754	0.9467
11.5499	0.9589	11.5499	0.9618	11.5499	0.959	11.5499	0.9578	11.5499	0.9589	11.5499	0.9577	11.5499	0.9577	11.5499	0.9566	11.5499	0.9567	11.5499	0.9535	11.5499	0.9511	11.5499	0.9467
11.6244	0.9591	11.6244	0.9613	11.6244	0.958	11.6244	0.9581	11.6244	0.958	11.6244	0.9578	11.6244	0.9574	11.6244	0.9567	11.6244	0.9568	11.6244	0.9535	11.6244	0.9516	11.6244	0.9466
11.6989	0.9585	11.6989	0.9612	11.6989	0.9583	11.6989	0.9578	11.6989	0.9578	11.6989	0.9575	11.6989	0.9566	11.6989	0.9562	11.6989	0.9565	11.6989	0.9531	11.6989	0.951	11.6989	0.946
11.7735	0.9586	11.7735	0.961	11.7735	0.958	11.7735	0.9575	11.7735	0.9574	11.7735	0.957	11.7735	0.9566	11.7735	0.9556	11.7735	0.9561	11.7735	0.9533	11.7735	0.9501	11.7735	0.9452
11.848	0.9586	11.848	0.9609	11.848	0.9581	11.848	0.9577	11.848	0.9571	11.848	0.9568	11.848	0.9559	11.848	0.9558	11.848	0.9557	11.848	0.9534	11.848	0.9497	11.848	0.9451
11.9225	0.9583	11.9225	0.9605	11.9225	0.9577	11.9225	0.9571	11.9225	0.9571	11.9225	0.9566	11.9225	0.9558	11.9225	0.9556	11.9225	0.9554	11.9225	0.9523	11.9225	0.9494	11.9225	0.9448
11.997	0.9582	11.997	0.9601	11.997	0.9573	11.997	0.9566	11.997	0.9571	11.997	0.9558	11.997	0.9556	11.997	0.9553	11.997	0.9552	11.997	0.9519	11.997	0.9504	11.997	0.9447
12.0715	0.9576	12.0715	0.9596	12.0715	0.9567	12.0715	0.9568	12.0715	0.9569	12.0715	0.9554	12.0715	0.9554	12.0715	0.9551	12.0715	0.9556	12.0715	0.9525	12.0715	0.9502	12.0715	0.944
12.146	0.9573	12.146	0.9598	12.146	0.9562	12.146	0.9565	12.146	0.9573	12.146	0.9556	12.146	0.9546	12.146	0.9553	12.146	0.9547	12.146	0.9518	12.146	0.9497	12.146	0.9435
12.2206	0.9572	12.2206	0.9593	12.2206	0.9565	12.2206	0.957	12.2206	0.9568	12.2206	0.9557	12.2206	0.9546	12.2206	0.9551	12.2206	0.9544	12.2206	0.952	12.2206	0.9499	12.2206	0.9438
12.2951	0.9571	12.2951	0.9593	12.2951	0.9561	12.2951	0.9568	12.2951	0.9563	12.2951	0.9555	12.2951	0.9541	12.2951	0.9552	12.2951	0.9538	12.2951	0.9512	12.2951	0.9488	12.2951	0.9434
12.3696	0.956	12.3696	0.9592	12.3696	0.9558	12.3696	0.9559	12.3696	0.9556	12.3696	0.9546	12.3696	0.9541	12.3696	0.9553	12.3696	0.9542	12.3696	0.951	12.3696	0.949	12.3696	0.9442
12.4441	0.9565	12.4441	0.9583	12.4441	0.9555	12.4441	0.9556	12.4441	0.9563	12.4441	0.9547	12.4441	0.9541	12.4441	0.9553	12.4441	0.953	12.4441	0.9512	12.4441	0.9482	12.4441	0.9435
12.5186	0.9565	12.5186	0.9578	12.5186	0.9546	12.5186	0.9559	12.5186	0.956	12.5186	0.9548	12.5186	0.9545	12.5186	0.9546	12.5186	0.9539	12.5186	0.9505	12.5186	0.9477	12.5186	0.943
12.5931	0.9557	12.5931	0.9577	12.5931	0.9549	12.5931	0.9556	12.5931	0.9559	12.5931	0.9547	12.5931	0.9542	12.5931	0.9548	12.5931	0.9535	12.5931	0.9507	12.5931	0.9474	12.5931	0.9424
12.6677	0.9554	12.6677	0.9579	12.6677	0.9544	12.6677	0.9553	12.6677	0.9555	12.6677	0.9545	12.6677	0.9537	12.6677	0.9542	12.6677	0.9536	12.6677	0.95	12.6677	0.9472	12.6677	0.9428
12.7422	0.9556	12.7422	0.9578	12.7422	0.9541	12.7422	0.9552	12.7422	0.955	12.7422	0.9541	12.7422	0.9533	12.7422	0.9544	12.7422	0.9526	12.7422	0.9508	12.7422	0.9468	12.7422	0.9421
12.8167	0.9553	12.8167	0.9582	12.8167	0.9538	12.8167	0.9545	12.8167	0.9547	12.8167	0.9544	12.8167	0.9526	12.8167	0.9539	12.8167	0.9527	12.8167	0.9502	12.8167	0.9461	12.8167	0.9423
12.8912	0.9555	12.8912	0.9577	12.8912	0.9534	12.8912	0.9545	12.8912	0.9547	12.8912	0.9534	12.8912	0.9533	12.8912	0.9538	12.8912	0.9534	12.8912	0.9504	12.8912	0.946	12.8912	0.9417
12.9657	0.9559	12.9657	0.9576	12.9657	0.9537	12.9657	0.9541	12.9657	0.9546	12.9657	0.9533	12.9657	0.9521	12.9657	0.9537	12.9657	0.9528	12.9657	0.9497	12.9657	0.9464	12.9657	0.9418
13.0402	0.9553	13.0402	0.9572	13.0402	0.9538	13.0402	0.954	13.0402	0.9547	13.0402	0.9539	13.0402	0.9529	13.0402	0.9533	13.0402	0.9523	13.0402	0.9497	13.0402	0.9466	13.0402	0.9414
13.1148	0.9553	13.1148	0.9575	13.1148	0.9536	13.1148	0.9537	13.1148	0.9544	13.1148	0.9537	13.1148	0.9525	13.1148	0.9534	13.1148	0.9524	13.1148	0.9496	13.1148	0.9464	13.1148	0.9414
13.1893	0.9551	13.1893	0.9566	13.1893	0.9533	13.1893	0.9536	13.1893	0.9535	13.1893	0.9534	13.1893	0.9519	13.1893	0.9535	13.1893	0.9522	13.1893	0.9494	13.1893	0.9455	13.1893	0.9411
13.2638	0.9544	13.2638	0.9569	13.2638	0.9531	13.2638	0.9537	13.2638	0.9542	13.2638	0.953	13.2638	0.9522	13.2638	0.9532	13.2638	0.9516	13.2638	0.9488	13.2638	0.9455	13.2638	0.9408
13.3383	0.9548	13.3383	0.9566	13.3383	0.9523	13.3383	0.9536	13.3383	0.9538	13.3383	0.9529	13.3383	0.9518	13.3383	0.9535	13.3383	0.9515	13.3383	0.9486	13.3383	0.9455	13.3383	0.9408
13.4128	0.9539	13.4128	0.9563	13.4128	0.9525	13.4128	0.9538	13.4128	0.9537	13.4128	0.9526	13.4128	0.9521	13.4128	0.9533	13.4128	0.9518	13.4128	0.9488	13.4128	0.9448	13.4128	0.9408
13.4873	0.9545	13.4873	0.9567	13.4873	0.9524	13.4873	0.9532	13.4873	0.9531	13.4873	0.953	13.4873	0.9514	13.4873	0.9525	13.4873	0.9515	13.4873	0.9491	13.4873	0.9448	13.4873	0.9409
13.5618	0.9533	13.5618	0.9561	13.5618	0.9525	13.5618	0.9535	13.5618	0.9531	13.5618	0.9537	13.5618	0.9514	13.5618	0.9531	13.5618	0.9515	13.5618	0.9487	13.5618	0.9453	13.5618	0.9402
13.6364	0.9533	13.6364	0.9565	13.6364	0.9522	13.6364	0.9527	13.6364	0.9529	13.6364	0.9527	13.6364	0.9513	13.6364	0.9525	13.6364	0.9512	13.6364	0.9483	13.6364	0.9448	13.6364	0.9396
13.7109	0.9529	13.7109	0.9559	13.7109	0.9527	13.7109	0.9522	13.7109	0.9526	13.7109	0.9519	13.7109	0.9514	13.7109	0.9528	13.7109	0.9511	13.7109	0.9481	13.7109	0.9451	13.7109	0.9396
13.7854	0.9532	13.7854	0.9554	13.7854	0.9523	13.7854	0.9524	13.7854	0.9521	13.7854	0.9518	13.7854	0.9515	13.7854	0.9525	13.7854	0.9509	13.7854	0.948	13.7854	0.9451	13.7854	0.9396
13.8599	0.9532	13.8599	0.956	13.8599	0.9521	13.8599	0.9522	13.8599	0.9519	13.8599	0.9519	13.8599	0.9508	13.8599	0.9526	13.8599	0.9507	13.8599	0.9478	13.8599	0.9442	13.8599	0.9398
13.9344	0.953	13.9344	0.9555	13.9344	0.9509	13.9344	0.9521	13.9344	0.9522	13.9344	0.951	13.9344	0.9508	13.9344	0.952	13.9344	0.9504	13.9344	0.9479	13.9344	0.9439	13.9344	0.9395
14.0089	0.9529	14.0089	0.9555	14.0089	0.9515	14.0089	0.952	14.0089	0.9513	14.0089	0.9511	14.0089	0.9509	14.0089	0.9525	14.0089	0.9501	14.0089	0.9472	14.0089	0.9436	14.0089	0.9386
14.0834	0.953	14.0834	0.9551	14.0834	0.9509	14.0834	0.9516	14.0834	0.9521	14.0834	0.9509	14.0834	0.9508	14.0834	0.9531	14.0834	0.9495	14.0834	0.9464	14.0834	0.9443	14.0834	0.9382
14.158	0.9525	14.158	0.9544	14.158	0.9508	14.158	0.9516	14.158	0.9512	14.158	0.9509	14.158	0.9509	14.158	0.9524	14.158	0.9504	14.158	0.9465	14.158	0.9438	14.158	0.9384
14.2325	0.9523	14.2325	0.9547	14.2325	0.9508	14.2325	0.9515	14.2325	0.951	14.2325	0.9511	14.2325	0.951	14.2325	0.9525	14.2325	0.9502	14.2325	0.9466	14.2325	0.9435	14.2325	0.9381
14.307	0.9517	14.307	0.955	14.307	0.9508	14.307	0.9507	14.307	0.9508	14.307	0.9509	14.307	0.9509	14.307	0.9519	14.307	0.9495	14.307	0.9459	14.307	0.9438	14.307	0.9386
14.3815	0.952	14.3815	0.9551	14.3815	0.9509	14.3815	0.951	14.3815	0.9512	14.3815	0.9506	14.3815	0.9499	14.3815	0.9523	14.3815	0.9497	14.3815	0.9463	14.3815	0.9431	14.3815	0.938
14.456	0.9525	14.456	0.9547	14.456	0.9505	14.456	0.951	14.456	0.9513	14.456	0.9508	14.456	0.9502	14.456	0.9518	14.456	0.9493	14.456	0.9461	14.456	0.9435	14.456	0.9381
14.5305	0.953	14.5305	0.9547	14.5305	0.9504	14.5305	0.9509	14.5305	0.9512	14.5305	0.9504	14.5305	0.9507	14.5305	0.9515	14.5305	0.9496	14.5305	0.9461	14.5305	0.9431	14.5305	0.9379
14.6051	0.9524	14.6051	0.9548	14.6051	0.9505	14.6051	0.9507	14.6051	0.9516	14.6051	0.9497	14.6051	0.9507	14.6051	0.9522	14.6051	0.9493	14.6051	0.9459	14.6051	0.9424	14.6051	0.9374
14.6796	0.9526	14.6796	0.9549	14.6796	0.95	14.6796	0.951	14.6796	0.9515	14.6796	0.9501	14.6796	0.9503	14.6796	0.9514	14.6796	0.9493	14.6796	0.9465	14.6796	0.9417	14.6796	0.9377
14.7541	0.9515	14.7541	0.9541	14.7541	0.949	14.7541	0.9505	14.7541	0.9513	14.7541	0.95	14.7541	0.95	14.7541	0.9512	14.7541	0.949	14.7541	0.946	14.7541	0.9423	14.7541	0.9372
14.8286	0.9524	14.8286	0.9547	14.8286	0.949	14.8286	0.9509	14.8286	0.9506	14.8286	0.9497	14.8286	0.9494	14.8286	0.9516	14.8286	0.9483	14.8286	0.9459	14.8286	0.942	14.8286	0.9367
14.9031	0.9521	14.9031	0.9544	14.9031	0.9493	14.9031	0.9497	14.9031	0.9506	14.9031	0.95	14.9031	0.9492	14.9031	0.9518	14.9031	0.9486	14.9031	0.945	14.9031	0.9426	14.9031	0.9369
14.9776	0.9511	14.9776	0.9543	14.9776	0.9495	14.9776	0.9499	14.9776	0.9503	14.9776	0.9491	14.9776	0.9492	14.9776	0.9513	14.9776	0.9478	14.9776	0.9457	14.9776	0.942	14.9776	0.9364
15.0521	0.951	15.0521	0.9546	15.0521	0.949	15.0521	0.9501	15.0521	0.9504	15.0521	0.9485	15.0521	0.9494	15.0521	0.9516	15.0521	0.9478	15.0521	0.9454	15.0521	0.9419	15.0521	0.9361
15.1267	0.9517	15.1267	0.9538	15.1267	0.9489	15.1267	0.9496	15.1267	0.9502	15.1267	0.9485	15.1267	0.9488	15.1267	0.9506	15.1267	0.9482	15.1267	0.944	15.1267	0.9418	15.1267	0.9362
15.2012	0.951	15.2012	0.9543	15.2012	0.9484	15.2012	0.9495	15.2012	0.95	15.2012	0.949	15.2012	0.9486	15.2012	0.9515	15.2012	0.9482	15.2012	0.9445	15.2012	0.9421	15.2012	0.9362
15.2757	0.951	15.2757	0.9539	15.2757	0.9485	15.2757	0.9495	15.2757	0.9501	15.2757	0.9486	15.2757	0.9484	15.2757	0.9513	15.2757	0.9477	15.2757	0.9444	15.2757	0.9415	15.2757	0.9365
15.3502	0.951	15.3502	0.9535	15.3502	0.9486	15.3502	0.9493	15.3502	0.9495	15.3502	0.9485	15.3502	0.9482	15.3502	0.9507	15.3502	0.9474	15.3502	0.9444	15.3502	0.9412	15.3502	0.9358
15.4247	0.9507	15.4247	0.9534	15.4247	0.9485	15.4247	0.9498	15.4247	0.9496	15.4247	0.9486	15.4247	0.9483	15.4247	0.9507	15.4247	0.947	15.4247	0.9443	15.4247	0.9412	15.4247	0.936
15.4992	0.9511	15.4992	0.9528	15.4992	0.9487	15.4992	0.9501	15.4992	0.9499	15.4992	0.9477	15.4992	0.9481	15.4992	0.951	15.4992	0.9473	15.4992	0.9439	15.4992	0.9415	15.4992	0.9358
15.5738	0.9501	15.5738	0.9527	15.5738	0.949	15.5738	0.9499	15.5738	0.9501	15.5738	0.9483	15.5738	0.948	15.5738	0.9515	15.5738	0.9468	15.5738	0.9441	15.5738	0.9412	15.5738	0.9357
15.6483	0.9506	15.6483	0.9527	15.6483	0.9486	15.6483	0.9495	15.6483	0.9496	15.6483	0.9488	15.6483	0.9478	15.6483	0.9518	15.6483	0.9475	15.6483	0.944	15.6483	0.9407	15.6483	0.9357
15.7228	0.9503	15.7228	0.9524	15.7228	0.9482	15.7228	0.9489	15.7228	0.949	15.7228	0.9485	15.7228	0.9478	15.7228	0.9518	15.7228	0.9477	15.7228	0.9437	15.7228	0.9401	15.7228	0.9356
15.7973	0.9504	15.7973	0.9526	15.7973	0.948	15.7973	0.9486	15.7973	0.949	15.7973	0.9489	15.7973	0.948	15.7973	0.9514	15.7973	0.9466	15.7973	0.9446	15.7973	0.9402	15.7973	0.9358
15.8718	0.9499	15.8718	0.952	15.8718	0.9481	15.8718	0.9485	15.8718	0.9491	15.8718	0.9479	15.8718	0.9482	15.8718	0.9516	15.8718	0.9467	15.8718	0.9443	15.8718	0.9399	15.8718	0.9354
15.9463	0.9504	15.9463	0.952	15.9463	0.9478	15.9463	0.9483	15.9463	0.9493	15.9463	0.9486	15.9463	0.9479	15.9463	0.9516	15.9463	0.9471	15.9463	0.943	15.9463	0.9396	15.9463	0.9347
16.0208	0.9499	16.0208	0.9527	16.0208	0.9477	16.0208	0.9485	16.0208	0.9489	16.0208	0.9483	16.0208	0.9472	16.0208	0.9512	16.0208	0.9471	16.0208	0.9429	16.0208	0.9397	16.0208	0.9348
16.0954	0.9502	16.0954	0.9529	16.0954	0.9478	16.0954	0.9483	16.0954	0.9491	16.0954	0.948	16.0954	0.9478	16.0954	0.9511	16.0954	0.9464	16.0954	0.9433	16.0954	0.9397	16.0954	0.9344
16.1699	0.9503	16.1699	0.9523	16.1699	0.948	16.1699	0.948	16.1699	0.9485	16.1699	0.9484	16.1699	0.9468	16.1699	0.9515	16.1699	0.9465	16.1699	0.9429	16.1699	0.9396	16.1699	0.9354
16.2444	0.9504	16.2444	0.952	16.2444	0.9477	16.2444	0.9486	16.2444	0.9484	16.2444	0.948	16.2444	0.947	16.2444	0.9516	16.2444	0.9461	16.2444	0.9432	16.2444	0.9393	16.2444	0.9349
16.3189	0.9502	16.3189	0.9524	16.3189	0.9479	16.3189	0.9486	16.3189	0.948	16.3189	0.9475	16.3189	0.9471	16.3189	0.9512	16.3189	0.946	16.3189	0.9436	16.3189	0.9395	16.3189	0.9337
16.3934	0.9493	16.3934	0.9515	16.3934	0.9471	16.3934	0.9487	16.3934	0.9478	16.3934	0.9478	16.3934	0.9471	16.3934	0.9514	16.3934	0.9455	16.3934	0.9435	16.3934	0.9397	16.3934	0.9344
16.4679	0.9498	16.4679	0.9519	16.4679	0.9468	16.4679	0.9482	16.4679	0.9483	16.4679	0.9474	16.4679	0.9476	16.4679	0.9503	16.4679	0.9454	16.4679	0.9426	16.4679	0.9388	16.4679	0.9341
16.5425	0.9496	16.5425	0.9516	16.5425	0.9466	16.5425	0.9482	16.5425	0.9479	16.5425	0.9469	16.5425	0.9468	16.5425	0.9509	16.5425	0.9455	16.5425	0.943	16.5425	0.9394	16.5425	0.9334
16.617	0.9497	16.617	0.9521	16.617	0.9464	16.617	0.9479	16.617	0.9486	16.617	0.9474	16.617	0.9473	16.617	0.9503	16.617	0.9459	16.617	0.9423	16.617	0.9391	16.617	0.933
16.6915	0.949	16.6915	0.952	16.6915	0.9464	16.6915	0.9483	16.6915	0.9484	16.6915	0.9476	16.6915	0.9469	16.6915	0.9505	16.6915	0.9456	16.6915	0.9424	16.6915	0.9388	16.6915	0.9332
16.766	0.949	16.766	0.9519	16.766	0.9464	16.766	0.9484	16.766	0.9476	16.766	0.9472	16.766	0.9463	16.766	0.9507	16.766	0.9457	16.766	0.9417	16.766	0.9387	16.766	0.9328
16.8405	0.9483	16.8405	0.9518	16.8405	0.9457	16.8405	0.9477	16.8405	0.9483	16.8405	0.9468	16.8405	0.9456	16.8405	0.9502	16.8405	0.9452	16.8405	0.9418	16.8405	0.9383	16.8405	0.9325
16.915	0.9485	16.915	0.9513	16.915	0.9459	16.915	0.948	16.915	0.9472	16.915	0.9464	16.915	0.9464	16.915	0.9497	16.915	0.9447	16.915	0.9424	16.915	0.9377	16.915	0.9329
16.9896	0.9483	16.9896	0.9516	16.9896	0.946	16.9896	0.9479	16.9896	0.9478	16.9896	0.9472	16.9896	0.9458	16.9896	0.9495	16.9896	0.9453	16.9896	0.9421	16.9896	0.938	16.9896	0.9326
17.0641	0.9482	17.0641	0.9513	17.0641	0.9471	17.0641	0.948	17.0641	0.9474	17.0641	0.9468	17.0641	0.946	17.0641	0.9502	17.0641	0.9455	17.0641	0.9419	17.0641	0.9379	17.0641	0.9327
17.1386	0.9487	17.1386	0.9511	17.1386	0.9458	17.1386	0.9479	17.1386	0.9482	17.1386	0.9467	17.1386	0.9465	17.1386	0.9499	17.1386	0.9451	17.1386	0.9421	17.1386	0.938	17.1386	0.9326
17.2131	0.9492	17.2131	0.9512	17.2131	0.9464	17.2131	0.9475	17.2131	0.9474	17.2131	0.947	17.2131	0.9461	17.2131	0.95	17.2131	0.9451	17.2131	0.9415	17.2131	0.9376	17.2131	0.9331
17.2876	0.9488	17.2876	0.9507	17.2876	0.9467	17.2876	0.9473	17.2876	0.947	17.2876	0.9464	17.2876	0.9464	17.2876	0.9498	17.2876	0.9448	17.2876	0.942	17.2876	0.9382	17.2876	0.933
17.3621	0.9491	17.3621	0.951	17.3621	0.9466	17.3621	0.9476	17.3621	0.947	17.3621	0.9466	17.3621	0.9462	17.3621	0.9495	17.3621	0.9453	17.3621	0.9417	17.3621	0.938	17.3621	0.933
17.4367	0.9488	17.4367	0.9507	17.4367	0.9464	17.4367	0.9474	17.4367	0.947	17.4367	0.9464	17.4367	0.9461	17.4367	0.949	17.4367	0.9447	17.4367	0.9417	17.4367	0.9377	17.4367	0.9332
17.5112	0.9488	17.5112	0.9506	17.5112	0.9459	17.5112	0.9466	17.5112	0.9467	17.5112	0.9465	17.5112	0.946	17.5112	0.9487	17.5112	0.9452	17.5112	0.9412	17.5112	0.9375	17.5112	0.9321
17.5857	0.9484	17.5857	0.9508	17.5857	0.9463	17.5857	0.9462	17.5857	0.9467	17.5857	0.9461	17.5857	0.9459	17.5857	0.9487	17.5857	0.9444	17.5857	0.9416	17.5857	0.9377	17.5857	0.932
17.6602	0.9478	17.6602	0.9508	17.6602	0.946	17.6602	0.9465	17.6602	0.9467	17.6602	0.9465	17.6602	0.9458	17.6602	0.9483	17.6602	0.9444	17.6602	0.9415	17.6602	0.9371	17.6602	0.932
17.7347	0.9482	17.7347	0.9506	17.7347	0.9457	17.7347	0.9463	17.7347	0.9463	17.7347	0.9456	17.7347	0.945	17.7347	0.9482	17.7347	0.9437	17.7347	0.9413	17.7347	0.9371	17.7347	0.9323
17.8092	0.9486	17.8092	0.9507	17.8092	0.9457	17.8092	0.9463	17.8092	0.9459	17.8092	0.9454	17.8092	0.9457	17.8092	0.9482	17.8092	0.9434	17.8092	0.9409	17.8092	0.937	17.8092	0.9322
17.8837	0.9481	17.8837	0.9509	17.8837	0.9458	17.8837	0.9465	17.8837	0.946	17.8837	0.9451	17.8837	0.9454	17.8837	0.9487	17.8837	0.9434	17.8837	0.9412	17.8837	0.9375	17.8837	0.932
17.9583	0.9479	17.9583	0.9503	17.9583	0.9461	17.9583	0.9465	17.9583	0.9463	17.9583	0.9453	17.9583	0.9459	17.9583	0.9484	17.9583	0.9446	17.9583	0.9412	17.9583	0.9373	17.9583	0.9318
18.0328	0.9484	18.0328	0.9504	18.0328	0.9458	18.0328	0.9459	18.0328	0.9461	18.0328	0.9454	18.0328	0.9453	18.0328	0.9486	18.0328	0.9441	18.0328	0.9409	18.0328	0.9374	18.0328	0.932
18.1073	0.9474	18.1073	0.951	18.1073	0.9453	18.1073	0.9467	18.1073	0.9456	18.1073	0.9454	18.1073	0.9454	18.1073	0.9485	18.1073	0.9442	18.1073	0.9417	18.1073	0.9374	18.1073	0.9318
18.1818	0.9479	18.1818	0.9502	18.1818	0.9456	18.1818	0.9462	18.1818	0.9461	18.1818	0.9449	18.1818	0.9449	18.1818	0.9484	18.1818	0.9441	18.1818	0.9405	18.1818	0.9371	18.1818	0.9315
18.2563	0.9479	18.2563	0.9509	18.2563	0.9456	18.2563	0.946	18.2563	0.9453	18.2563	0.9455	18.2563	0.9447	18.2563	0.9472	18.2563	0.9441	18.2563	0.9406	18.2563	0.9365	18.2563	0.9313
18.3308	0.9474	18.3308	0.951	18.3308	0.9451	18.3308	0.9458	18.3308	0.9457	18.3308	0.9453	18.3308	0.9449	18.3308	0.9471	18.3308	0.9445	18.3308	0.9412	18.3308	0.9371	18.3308	0.9313
18.4053	0.9477	18.4053	0.9509	18.4053	0.9454	18.4053	0.9459	18.4053	0.9459	18.4053	0.9455	18.4053	0.9447	18.4053	0.9468	18.4053	0.9444	18.4053	0.9412	18.4053	0.9368	18.4053	0.9311
18.4799	0.9481	18.4799	0.9506	18.4799	0.9456	18.4799	0.9463	18.4799	0.9459	18.4799	0.9456	18.4799	0.9441	18.4799	0.9464	18.4799	0.9444	18.4799	0.9412	18.4799	0.9369	18.4799	0.9314
18.5544	0.9477	18.5544	0.9496	18.5544	0.9448	18.5544	0.9458	18.5544	0.9458	18.5544	0.9451	18.5544	0.9444	18.5544	0.9464	18.5544	0.9442	18.5544	0.9402	18.5544	0.9368	18.5544	0.931
18.6289	0.9478	18.6289	0.9497	18.6289	0.945	18.6289	0.9458	18.6289	0.9456	18.6289	0.9449	18.6289	0.9441	18.6289	0.9464	18.6289	0.944	18.6289	0.9405	18.6289	0.9361	18.6289	0.9311
18.7034	0.9469	18.7034	0.95	18.7034	0.945	18.7034	0.9466	18.7034	0.946	18.7034	0.9447	18.7034	0.9444	18.7034	0.9461	18.7034	0.944	18.7034	0.9402	18.7034	0.9361	18.7034	0.9306
18.7779	0.9477	18.7779	0.95	18.7779	0.9448	18.7779	0.9465	18.7779	0.946	18.7779	0.9452	18.7779	0.9443	18.7779	0.9459	18.7779	0.9438	18.7779	0.94	18.7779	0.9366	18.7779	0.9299
18.8525	0.9474	18.8525	0.9496	18.8525	0.9447	18.8525	0.9466	18.8525	0.9455	18.8525	0.9456	18.8525	0.9445	18.8525	0.9456	18.8525	0.9431	18.8525	0.9397	18.8525	0.9361	18.8525	0.9299
18.927	0.9475	18.927	0.9497	18.927	0.9443	18.927	0.9463	18.927	0.9453	18.927	0.9449	18.927	0.945	18.927	0.9462	18.927	0.9437	18.927	0.9398	18.927	0.9362	18.927	0.93
19.0015	0.9473	19.0015	0.9495	19.0015	0.9444	19.0015	0.9458	19.0015	0.946	19.0015	0.9451	19.0015	0.9454	19.0015	0.9452	19.0015	0.943	19.0015	0.9396	19.0015	0.9368	19.0015	0.93
19.076	0.9474	19.076	0.9493	19.076	0.9445	19.076	0.946	19.076	0.9459	19.076	0.9448	19.076	0.9445	19.076	0.9455	19.076	0.9433	19.076	0.939	19.076	0.9355	19.076	0.9294
19.1505	0.9472	19.1505	0.9495	19.1505	0.9438	19.1505	0.9464	19.1505	0.9458	19.1505	0.945	19.1505	0.9442	19.1505	0.9458	19.1505	0.9433	19.1505	0.9389	19.1505	0.936	19.1505	0.9299
19.225	0.9469	19.225	0.9501	19.225	0.944	19.225	0.9459	19.225	0.9456	19.225	0.9454	19.225	0.9443	19.225	0.9453	19.225	0.9435	19.225	0.9394	19.225	0.9363	19.225	0.93
19.2995	0.9473	19.2995	0.9494	19.2995	0.9438	19.2995	0.9456	19.2995	0.9456	19.2995	0.9448	19.2995	0.9441	19.2995	0.9454	19.2995	0.9432	19.2995	0.9397	19.2995	0.9364	19.2995	0.9299
19.3741	0.9468	19.3741	0.9497	19.3741	0.9443	19.3741	0.9454	19.3741	0.945	19.3741	0.9447	19.3741	0.9441	19.3741	0.9452	19.3741	0.9428	19.3741	0.9387	19.3741	0.9358	19.3741	0.9295
19.4486	0.9468	19.4486	0.9497	19.4486	0.944	19.4486	0.9448	19.4486	0.9446	19.4486	0.9447	19.4486	0.9446	19.4486	0.9452	19.4486	0.9433	19.4486	0.939	19.4486	0.9361	19.4486	0.9301
19.5231	0.947	19.5231	0.9498	19.5231	0.9436	19.5231	0.9444	19.5231	0.9451	19.5231	0.9439	19.5231	0.9435	19.5231	0.9452	19.5231	0.943	19.5231	0.9396	19.5231	0.9364	19.5231	0.9298
19.5976	0.947	19.5976	0.9498	19.5976	0.9441	19.5976	0.9449	19.5976	0.9451	19.5976	0.9448	19.5976	0.9438	19.5976	0.945	19.5976	0.9424	19.5976	0.9396	19.5976	0.9355	19.5976	0.9298
19.6721	0.9462	19.6721	0.9496	19.6721	0.9439	19.6721	0.945	19.6721	0.9452	19.6721	0.9445	19.6721	0.9436	19.6721	0.9445	19.6721	0.9428	19.6721	0.939	19.6721	0.9361	19.6721	0.9301
19.7466	0.9466	19.7466	0.9493	19.7466	0.9441	19.7466	0.945	19.7466	0.9448	19.7466	0.9442	19.7466	0.9438	19.7466	0.9439	19.7466	0.9432	19.7466	0.939	19.7466	0.9356	19.7466	0.9294
19.8211	0.9465	19.8211	0.9498	19.8211	0.9437	19.8211	0.9454	19.8211	0.9445	19.8211	0.9445	19.8211	0.9433	19.8211	0.9446	19.8211	0.9428	19.8211	0.9389	19.8211	0.9359	19.8211	0.9296
19.8957	0.9467	19.8957	0.9493	19.8957	0.9435	19.8957	0.9459	19.8957	0.9441	19.8957	0.9444	19.8957	0.944	19.8957	0.944	19.8957	0.9424	19.8957	0.9383	19.8957	0.936	19.8957	0.9296
19.9702	0.9465	19.9702	0.9494	19.9702	0.9434	19.9702	0.9447	19.9702	0.9443	19.9702	0.9438	19.9702	0.9435	19.9702	0.9445	19.9702	0.9424	19.9702	0.9389	19.9702	0.9352	19.9702	0.9298
20.0447	0.9463	20.0447	0.9489	20.0447	0.9438	20.0447	0.9448	20.0447	0.9439	20.0447	0.9444	20.0447	0.9438	20.0447	0.9439	20.0447	0.942	20.0447	0.9386	20.0447	0.9359	20.0447	0.9297
20.1192	0.9468	20.1192	0.949	20.1192	0.9435	20.1192	0.9446	20.1192	0.944	20.1192	0.9442	20.1192	0.9437	20.1192	0.944	20.1192	0.9423	20.1192	0.9379	20.1192	0.9354	20.1192	0.9293
20.1937	0.9463	20.1937	0.9485	20.1937	0.9435	20.1937	0.9446	20.1937	0.9447	20.1937	0.9441	20.1937	0.9429	20.1937	0.9444	20.1937	0.9423	20.1937	0.9377	20.1937	0.9354	20.1937	0.9293
20.2682	0.9462	20.2682	0.949	20.2682	0.9438	20.2682	0.9446	20.2682	0.9449	20.2682	0.9443	20.2682	0.9431	20.2682	0.9442	20.2682	0.9426	20.2682	0.9385	20.2682	0.9349	20.2682	0.9294
20.3428	0.9454	20.3428	0.9488	20.3428	0.9438	20.3428	0.9449	20.3428	0.9444	20.3428	0.944	20.3428	0.9437	20.3428	0.9432	20.3428	0.9424	20.3428	0.9387	20.3428	0.9353	20.3428	0.9293
20.4173	0.9459	20.4173	0.9488	20.4173	0.9435	20.4173	0.945	20.4173	0.9439	20.4173	0.9439	20.4173	0.9435	20.4173	0.9441	20.4173	0.9426	20.4173	0.9377	20.4173	0.9357	20.4173	0.9289
20.4918	0.9453	20.4918	0.9487	20.4918	0.9437	20.4918	0.9447	20.4918	0.9438	20.4918	0.9444	20.4918	0.9435	20.4918	0.9437	20.4918	0.9425	20.4918	0.9378	20.4918	0.9348	20.4918	0.9292
20.5663	0.9464	20.5663	0.9485	20.5663	0.9434	20.5663	0.9444	20.5663	0.9442	20.5663	0.9442	20.5663	0.9434	20.5663	0.9437	20.5663	0.9422	20.5663	0.9379	20.5663	0.935	20.5663	0.9289
20.6408	0.9457	20.6408	0.9488	20.6408	0.9441	20.6408	0.9442	20.6408	0.9437	20.6408	0.9433	20.6408	0.9433	20.6408	0.9438	20.6408	0.9425	20.6408	0.9384	20.6408	0.9342	20.6408	0.9288
20.7153	0.9458	20.7153	0.9492	20.7153	0.9436	20.7153	0.9446	20.7153	0.9441	20.7153	0.9435	20.7153	0.9427	20.7153	0.9437	20.7153	0.9421	20.7153	0.9379	20.7153	0.9351	20.7153	0.9291
20.7899	0.9454	20.7899	0.9489	20.7899	0.9431	20.7899	0.9445	20.7899	0.944	20.7899	0.9441	20.7899	0.9432	20.7899	0.9435	20.7899	0.9418	20.7899	0.9387	20.7899	0.9349	20.7899	0.9288
20.8644	0.9456	20.8644	0.949	20.8644	0.943	20.8644	0.944	20.8644	0.9436	20.8644	0.9435	20.8644	0.9428	20.8644	0.9434	20.8644	0.9416	20.8644	0.9381	20.8644	0.935	20.8644	0.9281
20.9389	0.9456	20.9389	0.9491	20.9389	0.9431	20.9389	0.944	20.9389	0.9439	20.9389	0.944	20.9389	0.9422	20.9389	0.9437	20.9389	0.9414	20.9389	0.938	20.9389	0.935	20.9389	0.9282
21.0134	0.9457	21.0134	0.9481	21.0134	0.943	21.0134	0.9443	21.0134	0.9434	21.0134	0.9437	21.0134	0.9429	21.0134	0.9437	21.0134	0.9415	21.0134	0.9384	21.0134	0.9349	21.0134	0.9285
21.0879	0.9455	21.0879	0.9482	21.0879	0.9431	21.0879	0.9447	21.0879	0.9441	21.0879	0.9432	21.0879	0.9425	21.0879	0.9439	21.0879	0.9416	21.0879	0.9379	21.0879	0.9347	21.0879	0.928
21.1624	0.9451	21.1624	0.9485	21.1624	0.9438	21.1624	0.9442	21.1624	0.9436	21.1624	0.9434	21.1624	0.942	21.1624	0.9434	21.1624	0.9413	21.1624	0.9384	21.1624	0.9338	21.1624	0.9283
21.237	0.946	21.237	0.949	21.237	0.943	21.237	0.9442	21.237	0.9436	21.237	0.9437	21.237	0.9424	21.237	0.9436	21.237	0.9412	21.237	0.9381	21.237	0.9342	21.237	0.9292
21.3115	0.9449	21.3115	0.9489	21.3115	0.9422	21.3115	0.9442	21.3115	0.9432	21.3115	0.9436	21.3115	0.9421	21.3115	0.944	21.3115	0.9414	21.3115	0.9384	21.3115	0.934	21.3115	0.9288
21.386	0.9455	21.386	0.9484	21.386	0.9434	21.386	0.9442	21.386	0.9433	21.386	0.9438	21.386	0.9428	21.386	0.9439	21.386	0.9413	21.386	0.9383	21.386	0.9348	21.386	0.9288
21.4605	0.9452	21.4605	0.9487	21.4605	0.9428	21.4605	0.9437	21.4605	0.9444	21.4605	0.9437	21.4605	0.9428	21.4605	0.9443	21.4605	0.9418	21.4605	0.9385	21.4605	0.9348	21.4605	0.9284
21.535	0.9455	21.535	0.9485	21.535	0.943	21.535	0.9443	21.535	0.9442	21.535	0.9435	21.535	0.9426	21.535	0.9426	21.535	0.9414	21.535	0.9385	21.535	0.9346	21.535	0.9283
21.6095	0.9447	21.6095	0.9491	21.6095	0.943	21.6095	0.9435	21.6095	0.9443	21.6095	0.9437	21.6095	0.943	21.6095	0.9425	21.6095	0.941	21.6095	0.9383	21.6095	0.9349	21.6095	0.9282
21.684	0.9453	21.684	0.9483	21.684	0.9426	21.684	0.9438	21.684	0.9438	21.684	0.9437	21.684	0.9424	21.684	0.9421	21.684	0.9419	21.684	0.9377	21.684	0.9342	21.684	0.928
21.7586	0.9453	21.7586	0.9477	21.7586	0.9425	21.7586	0.9441	21.7586	0.9436	21.7586	0.9439	21.7586	0.9426	21.7586	0.9424	21.7586	0.9409	21.7586	0.9375	21.7586	0.9351	21.7586	0.9271
21.8331	0.9453	21.8331	0.9486	21.8331	0.9422	21.8331	0.9437	21.8331	0.9434	21.8331	0.9432	21.8331	0.9422	21.8331	0.9423	21.8331	0.9409	21.8331	0.938	21.8331	0.934	21.8331	0.9276
21.9076	0.945	21.9076	0.9486	21.9076	0.9428	21.9076	0.944	21.9076	0.9433	21.9076	0.9436	21.9076	0.9421	21.9076	0.9426	21.9076	0.9408	21.9076	0.9375	21.9076	0.9342	21.9076	0.9275
21.9821	0.9454	21.9821	0.9484	21.9821	0.9422	21.9821	0.9439	21.9821	0.944	21.9821	0.9434	21.9821	0.9422	21.9821	0.9423	21.9821	0.9413	21.9821	0.9376	21.9821	0.934	21.9821	0.9274
22.0566	0.9452	22.0566	0.9484	22.0566	0.9425	22.0566	0.944	22.0566	0.944	22.0566	0.9442	22.0566	0.9424	22.0566	0.9428	22.0566	0.9409	22.0566	0.9376	22.0566	0.9339	22.0566	0.9278
22.1311	0.9446	22.1311	0.9482	22.1311	0.9425	22.1311	0.9441	22.1311	0.9444	22.1311	0.9436	22.1311	0.9423	22.1311	0.9427	22.1311	0.941	22.1311	0.9374	22.1311	0.9341	22.1311	0.9273
22.2056	0.9448	22.2056	0.9485	22.2056	0.9416	22.2056	0.944	22.2056	0.9435	22.2056	0.9429	22.2056	0.9417	22.2056	0.9425	22.2056	0.9408	22.2056	0.9378	22.2056	0.9343	22.2056	0.927
22.2802	0.9449	22.2802	0.9481	22.2802	0.9423	22.2802	0.9441	22.2802	0.9441	22.2802	0.9433	22.2802	0.9419	22.2802	0.9423	22.2802	0.9407	22.2802	0.9382	22.2802	0.9341	22.2802	0.9274
22.3547	0.9449	22.3547	0.9489	22.3547	0.9422	22.3547	0.9438	22.3547	0.9439	22.3547	0.9437	22.3547	0.9422	22.3547	0.9427	22.3547	0.9405	22.3547	0.9375	22.3547	0.9337	22.3547	0.9274
22.4292	0.9448	22.4292	0.9485	22.4292	0.9427	22.4292	0.9441	22.4292	0.9443	22.4292	0.9434	22.4292	0.9422	22.4292	0.9419	22.4292	0.9406	22.4292	0.938	22.4292	0.9336	22.4292	0.9273
22.5037	0.9459	22.5037	0.9489	22.5037	0.9422	22.5037	0.9431	22.5037	0.9435	22.5037	0.9434	22.5037	0.9421	22.5037	0.9426	22.5037	0.9406	22.5037	0.9373	22.5037	0.9334	22.5037	0.9276
22.5782	0.9456	22.5782	0.9489	22.5782	0.9426	22.5782	0.9434	22.5782	0.9433	22.5782	0.9433	22.5782	0.9423	22.5782	0.9422	22.5782	0.9406	22.5782	0.9378	22.5782	0.9338	22.5782	0.9276
22.6527	0.9455	22.6527	0.9487	22.6527	0.9427	22.6527	0.9435	22.6527	0.9433	22.6527	0.9436	22.6527	0.9426	22.6527	0.9419	22.6527	0.9405	22.6527	0.9375	22.6527	0.9338	22.6527	0.927
22.7273	0.9456	22.7273	0.9484	22.7273	0.9427	22.7273	0.9436	22.7273	0.9437	22.7273	0.943	22.7273	0.9425	22.7273	0.9414	22.7273	0.9405	22.7273	0.9377	22.7273	0.9332	22.7273	0.9269
22.8018	0.9449	22.8018	0.9483	22.8018	0.9432	22.8018	0.9435	22.8018	0.9437	22.8018	0.9434	22.8018	0.9418	22.8018	0.9414	22.8018	0.9401	22.8018	0.9374	22.8018	0.9337	22.8018	0.927
22.8763	0.9447	22.8763	0.9476	22.8763	0.9426	22.8763	0.943	22.8763	0.9438	22.8763	0.943	22.8763	0.9413	22.8763	0.9416	22.8763	0.9402	22.8763	0.9375	22.8763	0.9335	22.8763	0.9265
22.9508	0.9445	22.9508	0.9475	22.9508	0.9432	22.9508	0.9433	22.9508	0.9437	22.9508	0.9429	22.9508	0.9417	22.9508	0.9417	22.9508	0.9404	22.9508	0.9366	22.9508	0.9342	22.9508	0.927
23.0253	0.9453	23.0253	0.9478	23.0253	0.9424	23.0253	0.9432	23.0253	0.9428	23.0253	0.9428	23.0253	0.9416	23.0253	0.9416	23.0253	0.9393	23.0253	0.9371	23.0253	0.9343	23.0253	0.9271
23.0998	0.9452	23.0998	0.9478	23.0998	0.9431	23.0998	0.9437	23.0998	0.943	23.0998	0.9426	23.0998	0.942	23.0998	0.9418	23.0998	0.9398	23.0998	0.9383	23.0998	0.9341	23.0998	0.927
23.1744	0.945	23.1744	0.9485	23.1744	0.9433	23.1744	0.9436	23.1744	0.9429	23.1744	0.943	23.1744	0.9418	23.1744	0.9419	23.1744	0.9402	23.1744	0.938	23.1744	0.9338	23.1744	0.9268
23.2489	0.9445	23.2489	0.9487	23.2489	0.9428	23.2489	0.9435	23.2489	0.943	23.2489	0.9433	23.2489	0.9419	23.2489	0.9417	23.2489	0.9395	23.2489	0.9377	23.2489	0.9339	23.2489	0.9276
23.3234	0.9445	23.3234	0.9489	23.3234	0.9425	23.3234	0.9436	23.3234	0.943	23.3234	0.9435	23.3234	0.9419	23.3234	0.9412	23.3234	0.9395	23.3234	0.9378	23.3234	0.9335	23.3234	0.927
23.3979	0.9455	23.3979	0.9484	23.3979	0.9423	23.3979	0.9441	23.3979	0.9427	23.3979	0.9433	23.3979	0.942	23.3979	0.9416	23.3979	0.9398	23.3979	0.9371	23.3979	0.9338	23.3979	0.9268
23.4724	0.9451	23.4724	0.9488	23.4724	0.9425	23.4724	0.9435	23.4724	0.9427	23.4724	0.943	23.4724	0.9424	23.4724	0.941	23.4724	0.9399	23.4724	0.9377	23.4724	0.9335	23.4724	0.9266
23.5469	0.9453	23.5469	0.9484	23.5469	0.9428	23.5469	0.9442	23.5469	0.9426	23.5469	0.943	23.5469	0.9423	23.5469	0.9415	23.5469	0.9402	23.5469	0.9378	23.5469	0.9337	23.5469	0.9264
23.6214	0.9456	23.6214	0.9481	23.6214	0.9431	23.6214	0.9437	23.6214	0.9431	23.6214	0.9427	23.6214	0.942	23.6214	0.9412	23.6214	0.9407	23.6214	0.9376	23.6214	0.9325	23.6214	0.9272
23.696	0.9456	23.696	0.9477	23.696	0.9424	23.696	0.9437	23.696	0.9434	23.696	0.9429	23.696	0.9425	23.696	0.9416	23.696	0.9407	23.696	0.9371	23.696	0.9331	23.696	0.9265
23.7705	0.9456	23.7705	0.9478	23.7705	0.9428	23.7705	0.9438	23.7705	0.9433	23.7705	0.9429	23.7705	0.9423	23.7705	0.9416	23.7705	0.9404	23.7705	0.9377	23.7705	0.9328	23.7705	0.9268
23.845	0.9445	23.845	0.9478	23.845	0.9427	23.845	0.9439	23.845	0.9437	23.845	0.9428	23.845	0.9422	23.845	0.9415	23.845	0.9403	23.845	0.938	23.845	0.933	23.845	0.9269
23.9195	0.9455	23.9195	0.9478	23.9195	0.9431	23.9195	0.944	23.9195	0.9441	23.9195	0.9431	23.9195	0.9419	23.9195	0.9413	23.9195	0.9395	23.9195	0.9379	23.9195	0.9325	23.9195	0.9273
23.994	0.9449	23.994	0.9479	23.994	0.9431	23.994	0.9437	23.994	0.9441	23.994	0.9433	23.994	0.9412	23.994	0.9412	23.994	0.9399	23.994	0.9374	23.994	0.933	23.994	0.9273
24.0685	0.945	24.0685	0.9483	24.0685	0.9429	24.0685	0.9438	24.0685	0.9444	24.0685	0.9432	24.0685	0.9419	24.0685	0.9414	24.0685	0.9399	24.0685	0.937	24.0685	0.9334	24.0685	0.9277
24.143	0.945	24.143	0.9482	24.143	0.9432	24.143	0.9427	24.143	0.9436	24.143	0.9428	24.143	0.9416	24.143	0.9416	24.143	0.94	24.143	0.9375	24.143	0.9334	24.143	0.9269
24.2176	0.945	24.2176	0.9482	24.2176	0.9434	24.2176	0.9431	24.2176	0.9435	24.2176	0.9427	24.2176	0.9414	24.2176	0.9414	24.2176	0.9405	24.2176	0.9376	24.2176	0.933	24.2176	0.9278
24.2921	0.9444	24.2921	0.9481	24.2921	0.9433	24.2921	0.9433	24.2921	0.9439	24.2921	0.943	24.2921	0.9417	24.2921	0.9411	24.2921	0.9404	24.2921	0.9371	24.2921	0.9332	24.2921	0.9271
24.3666	0.9444	24.3666	0.9478	24.3666	0.9429	24.3666	0.9437	24.3666	0.9432	24.3666	0.9428	24.3666	0.9417	24.3666	0.9413	24.3666	0.9399	24.3666	0.9373	24.3666	0.933	24.3666	0.9267
24.4411	0.9445	24.4411	0.948	24.4411	0.943	24.4411	0.943	24.4411	0.9437	24.4411	0.9425	24.4411	0.9416	24.4411	0.9413	24.4411	0.9395	24.4411	0.9372	24.4411	0.9336	24.4411	0.9271
24.5156	0.9449	24.5156	0.9484	24.5156	0.9432	24.5156	0.9435	24.5156	0.9439	24.5156	0.943	24.5156	0.9424	24.5156	0.9413	24.5156	0.94	24.5156	0.9374	24.5156	0.9336	24.5156	0.927
24.5902	0.9447	24.5902	0.9478	24.5902	0.9424	24.5902	0.9428	24.5902	0.9437	24.5902	0.9429	24.5902	0.9428	24.5902	0.9413	24.5902	0.9398	24.5902	0.9373	24.5902	0.9325	24.5902	0.927
24.6647	0.944	24.6647	0.9478	24.6647	0.9428	24.6647	0.9428	24.6647	0.9438	24.6647	0.9419	24.6647	0.9417	24.6647	0.9414	24.6647	0.94	24.6647	0.9374	24.6647	0.9327	24.6647	0.9273
24.7392	0.9446	24.7392	0.9479	24.7392	0.9432	24.7392	0.9429	24.7392	0.9439	24.7392	0.9427	24.7392	0.9422	24.7392	0.9414	24.7392	0.94	24.7392	0.9367	24.7392	0.9332	24.7392	0.927
24.8137	0.9439	24.8137	0.9481	24.8137	0.9433	24.8137	0.9432	24.8137	0.9434	24.8137	0.9429	24.8137	0.9423	24.8137	0.941	24.8137	0.9399	24.8137	0.937	24.8137	0.9332	24.8137	0.927
24.8882	0.9445	24.8882	0.9485	24.8882	0.9437	24.8882	0.9428	24.8882	0.9429	24.8882	0.9426	24.8882	0.9421	24.8882	0.9412	24.8882	0.94	24.8882	0.9373	24.8882	0.9335	24.8882	0.9272
24.9627	0.9444	24.9627	0.9477	24.9627	0.9431	24.9627	0.9425	24.9627	0.9433	24.9627	0.9427	24.9627	0.9425	24.9627	0.941	24.9627	0.9408	24.9627	0.9372	24.9627	0.9329	24.9627	0.9265
25.0372	0.9444	25.0372	0.948	25.0372	0.9439	25.0372	0.9429	25.0372	0.9435	25.0372	0.943	25.0372	0.9419	25.0372	0.9411	25.0372	0.9409	25.0372	0.9367	25.0372	0.9332	25.0372	0.9264
25.1118	0.9447	25.1118	0.9478	25.1118	0.9435	25.1118	0.9436	25.1118	0.9436	25.1118	0.9429	25.1118	0.9421	25.1118	0.941	25.1118	0.9407	25.1118	0.9367	25.1118	0.9342	25.1118	0.9261
25.1863	0.9443	25.1863	0.9472	25.1863	0.9435	25.1863	0.943	25.1863	0.9431	25.1863	0.9429	25.1863	0.9426	25.1863	0.9413	25.1863	0.9404	25.1863	0.9368	25.1863	0.9331	25.1863	0.9263
25.2608	0.9441	25.2608	0.9472	25.2608	0.9439	25.2608	0.9433	25.2608	0.9434	25.2608	0.9426	25.2608	0.9421	25.2608	0.9408	25.2608	0.9406	25.2608	0.9363	25.2608	0.9334	25.2608	0.9265
25.3353	0.9446	25.3353	0.9474	25.3353	0.9439	25.3353	0.9434	25.3353	0.9434	25.3353	0.9427	25.3353	0.9419	25.3353	0.9407	25.3353	0.9402	25.3353	0.9368	25.3353	0.9335	25.3353	0.9264
25.4098	0.9442	25.4098	0.9473	25.4098	0.944	25.4098	0.9432	25.4098	0.9437	25.4098	0.9427	25.4098	0.9418	25.4098	0.9406	25.4098	0.94	25.4098	0.9372	25.4098	0.9332	25.4098	0.9262
25.4843	0.9447	25.4843	0.9475	25.4843	0.9434	25.4843	0.9428	25.4843	0.9432	25.4843	0.9423	25.4843	0.9416	25.4843	0.9403	25.4843	0.9395	25.4843	0.937	25.4843	0.9335	25.4843	0.9266
25.5588	0.9449	25.5588	0.9474	25.5588	0.944	25.5588	0.943	25.5588	0.943	25.5588	0.9412	25.5588	0.9414	25.5588	0.9401	25.5588	0.9402	25.5588	0.9363	25.5588	0.9326	25.5588	0.9263
25.6334	0.9445	25.6334	0.9472	25.6334	0.9437	25.6334	0.9432	25.6334	0.9427	25.6334	0.9421	25.6334	0.9412	25.6334	0.9409	25.6334	0.9393	25.6334	0.9369	25.6334	0.9325	25.6334	0.9262
25.7079	0.9446	25.7079	0.9474	25.7079	0.944	25.7079	0.9432	25.7079	0.9432	25.7079	0.9425	25.7079	0.9412	25.7079	0.9404	25.7079	0.94	25.7079	0.9368	25.7079	0.9327	25.7079	0.9266
25.7824	0.9449	25.7824	0.9476	25.7824	0.9441	25.7824	0.9429	25.7824	0.9429	25.7824	0.9428	25.7824	0.9415	25.7824	0.9404	25.7824	0.9399	25.7824	0.9373	25.7824	0.9327	25.7824	0.926
25.8569	0.9448	25.8569	0.9474	25.8569	0.9445	25.8569	0.9432	25.8569	0.9432	25.8569	0.9434	25.8569	0.9413	25.8569	0.9411	25.8569	0.9396	25.8569	0.9371	25.8569	0.9331	25.8569	0.9263
25.9314	0.9446	25.9314	0.9471	25.9314	0.9438	25.9314	0.9436	25.9314	0.9435	25.9314	0.9424	25.9314	0.9414	25.9314	0.9407	25.9314	0.9399	25.9314	0.9369	25.9314	0.9329	25.9314	0.9264
26.0059	0.9449	26.0059	0.9475	26.0059	0.9443	26.0059	0.9425	26.0059	0.9431	26.0059	0.9423	26.0059	0.9409	26.0059	0.9408	26.0059	0.9393	26.0059	0.9366	26.0059	0.9325	26.0059	0.9263
26.0805	0.9445	26.0805	0.947	26.0805	0.9441	26.0805	0.9432	26.0805	0.9432	26.0805	0.9423	26.0805	0.9411	26.0805	0.9407	26.0805	0.9398	26.0805	0.937	26.0805	0.9327	26.0805	0.9268
26.155	0.9451	26.155	0.9471	26.155	0.9438	26.155	0.9429	26.155	0.9429	26.155	0.9421	26.155	0.941	26.155	0.9407	26.155	0.9395	26.155	0.9369	26.155	0.9329	26.155	0.9269
26.2295	0.9455	26.2295	0.9471	26.2295	0.9442	26.2295	0.9434	26.2295	0.9429	26.2295	0.9421	26.2295	0.9417	26.2295	0.9404	26.2295	0.9397	26.2295	0.9369	26.2295	0.9329	26.2295	0.9264
26.304	0.946	26.304	0.9477	26.304	0.944	26.304	0.9433	26.304	0.9428	26.304	0.9421	26.304	0.9413	26.304	0.9408	26.304	0.9393	26.304	0.937	26.304	0.9331	26.304	0.9275
26.3785	0.945	26.3785	0.948	26.3785	0.9437	26.3785	0.9432	26.3785	0.9427	26.3785	0.9424	26.3785	0.9415	26.3785	0.9405	26.3785	0.9397	26.3785	0.9369	26.3785	0.9335	26.3785	0.9271
26.453	0.9454	26.453	0.9473	26.453	0.944	26.453	0.9435	26.453	0.9422	26.453	0.9425	26.453	0.9415	26.453	0.9404	26.453	0.9396	26.453	0.937	26.453	0.9333	26.453	0.9266
26.5276	0.9452	26.5276	0.9474	26.5276	0.9448	26.5276	0.9431	26.5276	0.9423	26.5276	0.9424	26.5276	0.9418	26.5276	0.9405	26.5276	0.9392	26.5276	0.9364	26.5276	0.933	26.5276	0.9263
26.6021	0.9448	26.6021	0.9473	26.6021	0.9445	26.6021	0.9434	26.6021	0.9423	26.6021	0.9426	26.6021	0.9414	26.6021	0.9402	26.6021	0.9396	26.6021	0.9373	26.6021	0.9333	26.6021	0.9263
26.6766	0.945	26.6766	0.9478	26.6766	0.9448	26.6766	0.9436	26.6766	0.9423	26.6766	0.942	26.6766	0.942	26.6766	0.94	26.6766	0.9397	26.6766	0.9372	26.6766	0.934	26.6766	0.9264
26.7511	0.9446	26.7511	0.9478	26.7511	0.9444	26.7511	0.9434	26.7511	0.9428	26.7511	0.9425	26.7511	0.9421	26.7511	0.9404	26.7511	0.94	26.7511	0.9371	26.7511	0.9334	26.7511	0.9267
26.8256	0.9441	26.8256	0.9477	26.8256	0.944	26.8256	0.9433	26.8256	0.943	26.8256	0.9425	26.8256	0.9419	26.8256	0.9405	26.8256	0.9403	26.8256	0.937	26.8256	0.9334	26.8256	0.9267
26.9001	0.9449	26.9001	0.9479	26.9001	0.9445	26.9001	0.9426	26.9001	0.9434	26.9001	0.9426	26.9001	0.9417	26.9001	0.9408	26.9001	0.9398	26.9001	0.937	26.9001	0.933	26.9001	0.9266
26.9747	0.9448	26.9747	0.948	26.9747	0.9445	26.9747	0.9425	26.9747	0.943	26.9747	0.9426	26.9747	0.9418	26.9747	0.9405	26.9747	0.9397	26.9747	0.9367	26.9747	0.9326	26.9747	0.9264
27.0492	0.9447	27.0492	0.9479	27.0492	0.9444	27.0492	0.943	27.0492	0.9432	27.0492	0.9425	27.0492	0.9417	27.0492	0.9405	27.0492	0.9396	27.0492	0.9368	27.0492	0.9329	27.0492	0.9265
27.1237	0.9449	27.1237	0.9479	27.1237	0.945	27.1237	0.9429	27.1237	0.9432	27.1237	0.9426	27.1237	0.9419	27.1237	0.941	27.1237	0.9394	27.1237	0.9372	27.1237	0.9329	27.1237	0.9267
27.1982	0.9449	27.1982	0.9475	27.1982	0.9447	27.1982	0.9437	27.1982	0.9432	27.1982	0.9425	27.1982	0.9416	27.1982	0.9413	27.1982	0.9401	27.1982	0.9371	27.1982	0.9328	27.1982	0.9263
27.2727	0.9446	27.2727	0.9473	27.2727	0.9447	27.2727	0.9438	27.2727	0.9434	27.2727	0.9424	27.2727	0.9414	27.2727	0.9414	27.2727	0.9403	27.2727	0.9369	27.2727	0.932	27.2727	0.9262
27.3472	0.944	27.3472	0.9478	27.3472	0.945	27.3472	0.9425	27.3472	0.9432	27.3472	0.9427	27.3472	0.9411	27.3472	0.9405	27.3472	0.94	27.3472	0.9371	27.3472	0.9325	27.3472	0.9265
27.4217	0.9442	27.4217	0.9473	27.4217	0.9446	27.4217	0.9422	27.4217	0.9436	27.4217	0.9427	27.4217	0.9415	27.4217	0.9407	27.4217	0.94	27.4217	0.9368	27.4217	0.9322	27.4217	0.9269
27.4963	0.9447	27.4963	0.9479	27.4963	0.944	27.4963	0.9425	27.4963	0.9432	27.4963	0.9427	27.4963	0.9414	27.4963	0.9407	27.4963	0.9402	27.4963	0.9374	27.4963	0.9319	27.4963	0.9262
27.5708	0.944	27.5708	0.9479	27.5708	0.9446	27.5708	0.9429	27.5708	0.9434	27.5708	0.9418	27.5708	0.9412	27.5708	0.9402	27.5708	0.9403	27.5708	0.937	27.5708	0.9323	27.5708	0.926
27.6453	0.9442	27.6453	0.9476	27.6453	0.9447	27.6453	0.9433	27.6453	0.9428	27.6453	0.9423	27.6453	0.9417	27.6453	0.9404	27.6453	0.9402	27.6453	0.9374	27.6453	0.9333	27.6453	0.9265
27.7198	0.9443	27.7198	0.9469	27.7198	0.9448	27.7198	0.9438	27.7198	0.9428	27.7198	0.9423	27.7198	0.9421	27.7198	0.9403	27.7198	0.9399	27.7198	0.9374	27.7198	0.9328	27.7198	0.9262
27.7943	0.9445	27.7943	0.9479	27.7943	0.9444	27.7943	0.9435	27.7943	0.9433	27.7943	0.9428	27.7943	0.9417	27.7943	0.9403	27.7943	0.9407	27.7943	0.937	27.7943	0.9332	27.7943	0.9263
27.8688	0.9446	27.8688	0.9479	27.8688	0.945	27.8688	0.9432	27.8688	0.943	27.8688	0.9425	27.8688	0.9412	27.8688	0.9403	27.8688	0.9405	27.8688	0.937	27.8688	0.9329	27.8688	0.9264
27.9433	0.9444	27.9433	0.9471	27.9433	0.9444	27.9433	0.9437	27.9433	0.9432	27.9433	0.9424	27.9433	0.9414	27.9433	0.9399	27.9433	0.9405	27.9433	0.9368	27.9433	0.9328	27.9433	0.9261
28.0179	0.9445	28.0179	0.9473	28.0179	0.9441	28.0179	0.9439	28.0179	0.9426	28.0179	0.9421	28.0179	0.9415	28.0179	0.94	28.0179	0.9401	28.0179	0.9367	28.0179	0.9322	28.0179	0.9267
28.0924	0.9441	28.0924	0.9475	28.0924	0.9443	28.0924	0.9438	28.0924	0.9432	28.0924	0.942	28.0924	0.9408	28.0924	0.9399	28.0924	0.9409	28.0924	0.9359	28.0924	0.9319	28.0924	0.9258
28.1669	0.945	28.1669	0.9471	28.1669	0.9445	28.1669	0.944	28.1669	0.9427	28.1669	0.9421	28.1669	0.9413	28.1669	0.9402	28.1669	0.9403	28.1669	0.9369	28.1669	0.9323	28.1669	0.9262
28.2414	0.9448	28.2414	0.9472	28.2414	0.9443	28.2414	0.9442	28.2414	0.9428	28.2414	0.9423	28.2414	0.9417	28.2414	0.9403	28.2414	0.9402	28.2414	0.9368	28.2414	0.9327	28.2414	0.9257
28.3159	0.9442	28.3159	0.9468	28.3159	0.944	28.3159	0.9433	28.3159	0.9429	28.3159	0.9428	28.3159	0.9408	28.3159	0.94	28.3159	0.9407	28.3159	0.937	28.3159	0.933	28.3159	0.9259
28.3904	0.9444	28.3904	0.947	28.3904	0.9439	28.3904	0.9435	28.3904	0.9431	28.3904	0.942	28.3904	0.9411	28.3904	0.9404	28.3904	0.94	28.3904	0.9369	28.3904	0.9333	28.3904	0.926
28.465	0.9438	28.465	0.9467	28.465	0.9438	28.465	0.9435	28.465	0.9431	28.465	0.9423	28.465	0.9411	28.465	0.941	28.465	0.9398	28.465	0.937	28.465	0.9327	28.465	0.9261
28.5395	0.9443	28.5395	0.9471	28.5395	0.9439	28.5395	0.9439	28.5395	0.9427	28.5395	0.9422	28.5395	0.9413	28.5395	0.9407	28.5395	0.9398	28.5395	0.9373	28.5395	0.9327	28.5395	0.9263
28.614	0.9443	28.614	0.9475	28.614	0.9442	28.614	0.9429	28.614	0.9427	28.614	0.9422	28.614	0.9417	28.614	0.9405	28.614	0.9402	28.614	0.9376	28.614	0.9328	28.614	0.9256
28.6885	0.9444	28.6885	0.9474	28.6885	0.944	28.6885	0.9427	28.6885	0.9428	28.6885	0.9428	28.6885	0.9416	28.6885	0.9409	28.6885	0.9402	28.6885	0.9376	28.6885	0.9326	28.6885	0.9251
28.763	0.9447	28.763	0.9476	28.763	0.9443	28.763	0.9429	28.763	0.943	28.763	0.9427	28.763	0.9413	28.763	0.9405	28.763	0.9399	28.763	0.9375	28.763	0.9327	28.763	0.9257
28.8375	0.9447	28.8375	0.9478	28.8375	0.9443	28.8375	0.9426	28.8375	0.9427	28.8375	0.9429	28.8375	0.9418	28.8375	0.9403	28.8375	0.9398	28.8375	0.9374	28.8375	0.9323	28.8375	0.9258
28.9121	0.9439	28.9121	0.9474	28.9121	0.9445	28.9121	0.9427	28.9121	0.9427	28.9121	0.9424	28.9121	0.942	28.9121	0.9401	28.9121	0.94	28.9121	0.9376	28.9121	0.9329	28.9121	0.9259
28.9866	0.9439	28.9866	0.9473	28.9866	0.9439	28.9866	0.9428	28.9866	0.9433	28.9866	0.9425	28.9866	0.9413	28.9866	0.9402	28.9866	0.9402	28.9866	0.9377	28.9866	0.9327	28.9866	0.9261
29.0611	0.9444	29.0611	0.9473	29.0611	0.9438	29.0611	0.9427	29.0611	0.9437	29.0611	0.9424	29.0611	0.9416	29.0611	0.9404	29.0611	0.9402	29.0611	0.9371	29.0611	0.932	29.0611	0.9264
29.1356	0.9446	29.1356	0.9477	29.1356	0.9436	29.1356	0.9429	29.1356	0.9434	29.1356	0.9429	29.1356	0.9414	29.1356	0.9405	29.1356	0.9402	29.1356	0.9371	29.1356	0.9321	29.1356	0.9267
29.2101	0.9453	29.2101	0.9473	29.2101	0.944	29.2101	0.9431	29.2101	0.9431	29.2101	0.9423	29.2101	0.9418	29.2101	0.9406	29.2101	0.9398	29.2101	0.9375	29.2101	0.9325	29.2101	0.9265
29.2846	0.9438	29.2846	0.9475	29.2846	0.9436	29.2846	0.9431	29.2846	0.9431	29.2846	0.9425	29.2846	0.9419	29.2846	0.9408	29.2846	0.9396	29.2846	0.9371	29.2846	0.9329	29.2846	0.9262
29.3591	0.9443	29.3591	0.9475	29.3591	0.9436	29.3591	0.9426	29.3591	0.943	29.3591	0.9426	29.3591	0.9416	29.3591	0.941	29.3591	0.9398	29.3591	0.9368	29.3591	0.9322	29.3591	0.9261
29.4337	0.9449	29.4337	0.9476	29.4337	0.943	29.4337	0.9435	29.4337	0.9432	29.4337	0.9433	29.4337	0.9416	29.4337	0.9408	29.4337	0.9394	29.4337	0.9372	29.4337	0.9327	29.4337	0.9261
29.5082	0.9441	29.5082	0.9472	29.5082	0.944	29.5082	0.9427	29.5082	0.9431	29.5082	0.9428	29.5082	0.942	29.5082	0.9404	29.5082	0.9398	29.5082	0.937	29.5082	0.9328	29.5082	0.9257
29.5827	0.9444	29.5827	0.9471	29.5827	0.9434	29.5827	0.9427	29.5827	0.9428	29.5827	0.9421	29.5827	0.9409	29.5827	0.9407	29.5827	0.9397	29.5827	0.9371	29.5827	0.9324	29.5827	0.9258
29.6572	0.9444	29.6572	0.947	29.6572	0.9438	29.6572	0.9429	29.6572	0.9436	29.6572	0.943	29.6572	0.9415	29.6572	0.9409	29.6572	0.94	29.6572	0.9373	29.6572	0.9326	29.6572	0.9259
29.7317	0.944	29.7317	0.9473	29.7317	0.9435	29.7317	0.9437	29.7317	0.943	29.7317	0.9427	29.7317	0.9412	29.7317	0.9405	29.7317	0.9395	29.7317	0.937	29.7317	0.9327	29.7317	0.9256
29.8062	0.9448	29.8062	0.9477	29.8062	0.944	29.8062	0.9432	29.8062	0.943	29.8062	0.9422	29.8062	0.9421	29.8062	0.9409	29.8062	0.9397	29.8062	0.937	29.8062	0.9328	29.8062	0.9262
29.8808	0.9446	29.8808	0.9478	29.8808	0.9438	29.8808	0.9432	29.8808	0.9427	29.8808	0.9422	29.8808	0.9423	29.8808	0.941	29.8808	0.9398	29.8808	0.9373	29.8808	0.9327	29.8808	0.9266
29.9553	0.9446	29.9553	0.9472	29.9553	0.9429	29.9553	0.9428	29.9553	0.9431	29.9553	0.9425	29.9553	0.9418	29.9553	0.9402	29.9553	0.9398	29.9553	0.937	29.9553	0.932	29.9553	0.9265
30.0298	0.9446	30.0298	0.9474	30.0298	0.9433	30.0298	0.9436	30.0298	0.9431	30.0298	0.9429	30.0298	0.9416	30.0298	0.9407	30.0298	0.9397	30.0298	0.9369	30.0298	0.9321	30.0298	0.926
30.1043	0.9442	30.1043	0.9471	30.1043	0.9427	30.1043	0.9432	30.1043	0.9438	30.1043	0.9427	30.1043	0.9416	30.1043	0.9409	30.1043	0.9403	30.1043	0.9365	30.1043	0.932	30.1043	0.926
30.1788	0.9442	30.1788	0.9473	30.1788	0.9429	30.1788	0.9444	30.1788	0.9434	30.1788	0.9423	30.1788	0.9417	30.1788	0.9408	30.1788	0.9398	30.1788	0.9362	30.1788	0.9317	30.1788	0.9263
30.2533	0.9442	30.2533	0.9472	30.2533	0.9435	30.2533	0.9433	30.2533	0.9427	30.2533	0.9422	30.2533	0.942	30.2533	0.9403	30.2533	0.9404	30.2533	0.9368	30.2533	0.9315	30.2533	0.9258
30.3279	0.9451	30.3279	0.9474	30.3279	0.9428	30.3279	0.9434	30.3279	0.9425	30.3279	0.9432	30.3279	0.9421	30.3279	0.9404	30.3279	0.9395	30.3279	0.937	30.3279	0.9321	30.3279	0.9255
30.4024	0.9446	30.4024	0.9476	30.4024	0.9435	30.4024	0.9434	30.4024	0.9426	30.4024	0.9428	30.4024	0.9416	30.4024	0.9408	30.4024	0.9403	30.4024	0.9367	30.4024	0.9318	30.4024	0.9261
30.4769	0.9448	30.4769	0.9472	30.4769	0.9427	30.4769	0.9431	30.4769	0.9429	30.4769	0.9427	30.4769	0.9418	30.4769	0.9407	30.4769	0.9407	30.4769	0.937	30.4769	0.9322	30.4769	0.9257
30.5514	0.9442	30.5514	0.9477	30.5514	0.9431	30.5514	0.943	30.5514	0.9428	30.5514	0.943	30.5514	0.9423	30.5514	0.9403	30.5514	0.9401	30.5514	0.9374	30.5514	0.9316	30.5514	0.9256
30.6259	0.9441	30.6259	0.9475	30.6259	0.9431	30.6259	0.9437	30.6259	0.9434	30.6259	0.9428	30.6259	0.9416	30.6259	0.9403	30.6259	0.9401	30.6259	0.937	30.6259	0.9325	30.6259	0.9258
30.7004	0.9442	30.7004	0.9477	30.7004	0.943	30.7004	0.944	30.7004	0.9435	30.7004	0.9424	30.7004	0.9423	30.7004	0.9413	30.7004	0.9406	30.7004	0.9375	30.7004	0.9321	30.7004	0.9255
30.7749	0.9443	30.7749	0.9477	30.7749	0.9432	30.7749	0.9435	30.7749	0.9432	30.7749	0.9423	30.7749	0.9425	30.7749	0.9409	30.7749	0.9402	30.7749	0.9371	30.7749	0.9319	30.7749	0.9258
30.8495	0.9442	30.8495	0.9482	30.8495	0.9426	30.8495	0.9434	30.8495	0.9434	30.8495	0.9427	30.8495	0.9417	30.8495	0.9405	30.8495	0.9399	30.8495	0.9372	30.8495	0.9322	30.8495	0.9263
30.924	0.9444	30.924	0.948	30.924	0.9433	30.924	0.9437	30.924	0.943	30.924	0.9425	30.924	0.9415	30.924	0.9411	30.924	0.9396	30.924	0.9367	30.924	0.9322	30.924	0.9267
30.9985	0.9446	30.9985	0.9479	30.9985	0.943	30.9985	0.9427	30.9985	0.9436	30.9985	0.9427	30.9985	0.9415	30.9985	0.941	30.9985	0.9399	30.9985	0.9368	30.9985	0.9314	30.9985	0.9263
31.073	0.9444	31.073	0.9475	31.073	0.9429	31.073	0.9427	31.073	0.9434	31.073	0.9431	31.073	0.9414	31.073	0.9408	31.073	0.9403	31.073	0.9373	31.073	0.9319	31.073	0.9259
31.1475	0.9445	31.1475	0.9473	31.1475	0.9428	31.1475	0.9425	31.1475	0.9437	31.1475	0.9424	31.1475	0.9412	31.1475	0.9409	31.1475	0.9397	31.1475	0.9369	31.1475	0.9316	31.1475	0.9262
31.222	0.9445	31.222	0.9475	31.222	0.9433	31.222	0.9431	31.222	0.9438	31.222	0.943	31.222	0.9412	31.222	0.9406	31.222	0.9396	31.222	0.9369	31.222	0.9327	31.222	0.9256
31.2965	0.9438	31.2965	0.9476	31.2965	0.943	31.2965	0.943	31.2965	0.9437	31.2965	0.9431	31.2965	0.9408	31.2965	0.9402	31.2965	0.9398	31.2965	0.9369	31.2965	0.932	31.2965	0.9261
31.3711	0.944	31.3711	0.9479	31.3711	0.942	31.3711	0.9429	31.3711	0.9437	31.3711	0.9434	31.3711	0.9415	31.3711	0.94	31.3711	0.9393	31.3711	0.9365	31.3711	0.9323	31.3711	0.9261
31.4456	0.9445	31.4456	0.9473	31.4456	0.9423	31.4456	0.9434	31.4456	0.9433	31.4456	0.9425	31.4456	0.9413	31.4456	0.9405	31.4456	0.9392	31.4456	0.9364	31.4456	0.932	31.4456	0.9259
31.5201	0.9442	31.5201	0.9476	31.5201	0.9428	31.5201	0.943	31.5201	0.9435	31.5201	0.9426	31.5201	0.9414	31.5201	0.9404	31.5201	0.9389	31.5201	0.9366	31.5201	0.9324	31.5201	0.9253
31.5946	0.9442	31.5946	0.9485	31.5946	0.9428	31.5946	0.9427	31.5946	0.943	31.5946	0.9427	31.5946	0.9414	31.5946	0.9407	31.5946	0.9399	31.5946	0.9368	31.5946	0.9321	31.5946	0.9262
31.6691	0.9445	31.6691	0.9475	31.6691	0.9426	31.6691	0.9433	31.6691	0.9429	31.6691	0.9428	31.6691	0.941	31.6691	0.9403	31.6691	0.9398	31.6691	0.9362	31.6691	0.9322	31.6691	0.9259
31.7436	0.9448	31.7436	0.9473	31.7436	0.9427	31.7436	0.9434	31.7436	0.9436	31.7436	0.9427	31.7436	0.9418	31.7436	0.9405	31.7436	0.9394	31.7436	0.9372	31.7436	0.9322	31.7436	0.9262
31.8182	0.9445	31.8182	0.9474	31.8182	0.9425	31.8182	0.9432	31.8182	0.943	31.8182	0.9425	31.8182	0.9419	31.8182	0.9403	31.8182	0.9394	31.8182	0.9365	31.8182	0.9321	31.8182	0.9259
31.8927	0.945	31.8927	0.9475	31.8927	0.9426	31.8927	0.9428	31.8927	0.9432	31.8927	0.943	31.8927	0.9417	31.8927	0.9401	31.8927	0.9399	31.8927	0.9362	31.8927	0.9327	31.8927	0.9262
31.9672	0.9452	31.9672	0.9476	31.9672	0.9424	31.9672	0.9435	31.9672	0.9429	31.9672	0.9431	31.9672	0.9416	31.9672	0.9404	31.9672	0.9402	31.9672	0.9361	31.9672	0.9323	31.9672	0.9264
32.0417	0.9445	32.0417	0.9476	32.0417	0.9425	32.0417	0.9435	32.0417	0.9436	32.0417	0.9429	32.0417	0.9422	32.0417	0.9396	32.0417	0.9398	32.0417	0.937	32.0417	0.9327	32.0417	0.9259
32.1162	0.945	32.1162	0.9473	32.1162	0.9421	32.1162	0.9429	32.1162	0.9434	32.1162	0.9426	32.1162	0.9417	32.1162	0.9398	32.1162	0.9402	32.1162	0.9375	32.1162	0.9321	32.1162	0.9259
32.1907	0.9454	32.1907	0.947	32.1907	0.9429	32.1907	0.9435	32.1907	0.9431	32.1907	0.9434	32.1907	0.9416	32.1907	0.94	32.1907	0.9405	32.1907	0.9367	32.1907	0.9325	32.1907	0.9266
32.2653	0.9447	32.2653	0.9473	32.2653	0.9428	32.2653	0.9434	32.2653	0.9434	32.2653	0.9426	32.2653	0.9424	32.2653	0.9402	32.2653	0.9404	32.2653	0.9368	32.2653	0.9323	32.2653	0.9257
32.3398	0.9448	32.3398	0.9469	32.3398	0.943	32.3398	0.9431	32.3398	0.9434	32.3398	0.943	32.3398	0.9416	32.3398	0.9398	32.3398	0.9401	32.3398	0.937	32.3398	0.9319	32.3398	0.9264
32.4143	0.9451	32.4143	0.9472	32.4143	0.9429	32.4143	0.9434	32.4143	0.9432	32.4143	0.9425	32.4143	0.9416	32.4143	0.9401	32.4143	0.9401	32.4143	0.9372	32.4143	0.932	32.4143	0.9262
32.4888	0.9437	32.4888	0.9471	32.4888	0.9423	32.4888	0.9434	32.4888	0.943	32.4888	0.9424	32.4888	0.9415	32.4888	0.9403	32.4888	0.9399	32.4888	0.9369	32.4888	0.9319	32.4888	0.9263
32.5633	0.9436	32.5633	0.9471	32.5633	0.9422	32.5633	0.9433	32.5633	0.9436	32.5633	0.9435	32.5633	0.9414	32.5633	0.9413	32.5633	0.9406	32.5633	0.9371	32.5633	0.9321	32.5633	0.9258
32.6378	0.945	32.6378	0.9471	32.6378	0.942	32.6378	0.9426	32.6378	0.9437	32.6378	0.9433	32.6378	0.9418	32.6378	0.9406	32.6378	0.9404	32.6378	0.9365	32.6378	0.9323	32.6378	0.926
32.7124	0.9448	32.7124	0.9475	32.7124	0.942	32.7124	0.9432	32.7124	0.9441	32.7124	0.9426	32.7124	0.9422	32.7124	0.9406	32.7124	0.9405	32.7124	0.9365	32.7124	0.9326	32.7124	0.9257
32.7869	0.9449	32.7869	0.948	32.7869	0.9422	32.7869	0.9437	32.7869	0.9429	32.7869	0.9432	32.7869	0.9415	32.7869	0.9407	32.7869	0.9398	32.7869	0.9374	32.7869	0.9323	32.7869	0.9258
32.8614	0.9446	32.8614	0.9474	32.8614	0.9419	32.8614	0.9434	32.8614	0.9438	32.8614	0.9426	32.8614	0.9417	32.8614	0.9403	32.8614	0.9395	32.8614	0.9369	32.8614	0.9318	32.8614	0.9258
32.9359	0.9449	32.9359	0.9474	32.9359	0.9417	32.9359	0.9435	32.9359	0.9437	32.9359	0.9434	32.9359	0.9414	32.9359	0.9406	32.9359	0.9397	32.9359	0.9373	32.9359	0.9324	32.9359	0.9263
33.0104	0.9447	33.0104	0.948	33.0104	0.9418	33.0104	0.9438	33.0104	0.9434	33.0104	0.9431	33.0104	0.9417	33.0104	0.9411	33.0104	0.9401	33.0104	0.9374	33.0104	0.9321	33.0104	0.926
33.0849	0.9453	33.0849	0.948	33.0849	0.9415	33.0849	0.9424	33.0849	0.9435	33.0849	0.9427	33.0849	0.9411	33.0849	0.9411	33.0849	0.9398	33.0849	0.9369	33.0849	0.9319	33.0849	0.9257
33.1594	0.9448	33.1594	0.948	33.1594	0.942	33.1594	0.9428	33.1594	0.9434	33.1594	0.9421	33.1594	0.9411	33.1594	0.9403	33.1594	0.9399	33.1594	0.9361	33.1594	0.9325	33.1594	0.9256
33.234	0.9444	33.234	0.9472	33.234	0.9422	33.234	0.943	33.234	0.9429	33.234	0.9422	33.234	0.9412	33.234	0.9405	33.234	0.94	33.234	0.9366	33.234	0.9322	33.234	0.926
33.3085	0.9449	33.3085	0.9477	33.3085	0.942	33.3085	0.9431	33.3085	0.9438	33.3085	0.9426	33.3085	0.9413	33.3085	0.9406	33.3085	0.94	33.3085	0.937	33.3085	0.9322	33.3085	0.9258
33.383	0.9445	33.383	0.9479	33.383	0.9426	33.383	0.9427	33.383	0.9433	33.383	0.9424	33.383	0.9414	33.383	0.9406	33.383	0.9403	33.383	0.9375	33.383	0.9318	33.383	0.9257
33.4575	0.9443	33.4575	0.9476	33.4575	0.9423	33.4575	0.9435	33.4575	0.9437	33.4575	0.9425	33.4575	0.9416	33.4575	0.9414	33.4575	0.9403	33.4575	0.9364	33.4575	0.9318	33.4575	0.926
33.532	0.9447	33.532	0.9472	33.532	0.9426	33.532	0.9432	33.532	0.9436	33.532	0.9428	33.532	0.9415	33.532	0.9413	33.532	0.9402	33.532	0.9363	33.532	0.9326	33.532	0.9255
33.6065	0.9441	33.6065	0.9476	33.6065	0.9425	33.6065	0.9426	33.6065	0.943	33.6065	0.9423	33.6065	0.9423	33.6065	0.9418	33.6065	0.9405	33.6065	0.9372	33.6065	0.9323	33.6065	0.9262
33.681	0.9439	33.681	0.9473	33.681	0.9424	33.681	0.9432	33.681	0.9432	33.681	0.942	33.681	0.9425	33.681	0.9413	33.681	0.9404	33.681	0.9375	33.681	0.9327	33.681	0.9256
33.7556	0.9444	33.7556	0.9472	33.7556	0.9426	33.7556	0.9434	33.7556	0.9437	33.7556	0.9417	33.7556	0.9425	33.7556	0.9411	33.7556	0.9403	33.7556	0.9373	33.7556	0.9324	33.7556	0.9258
33.8301	0.9445	33.8301	0.9469	33.8301	0.9421	33.8301	0.9434	33.8301	0.943	33.8301	0.9418	33.8301	0.9417	33.8301	0.9416	33.8301	0.9397	33.8301	0.9377	33.8301	0.9326	33.8301	0.9259
33.9046	0.9446	33.9046	0.9474	33.9046	0.9424	33.9046	0.9434	33.9046	0.9434	33.9046	0.9422	33.9046	0.9416	33.9046	0.941	33.9046	0.94	33.9046	0.9373	33.9046	0.932	33.9046	0.9256
33.9791	0.9447	33.9791	0.9469	33.9791	0.9424	33.9791	0.943	33.9791	0.943	33.9791	0.9419	33.9791	0.9409	33.9791	0.9416	33.9791	0.9402	33.9791	0.9377	33.9791	0.9318	33.9791	0.9261
34.0536	0.9441	34.0536	0.9472	34.0536	0.9432	34.0536	0.943	34.0536	0.9429	34.0536	0.9421	34.0536	0.9409	34.0536	0.9413	34.0536	0.9406	34.0536	0.9373	34.0536	0.9324	34.0536	0.9256
34.1281	0.9444	34.1281	0.9473	34.1281	0.943	34.1281	0.943	34.1281	0.9436	34.1281	0.9425	34.1281	0.9413	34.1281	0.9417	34.1281	0.94	34.1281	0.9373	34.1281	0.9321	34.1281	0.9259
34.2027	0.9445	34.2027	0.9475	34.2027	0.9432	34.2027	0.9439	34.2027	0.9436	34.2027	0.9424	34.2027	0.9409	34.2027	0.9409	34.2027	0.9396	34.2027	0.9374	34.2027	0.9318	34.2027	0.9256
34.2772	0.9444	34.2772	0.947	34.2772	0.9426	34.2772	0.9431	34.2772	0.9427	34.2772	0.9425	34.2772	0.9419	34.2772	0.9418	34.2772	0.9405	34.2772	0.9368	34.2772	0.9321	34.2772	0.9257
34.3517	0.9445	34.3517	0.947	34.3517	0.9429	34.3517	0.9425	34.3517	0.944	34.3517	0.9429	34.3517	0.9417	34.3517	0.9413	34.3517	0.9403	34.3517	0.9375	34.3517	0.9321	34.3517	0.9261
34.4262	0.9444	34.4262	0.9476	34.4262	0.9426	34.4262	0.9434	34.4262	0.9433	34.4262	0.943	34.4262	0.9417	34.4262	0.9417	34.4262	0.9403	34.4262	0.9372	34.4262	0.932	34.4262	0.926
34.5007	0.9456	34.5007	0.9478	34.5007	0.9431	34.5007	0.943	34.5007	0.9432	34.5007	0.943	34.5007	0.9416	34.5007	0.9417	34.5007	0.9403	34.5007	0.9373	34.5007	0.9322	34.5007	0.9256
34.5752	0.9447	34.5752	0.9481	34.5752	0.9424	34.5752	0.9431	34.5752	0.9432	34.5752	0.9426	34.5752	0.9414	34.5752	0.9419	34.5752	0.9408	34.5752	0.9371	34.5752	0.9317	34.5752	0.9258
34.6497	0.9449	34.6497	0.9473	34.6497	0.9419	34.6497	0.9429	34.6497	0.9435	34.6497	0.9427	34.6497	0.9414	34.6497	0.9422	34.6497	0.9404	34.6497	0.9373	34.6497	0.9321	34.6497	0.9259
34.7243	0.9449	34.7243	0.9483	34.7243	0.9424	34.7243	0.9431	34.7243	0.9432	34.7243	0.9424	34.7243	0.942	34.7243	0.9418	34.7243	0.9405	34.7243	0.9366	34.7243	0.9321	34.7243	0.9257
34.7988	0.9447	34.7988	0.9483	34.7988	0.9428	34.7988	0.943	34.7988	0.9438	34.7988	0.9426	34.7988	0.9416	34.7988	0.9416	34.7988	0.9403	34.7988	0.9371	34.7988	0.9328	34.7988	0.9259
34.8733	0.9447	34.8733	0.9475	34.8733	0.9428	34.8733	0.9433	34.8733	0.9435	34.8733	0.9431	34.8733	0.9417	34.8733	0.9414	34.8733	0.9403	34.8733	0.9368	34.8733	0.9325	34.8733	0.9252
34.9478	0.9449	34.9478	0.9471	34.9478	0.9426	34.9478	0.9437	34.9478	0.9437	34.9478	0.9423	34.9478	0.9416	34.9478	0.9418	34.9478	0.9401	34.9478	0.937	34.9478	0.9322	34.9478	0.9255
35.0223	0.9451	35.0223	0.9476	35.0223	0.9419	35.0223	0.9429	35.0223	0.9436	35.0223	0.9428	35.0223	0.9419	35.0223	0.9417	35.0223	0.9404	35.0223	0.9369	35.0223	0.9323	35.0223	0.9263
35.0969	0.9448	35.0969	0.9479	35.0969	0.943	35.0969	0.9431	35.0969	0.9441	35.0969	0.9425	35.0969	0.9421	35.0969	0.9421	35.0969	0.9408	35.0969	0.9367	35.0969	0.9324	35.0969	0.9257
35.1714	0.945	35.1714	0.947	35.1714	0.9421	35.1714	0.9441	35.1714	0.9441	35.1714	0.943	35.1714	0.942	35.1714	0.9425	35.1714	0.9401	35.1714	0.9369	35.1714	0.9324	35.1714	0.9256
35.2459	0.9443	35.2459	0.9477	35.2459	0.9423	35.2459	0.9432	35.2459	0.9437	35.2459	0.9423	35.2459	0.9422	35.2459	0.9417	35.2459	0.9397	35.2459	0.9369	35.2459	0.9322	35.2459	0.9256
35.3204	0.9446	35.3204	0.9474	35.3204	0.9424	35.3204	0.9431	35.3204	0.9435	35.3204	0.9428	35.3204	0.9421	35.3204	0.942	35.3204	0.94	35.3204	0.937	35.3204	0.9324	35.3204	0.926
35.3949	0.9445	35.3949	0.9473	35.3949	0.9421	35.3949	0.9433	35.3949	0.9442	35.3949	0.943	35.3949	0.9419	35.3949	0.9429	35.3949	0.9411	35.3949	0.9375	35.3949	0.933	35.3949	0.926
35.4694	0.9438	35.4694	0.9474	35.4694	0.9424	35.4694	0.9428	35.4694	0.944	35.4694	0.9431	35.4694	0.9421	35.4694	0.9424	35.4694	0.9402	35.4694	0.9375	35.4694	0.9329	35.4694	0.9263
35.5439	0.9446	35.5439	0.9479	35.5439	0.9426	35.5439	0.9432	35.5439	0.9433	35.5439	0.9423	35.5439	0.9421	35.5439	0.9425	35.5439	0.9404	35.5439	0.9368	35.5439	0.9326	35.5439	0.9261
35.6185	0.9448	35.6185	0.9477	35.6185	0.9419	35.6185	0.9435	35.6185	0.9431	35.6185	0.943	35.6185	0.9418	35.6185	0.9424	35.6185	0.9404	35.6185	0.9373	35.6185	0.9332	35.6185	0.9259
35.693	0.951	35.693	0.9519	35.693	0.9477	35.693	0.9491	35.693	0.9487	35.693	0.9489	35.693	0.9477	35.693	0.9479	35.693	0.9467	35.693	0.9428	35.693	0.9386	35.693	0.9324
35.7675	0.9556	35.7675	0.9576	35.7675	0.9534	35.7675	0.9545	35.7675	0.9545	35.7675	0.9541	35.7675	0.9531	35.7675	0.9541	35.7675	0.9521	35.7675	0.9487	35.7675	0.9448	35.7675	0.9389
35.842	0.9588	35.842	0.9606	35.842	0.9563	35.842	0.9578	35.842	0.9575	35.842	0.9574	35.842	0.9557	35.842	0.9568	35.842	0.9553	35.842	0.9525	35.842	0.9484	35.842	0.9423
35.9165	0.9605	35.9165	0.9632	35.9165	0.9581	35.9165	0.9601	35.9165	0.9598	35.9165	0.9596	35.9165	0.9581	35.9165	0.9588	35.9165	0.9574	35.9165	0.9551	35.9165	0.9507	35.9165	0.945
35.991	0.9622	35.991	0.964	35.991	0.9597	35.991	0.9615	35.991	0.9618	35.991	0.9613	35.991	0.9597	35.991	0.9609	35.991	0.9589	35.991	0.9558	35.991	0.9525	35.991	0.9474
36.0656	0.9632	36.0656	0.9651	36.0656	0.9604	36.0656	0.9632	36.0656	0.9631	36.0656	0.9627	36.0656	0.9615	36.0656	0.962	36.0656	0.9601	36.0656	0.9574	36.0656	0.9538	36.0656	0.9485
36.1401	0.9645	36.1401	0.9671	36.1401	0.9624	36.1401	0.9645	36.1401	0.9641	36.1401	0.9637	36.1401	0.9623	36.1401	0.9638	36.1401	0.9614	36.1401	0.9587	36.1401	0.9554	36.1401	0.9507
36.2146	0.9653	36.2146	0.9676	36.2146	0.964	36.2146	0.9657	36.2146	0.9654	36.2146	0.9648	36.2146	0.9638	36.2146	0.9645	36.2146	0.9626	36.2146	0.9599	36.2146	0.9565	36.2146	0.9512
36.2891	0.9662	36.2891	0.9689	36.2891	0.9644	36.2891	0.9667	36.2891	0.9659	36.2891	0.9653	36.2891	0.9644	36.2891	0.9655	36.2891	0.963	36.2891	0.9611	36.2891	0.9576	36.2891	0.9525
36.3636	0.9674	36.3636	0.9698	36.3636	0.965	36.3636	0.9669	36.3636	0.9675	36.3636	0.9673	36.3636	0.9657	36.3636	0.9669	36.3636	0.9643	36.3636	0.9624	36.3636	0.9585	36.3636	0.9536
36.4381	0.9683	36.4381	0.9706	36.4381	0.9662	36.4381	0.968	36.4381	0.9674	36.4381	0.9679	36.4381	0.9661	36.4381	0.9676	36.4381	0.965	36.4381	0.963	36.4381	0.9592	36.4381	0.9544
36.5126	0.9687	36.5126	0.9705	36.5126	0.9668	36.5126	0.9687	36.5126	0.9685	36.5126	0.9688	36.5126	0.9673	36.5126	0.9688	36.5126	0.9662	36.5126	0.9635	36.5126	0.9601	36.5126	0.9558
36.5872	0.9698	36.5872	0.9714	36.5872	0.9675	36.5872	0.9691	36.5872	0.9699	36.5872	0.9694	36.5872	0.9684	36.5872	0.9693	36.5872	0.9666	36.5872	0.9644	36.5872	0.9613	36.5872	0.9563
36.6617	0.9708	36.6617	0.9721	36.6617	0.9687	36.6617	0.9703	36.6617	0.9704	36.6617	0.9699	36.6617	0.9692	36.6617	0.9699	36.6617	0.9679	36.6617	0.9653	36.6617	0.9628	36.6617	0.957
36.7362	0.9706	36.7362	0.9728	36.7362	0.9694	36.7362	0.9711	36.7362	0.9707	36.7362	0.9703	36.7362	0.9694	36.7362	0.971	36.7362	0.968	36.7362	0.9665	36.7362	0.9626	36.7362	0.9587
36.8107	0.9716	36.8107	0.9728	36.8107	0.9698	36.8107	0.9715	36.8107	0.971	36.8107	0.9712	36.8107	0.9706	36.8107	0.9711	36.8107	0.9686	36.8107	0.9674	36.8107	0.9638	36.8107	0.9586
36.8852	0.9723	36.8852	0.9739	36.8852	0.9704	36.8852	0.9724	36.8852	0.9714	36.8852	0.9718	36.8852	0.9713	36.8852	0.9716	36.8852	0.969	36.8852	0.9677	36.8852	0.9645	36.8852	0.9593
36.9597	0.9728	36.9597	0.974	36.9597	0.971	36.9597	0.9726	36.9597	0.9719	36.9597	0.9726	36.9597	0.9723	36.9597	0.9732	36.9597	0.9696	36.9597	0.9676	36.9597	0.9656	36.9597	0.96
37.0343	0.9741	37.0343	0.9747	37.0343	0.9712	37.0343	0.9731	37.0343	0.9728	37.0343	0.9736	37.0343	0.9723	37.0343	0.9729	37.0343	0.9704	37.0343	0.9684	37.0343	0.9659	37.0343	0.9604
37.1088	0.9739	37.1088	0.9753	37.1088	0.972	37.1088	0.974	37.1088	0.9731	37.1088	0.9732	37.1088	0.9728	37.1088	0.9739	37.1088	0.9714	37.1088	0.9688	37.1088	0.9667	37.1088	0.961
37.1833	0.974	37.1833	0.9757	37.1833	0.9725	37.1833	0.9737	37.1833	0.9745	37.1833	0.9735	37.1833	0.9733	37.1833	0.9742	37.1833	0.9716	37.1833	0.9692	37.1833	0.9669	37.1833	0.9617
37.2578	0.9745	37.2578	0.9763	37.2578	0.9734	37.2578	0.9747	37.2578	0.9741	37.2578	0.9737	37.2578	0.9735	37.2578	0.9746	37.2578	0.9722	37.2578	0.9699	37.2578	0.9681	37.2578	0.9623
37.3323	0.9758	37.3323	0.9769	37.3323	0.9741	37.3323	0.9751	37.3323	0.975	37.3323	0.9742	37.3323	0.9738	37.3323	0.9749	37.3323	0.972	37.3323	0.9704	37.3323	0.968	37.3323	0.9633
37.4068	0.9765	37.4068	0.9772	37.4068	0.9744	37.4068	0.9752	37.4068	0.9753	37.4068	0.9753	37.4068	0.9744	37.4068	0.9754	37.4068	0.9724	37.4068	0.9714	37.4068	0.9687	37.4068	0.9641
37.4813	0.9759	37.4813	0.9776	37.4813	0.9752	37.4813	0.9761	37.4813	0.9756	37.4813	0.9762	37.4813	0.9751	37.4813	0.9754	37.4813	0.9733	37.4813	0.9712	37.4813	0.9691	37.4813	0.9644
37.5559	0.9766	37.5559	0.9787	37.5559	0.9753	37.5559	0.9765	37.5559	0.976	37.5559	0.9767	37.5559	0.9756	37.5559	0.9755	37.5559	0.9736	37.5559	0.9722	37.5559	0.9692	37.5559	0.9652
37.6304	0.9773	37.6304	0.9789	37.6304	0.9756	37.6304	0.9765	37.6304	0.976	37.6304	0.977	37.6304	0.9758	37.6304	0.9766	37.6304	0.9741	37.6304	0.9728	37.6304	0.9699	37.6304	0.9651
37.7049	0.977	37.7049	0.9793	37.7049	0.9761	37.7049	0.9773	37.7049	0.9763	37.7049	0.9772	37.7049	0.9766	37.7049	0.9777	37.7049	0.9746	37.7049	0.9728	37.7049	0.9708	37.7049	0.9659
37.7794	0.9775	37.7794	0.9795	37.7794	0.9766	37.7794	0.9782	37.7794	0.9767	37.7794	0.9776	37.7794	0.9769	37.7794	0.9778	37.7794	0.9753	37.7794	0.9736	37.7794	0.9705	37.7794	0.966
37.8539	0.9775	37.8539	0.9796	37.8539	0.9765	37.8539	0.9783	37.8539	0.9775	37.8539	0.9771	37.8539	0.9774	37.8539	0.9779	37.8539	0.9758	37.8539	0.9737	37.8539	0.9714	37.8539	0.9665
37.9284	0.9782	37.9284	0.9808	37.9284	0.9769	37.9284	0.9793	37.9284	0.9781	37.9284	0.9776	37.9284	0.9778	37.9284	0.9782	37.9284	0.976	37.9284	0.9741	37.9284	0.9722	37.9284	0.9669
38.003	0.9787	38.003	0.9802	38.003	0.9765	38.003	0.9787	38.003	0.9785	38.003	0.978	38.003	0.9783	38.003	0.9788	38.003	0.9769	38.003	0.9745	38.003	0.9718	38.003	0.9676
38.0775	0.979	38.0775	0.9808	38.0775	0.9773	38.0775	0.9792	38.0775	0.9783	38.0775	0.9787	38.0775	0.9781	38.0775	0.9793	38.0775	0.9769	38.0775	0.974	38.0775	0.9725	38.0775	0.9682
38.152	0.9792	38.152	0.9809	38.152	0.9779	38.152	0.9802	38.152	0.9791	38.152	0.9791	38.152	0.9776	38.152	0.9792	38.152	0.9774	38.152	0.9754	38.152	0.973	38.152	0.9688
38.2265	0.9796	38.2265	0.9812	38.2265	0.9781	38.2265	0.9799	38.2265	0.9788	38.2265	0.9794	38.2265	0.9788	38.2265	0.9792	38.2265	0.9777	38.2265	0.9756	38.2265	0.9729	38.2265	0.969
38.301	0.9794	38.301	0.982	38.301	0.9784	38.301	0.9807	38.301	0.9797	38.301	0.9795	38.301	0.9793	38.301	0.9798	38.301	0.9782	38.301	0.9755	38.301	0.9741	38.301	0.9696
38.3755	0.9803	38.3755	0.9817	38.3755	0.9784	38.3755	0.9803	38.3755	0.9799	38.3755	0.98	38.3755	0.979	38.3755	0.98	38.3755	0.9779	38.3755	0.9764	38.3755	0.9745	38.3755	0.9695
38.45	0.9804	38.45	0.9823	38.45	0.9793	38.45	0.9808	38.45	0.9811	38.45	0.9804	38.45	0.9796	38.45	0.9806	38.45	0.9784	38.45	0.9768	38.45	0.9751	38.45	0.9699
38.5246	0.9805	38.5246	0.9826	38.5246	0.9793	38.5246	0.9817	38.5246	0.9809	38.5246	0.9807	38.5246	0.9796	38.5246	0.9814	38.5246	0.9784	38.5246	0.9771	38.5246	0.9749	38.5246	0.9705
38.5991	0.9803	38.5991	0.9832	38.5991	0.9798	38.5991	0.9813	38.5991	0.9806	38.5991	0.9809	38.5991	0.98	38.5991	0.9818	38.5991	0.9787	38.5991	0.9776	38.5991	0.975	38.5991	0.9704
38.6736	0.9817	38.6736	0.984	38.6736	0.9798	38.6736	0.9818	38.6736	0.9809	38.6736	0.9815	38.6736	0.9808	38.6736	0.9817	38.6736	0.9794	38.6736	0.9773	38.6736	0.9751	38.6736	0.9712
38.7481	0.9821	38.7481	0.9834	38.7481	0.9804	38.7481	0.9809	38.7481	0.9816	38.7481	0.9815	38.7481	0.9813	38.7481	0.9823	38.7481	0.9795	38.7481	0.9777	38.7481	0.9758	38.7481	0.9718
38.8226	0.9823	38.8226	0.9838	38.8226	0.9805	38.8226	0.9821	38.8226	0.9816	38.8226	0.9825	38.8226	0.9813	38.8226	0.9823	38.8226	0.9803	38.8226	0.9782	38.8226	0.9756	38.8226	0.9719
38.8971	0.9828	38.8971	0.984	38.8971	0.9806	38.8971	0.9818	38.8971	0.9821	38.8971	0.9821	38.8971	0.9821	38.8971	0.9826	38.8971	0.9798	38.8971	0.9785	38.8971	0.9771	38.8971	0.9717
38.9717	0.983	38.9717	0.9846	38.9717	0.9814	38.9717	0.9829	38.9717	0.9825	38.9717	0.9827	38.9717	0.9825	38.9717	0.9831	38.9717	0.9813	38.9717	0.9784	38.9717	0.9769	38.9717	0.9719
39.0462	0.983	39.0462	0.9843	39.0462	0.981	39.0462	0.9827	39.0462	0.9831	39.0462	0.9827	39.0462	0.9819	39.0462	0.9831	39.0462	0.9816	39.0462	0.9787	39.0462	0.9774	39.0462	0.9728
39.1207	0.9831	39.1207	0.9849	39.1207	0.9819	39.1207	0.9831	39.1207	0.9834	39.1207	0.9827	39.1207	0.9826	39.1207	0.9836	39.1207	0.9815	39.1207	0.979	39.1207	0.978	39.1207	0.9731
39.1952	0.9837	39.1952	0.9849	39.1952	0.982	39.1952	0.9829	39.1952	0.9837	39.1952	0.9836	39.1952	0.9819	39.1952	0.9834	39.1952	0.9822	39.1952	0.9797	39.1952	0.9781	39.1952	0.9734
39.2697	0.9839	39.2697	0.9847	39.2697	0.9827	39.2697	0.9832	39.2697	0.9834	39.2697	0.9834	39.2697	0.9824	39.2697	0.9841	39.2697	0.9825	39.2697	0.9796	39.2697	0.978	39.2697	0.9736
39.3442	0.9843	39.3442	0.9856	39.3442	0.9822	39.3442	0.9836	39.3442	0.9839	39.3442	0.9837	39.3442	0.9826	39.3442	0.9842	39.3442	0.9821	39.3442	0.9806	39.3442	0.9787	39.3442	0.9742
39.4188	0.9845	39.4188	0.9856	39.4188	0.9827	39.4188	0.9842	39.4188	0.9841	39.4188	0.9838	39.4188	0.9832	39.4188	0.9842	39.4188	0.9828	39.4188	0.9807	39.4188	0.9786	39.4188	0.9745
39.4933	0.9845	39.4933	0.9866	39.4933	0.9824	39.4933	0.9841	39.4933	0.985	39.4933	0.9838	39.4933	0.9832	39.4933	0.9843	39.4933	0.983	39.4933	0.9804	39.4933	0.9784	39.4933	0.9744
39.5678	0.9848	39.5678	0.9863	39.5678	0.9832	39.5678	0.9851	39.5678	0.9852	39.5678	0.9843	39.5678	0.9835	39.5678	0.9846	39.5678	0.9825	39.5678	0.9809	39.5678	0.9791	39.5678	0.9746
39.6423	0.9847	39.6423	0.9863	39.6423	0.9831	39.6423	0.9852	39.6423	0.9848	39.6423	0.9847	39.6423	0.9842	39.6423	0.9846	39.6423	0.9833	39.6423	0.9815	39.6423	0.9792	39.6423	0.975
39.7168	0.9852	39.7168	0.9868	39.7168	0.9833	39.7168	0.9849	39.7168	0.9847	39.7168	0.9853	39.7168	0.984	39.7168	0.9852	39.7168	0.9829	39.7168	0.981	39.7168	0.9796	39.7168	0.9752
39.7913	0.9853	39.7913	0.987	39.7913	0.9837	39.7913	0.9854	39.7913	0.9849	39.7913	0.9854	39.7913	0.9845	39.7913	0.9851	39.7913	0.9829	39.7913	0.9806	39.7913	0.9797	39.7913	0.9759
39.8659	0.985	39.8659	0.9873	39.8659	0.9841	39.8659	0.9856	39.8659	0.985	39.8659	0.9851	39.8659	0.9844	39.8659	0.9852	39.8659	0.9836	39.8659	0.981	39.8659	0.9799	39.8659	0.9759
39.9404	0.9861	39.9404	0.987	39.9404	0.9841	39.9404	0.9859	39.9404	0.986	39.9404	0.9846	39.9404	0.9844	39.9404	0.9858	39.9404	0.9844	39.9404	0.9821	39.9404	0.9798	39.9404	0.9755
40.0149	0.9862	40.0149	0.9868	40.0149	0.9844	40.0149	0.9865	40.0149	0.9863	40.0149	0.9852	40.0149	0.9848	40.0149	0.986	40.0149	0.9846	40.0149	0.9831	40.0149	0.9796	40.0149	0.9757
40.0894	0.9857	40.0894	0.9878	40.0894	0.9847	40.0894	0.9862	40.0894	0.9864	40.0894	0.9853	40.0894	0.9854	40.0894	0.9863	40.0894	0.9842	40.0894	0.9823	40.0894	0.9802	40.0894	0.9768
40.1639	0.9861	40.1639	0.9877	40.1639	0.985	40.1639	0.9861	40.1639	0.9858	40.1639	0.9857	40.1639	0.9852	40.1639	0.9869	40.1639	0.9847	40.1639	0.9831	40.1639	0.9799	40.1639	0.9767
40.2384	0.9858	40.2384	0.988	40.2384	0.9854	40.2384	0.9867	40.2384	0.9869	40.2384	0.9863	40.2384	0.985	40.2384	0.9862	40.2384	0.9846	40.2384	0.9842	40.2384	0.9805	40.2384	0.9774
40.3129	0.9857	40.3129	0.9879	40.3129	0.9854	40.3129	0.9863	40.3129	0.9866	40.3129	0.9864	40.3129	0.9859	40.3129	0.9865	40.3129	0.9845	40.3129	0.9837	40.3129	0.9805	40.3129	0.9777
40.3875	0.9868	40.3875	0.9883	40.3875	0.9846	40.3875	0.9867	40.3875	0.9869	40.3875	0.9855	40.3875	0.9856	40.3875	0.9873	40.3875	0.9843	40.3875	0.984	40.3875	0.9814	40.3875	0.9781

## Sheet: RRKKKRR_Cen
0.1_t	0.1_f	0.2_t	0.2_f	0.4_t	0.4_f	0.8_t	0.8_f	1.6_t	1.6_f	3.1_t	3.1_f	6.3_t	6.3_f	12.5_t	12.5_f	25.0_t	25.0_f	50.0_t	50.0_f	100.0_t	100.0_f	200.0_t	200.0_f
0	0.9999	0	1.0002	0	0.9999	0	1	0	1	0	0.9993	0	1.0002	0	1.0003	0	0.9998	0	0.9998	0	0.9997	0	0.9999
0.07452	0.9999	0.07452	1	0.07452	1.0003	0.07452	0.9999	0.07452	1	0.07452	1	0.07452	1	0.07452	1.0003	0.07452	1.0005	0.07452	0.9999	0.07452	1.0002	0.07452	1
0.14903	1	0.14903	0.9999	0.14903	0.9999	0.14903	1.0002	0.14903	1.0002	0.14903	1.0002	0.14903	0.9999	0.14903	0.9998	0.14903	0.9999	0.14903	0.9997	0.14903	1.0001	0.14903	0.9999
0.22355	1.0001	0.22355	0.9999	0.22355	1	0.22355	0.9999	0.22355	0.9998	0.22355	1.0005	0.22355	0.9999	0.22355	0.9997	0.22355	0.9998	0.22355	1.0005	0.22355	1	0.22355	1.0001
0.29806	1.0003	0.29806	1.0002	0.29806	1.0001	0.29806	1.0001	0.29806	0.9994	0.29806	1.0007	0.29806	0.9999	0.29806	1	0.29806	0.9999	0.29806	1.0014	0.29806	1.0004	0.29806	1.0007
0.37258	1.0008	0.37258	1.0002	0.37258	1.0003	0.37258	0.9991	0.37258	1	0.37258	0.9997	0.37258	0.9997	0.37258	1.0004	0.37258	1.0001	0.37258	1.0013	0.37258	1.0009	0.37258	1.001
0.44709	1.0011	0.44709	1.0012	0.44709	1.0002	0.44709	1.0007	0.44709	1.0006	0.44709	0.9999	0.44709	1.0006	0.44709	1.0001	0.44709	1.0001	0.44709	1.0011	0.44709	1.001	0.44709	1.0005
0.52161	1.0005	0.52161	1.0014	0.52161	1.0005	0.52161	1.0006	0.52161	1.0007	0.52161	0.9996	0.52161	1.0006	0.52161	1.0004	0.52161	1.0007	0.52161	1.0007	0.52161	1.0011	0.52161	1.0001
0.59612	1.0005	0.59612	1.0013	0.59612	1.0006	0.59612	1.0001	0.59612	1.0006	0.59612	0.9992	0.59612	1.0006	0.59612	1.001	0.59612	1.0005	0.59612	1.0009	0.59612	1.001	0.59612	1.0002
0.67064	1.0012	0.67064	1.0015	0.67064	1.0006	0.67064	1.0001	0.67064	1.0001	0.67064	0.999	0.67064	1.0007	0.67064	1.0006	0.67064	1.0011	0.67064	1.002	0.67064	1.0007	0.67064	1.0001
0.74516	1.0004	0.74516	1.0009	0.74516	1.001	0.74516	0.9998	0.74516	1.0005	0.74516	0.9997	0.74516	1.0005	0.74516	1.0001	0.74516	1.0006	0.74516	1.0016	0.74516	1.0008	0.74516	1.0005
0.81967	1.0007	0.81967	1.0015	0.81967	1.0008	0.81967	0.9997	0.81967	1.0006	0.81967	1.0002	0.81967	0.9995	0.81967	0.9993	0.81967	1.0006	0.81967	1.0016	0.81967	1.0009	0.81967	0.9998
0.89419	1.0013	0.89419	1.0012	0.89419	1.0008	0.89419	1.0002	0.89419	1.0005	0.89419	1	0.89419	0.9999	0.89419	0.9997	0.89419	0.9999	0.89419	1.0007	0.89419	1	0.89419	1.0003
0.9687	1.0007	0.9687	1.0011	0.9687	1.0004	0.9687	1	0.9687	1.0007	0.9687	0.9996	0.9687	0.9998	0.9687	0.9996	0.9687	1.0006	0.9687	1.0009	0.9687	1.0007	0.9687	1.0003
1.04322	1.001	1.04322	1.0007	1.04322	1.0005	1.04322	1.0003	1.04322	1.0006	1.04322	0.9997	1.04322	0.9994	1.04322	1.0002	1.04322	1.0005	1.04322	1.0012	1.04322	1.0009	1.04322	0.9997
1.11773	1.0015	1.11773	1.0006	1.11773	1.0009	1.11773	0.9999	1.11773	0.9995	1.11773	0.9992	1.11773	0.9992	1.11773	1.0003	1.11773	1.0009	1.11773	1.0013	1.11773	1.0012	1.11773	0.9999
1.19225	1.0013	1.19225	1.0001	1.19225	1.0001	1.19225	1	1.19225	0.9997	1.19225	0.9998	1.19225	1	1.19225	1.0004	1.19225	1.0008	1.19225	1.0011	1.19225	1.0004	1.19225	1.0007
1.26677	1.0017	1.26677	1.0009	1.26677	0.9998	1.26677	0.9997	1.26677	0.9998	1.26677	0.9998	1.26677	1.0004	1.26677	1.0004	1.26677	0.9999	1.26677	1.0007	1.26677	1.0007	1.26677	1
1.34128	1.0017	1.34128	1.0009	1.34128	0.9998	1.34128	0.9994	1.34128	1.0009	1.34128	0.9997	1.34128	1.0003	1.34128	1.0002	1.34128	0.9999	1.34128	1.0014	1.34128	1.0009	1.34128	1.0005
1.4158	1.001	1.4158	1.0007	1.4158	0.9999	1.4158	0.9997	1.4158	1.0008	1.4158	1	1.4158	0.9999	1.4158	1.0005	1.4158	1.0005	1.4158	1.0012	1.4158	1.0013	1.4158	1.0004
1.49031	1.0011	1.49031	1.0011	1.49031	1.0003	1.49031	1	1.49031	1.0004	1.49031	1	1.49031	1.0001	1.49031	0.9995	1.49031	1.0008	1.49031	1.0004	1.49031	1.0007	1.49031	1.0006
1.56483	1.0017	1.56483	1.0011	1.56483	1.0011	1.56483	1.0004	1.56483	1.0001	1.56483	0.9996	1.56483	1.0001	1.56483	0.9999	1.56483	1.0006	1.56483	1.0013	1.56483	1.0004	1.56483	1.0005
1.63934	1.0022	1.63934	1.001	1.63934	1.001	1.63934	0.9997	1.63934	0.9998	1.63934	0.9999	1.63934	1.0004	1.63934	0.9998	1.63934	1.001	1.63934	1.0011	1.63934	1.0018	1.63934	1.0003
1.71386	1.0019	1.71386	1.0013	1.71386	1.0005	1.71386	1.0006	1.71386	1.0001	1.71386	0.9995	1.71386	1.0003	1.71386	0.9993	1.71386	1.0008	1.71386	1.001	1.71386	1.0012	1.71386	1.0002
1.78837	1.0015	1.78837	1.0006	1.78837	1.0002	1.78837	1.0006	1.78837	1	1.78837	0.9993	1.78837	1.0002	1.78837	0.9996	1.78837	1.0006	1.78837	1.0013	1.78837	1.0005	1.78837	1.0005
1.86289	1.002	1.86289	1.0007	1.86289	1.0003	1.86289	1.0002	1.86289	1.0002	1.86289	0.9999	1.86289	1	1.86289	0.9992	1.86289	1.0008	1.86289	1.0012	1.86289	1.0009	1.86289	1.0001
1.93741	1.0013	1.93741	1.0003	1.93741	1.0006	1.93741	1.0003	1.93741	0.9999	1.93741	0.9999	1.93741	0.9998	1.93741	0.9992	1.93741	1.0001	1.93741	1.0022	1.93741	1.0009	1.93741	0.9997
2.01192	1.0013	2.01192	1.0004	2.01192	1.0005	2.01192	1.0001	2.01192	0.9998	2.01192	1	2.01192	0.9999	2.01192	0.9991	2.01192	1.0006	2.01192	1.0015	2.01192	1.0007	2.01192	1
2.08644	1.0009	2.08644	1.001	2.08644	1.0001	2.08644	0.9998	2.08644	1.0001	2.08644	1.0002	2.08644	1.0004	2.08644	0.9991	2.08644	1.0003	2.08644	1.0016	2.08644	1.0006	2.08644	0.9999
2.16095	1.0009	2.16095	1.0011	2.16095	0.9996	2.16095	0.9999	2.16095	1.0001	2.16095	1.0001	2.16095	1.0001	2.16095	0.9993	2.16095	1.0008	2.16095	1.0013	2.16095	1.0006	2.16095	1.0001
2.23547	1.0004	2.23547	1.001	2.23547	1.0003	2.23547	0.9997	2.23547	0.9996	2.23547	1	2.23547	1	2.23547	0.9997	2.23547	1.0005	2.23547	1.0016	2.23547	1.0001	2.23547	0.9999
2.30998	1.0009	2.30998	1.0011	2.30998	0.9997	2.30998	0.9999	2.30998	0.9997	2.30998	0.9998	2.30998	1.0002	2.30998	1.0005	2.30998	1.0004	2.30998	1.0016	2.30998	1.0006	2.30998	1.0005
2.3845	1.0013	2.3845	1.0008	2.3845	0.9996	2.3845	0.9999	2.3845	0.9997	2.3845	1.0003	2.3845	1.0002	2.3845	1	2.3845	1.0005	2.3845	1.0007	2.3845	1.0011	2.3845	1.0002
2.45901	1.0011	2.45901	1.0004	2.45901	1.0002	2.45901	0.9993	2.45901	0.9999	2.45901	1	2.45901	1.0006	2.45901	1.0008	2.45901	1.0005	2.45901	1.0001	2.45901	1.0008	2.45901	0.9996
2.53353	1.0009	2.53353	1.001	2.53353	1.0005	2.53353	0.9999	2.53353	1.0002	2.53353	0.9994	2.53353	1.0006	2.53353	1.0007	2.53353	1.0009	2.53353	1.0006	2.53353	0.9996	2.53353	1
2.60805	1.0009	2.60805	1.0015	2.60805	1.0003	2.60805	0.9997	2.60805	1	2.60805	0.9998	2.60805	1.0009	2.60805	0.9999	2.60805	1	2.60805	1.0005	2.60805	0.9998	2.60805	0.9997
2.68256	1.0015	2.68256	1.0014	2.68256	1.0008	2.68256	0.9993	2.68256	0.9999	2.68256	1.0003	2.68256	1.0005	2.68256	0.9999	2.68256	1.0001	2.68256	1.0003	2.68256	1	2.68256	1.0001
2.75708	1.0011	2.75708	1.0011	2.75708	1	2.75708	1	2.75708	0.9998	2.75708	1.0003	2.75708	1.0006	2.75708	1.0004	2.75708	1.0005	2.75708	1.001	2.75708	0.9996	2.75708	1.0005
2.83159	1.0009	2.83159	1.0012	2.83159	1.0003	2.83159	1.0001	2.83159	1.0007	2.83159	1	2.83159	1.0007	2.83159	0.9997	2.83159	0.9999	2.83159	1.0006	2.83159	0.9999	2.83159	1.0002
2.90611	1.0012	2.90611	1.0013	2.90611	1.0004	2.90611	1.0003	2.90611	0.9997	2.90611	0.999	2.90611	1.001	2.90611	1.0003	2.90611	0.9998	2.90611	1.0015	2.90611	1.0003	2.90611	1
2.98062	1.001	2.98062	1.0007	2.98062	1.0004	2.98062	1.0009	2.98062	1.0009	2.98062	0.9996	2.98062	1.0003	2.98062	1	2.98062	1.0007	2.98062	1.0013	2.98062	1.0002	2.98062	0.9997
3.05514	1.0006	3.05514	1.0006	3.05514	0.9998	3.05514	1	3.05514	1.0007	3.05514	0.999	3.05514	1.0003	3.05514	1.0003	3.05514	1.0002	3.05514	1.0012	3.05514	1.0011	3.05514	0.9993
3.12966	1.0002	3.12966	1.0009	3.12966	1.0004	3.12966	1.0001	3.12966	1.0005	3.12966	0.9994	3.12966	1.0002	3.12966	0.9999	3.12966	1.0003	3.12966	1.001	3.12966	1.0013	3.12966	1.0003
3.20417	1.0006	3.20417	1.0009	3.20417	1.0002	3.20417	1.0002	3.20417	1.0004	3.20417	1	3.20417	1.0005	3.20417	1.0002	3.20417	1	3.20417	1.0007	3.20417	1.0011	3.20417	1.0005
3.27869	1.0001	3.27869	1.0009	3.27869	0.9994	3.27869	1	3.27869	1.0003	3.27869	0.9992	3.27869	1.0005	3.27869	0.9999	3.27869	1.0004	3.27869	1.0007	3.27869	1.0008	3.27869	1
3.3532	1.0007	3.3532	1.0011	3.3532	0.9997	3.3532	1.0002	3.3532	1.0003	3.3532	0.9999	3.3532	1.0007	3.3532	0.9999	3.3532	1.0003	3.3532	1.0004	3.3532	1.0003	3.3532	0.9998
3.42772	1.0012	3.42772	1.0008	3.42772	0.9998	3.42772	0.9997	3.42772	1.0008	3.42772	0.9998	3.42772	1.0003	3.42772	0.9997	3.42772	1.0004	3.42772	1.0008	3.42772	1	3.42772	0.9993
3.50223	1.001	3.50223	1.0007	3.50223	0.9996	3.50223	0.9999	3.50223	0.9999	3.50223	0.9997	3.50223	1.0005	3.50223	0.9993	3.50223	0.9996	3.50223	1.0004	3.50223	1.0007	3.50223	0.9995
3.57675	1.0006	3.57675	1.0012	3.57675	0.9996	3.57675	1.0004	3.57675	0.9999	3.57675	0.9996	3.57675	1.0008	3.57675	0.9993	3.57675	1.0007	3.57675	1.0003	3.57675	1.001	3.57675	1
3.65126	1.0008	3.65126	1.0018	3.65126	0.9998	3.65126	0.9999	3.65126	1.0001	3.65126	0.9993	3.65126	1.0008	3.65126	1	3.65126	1.0003	3.65126	1	3.65126	1.0008	3.65126	1.0002
3.72578	1.001	3.72578	1.0012	3.72578	1.0002	3.72578	0.9999	3.72578	1.0002	3.72578	0.9991	3.72578	1.001	3.72578	1.0003	3.72578	0.9998	3.72578	0.9999	3.72578	1.0007	3.72578	0.9996
3.8003	1.0014	3.8003	1.0015	3.8003	0.9998	3.8003	1.0004	3.8003	1.0004	3.8003	0.9994	3.8003	1.0008	3.8003	0.9995	3.8003	1.0005	3.8003	0.9997	3.8003	1.0012	3.8003	0.9994
3.87481	1.0007	3.87481	1.0019	3.87481	0.9998	3.87481	1.0005	3.87481	1.0001	3.87481	0.9997	3.87481	1.0004	3.87481	1	3.87481	1.0007	3.87481	0.9998	3.87481	1.0013	3.87481	0.9996
3.94933	1.001	3.94933	1.0008	3.94933	1.0004	3.94933	1.0002	3.94933	1.0003	3.94933	0.9997	3.94933	0.9997	3.94933	1	3.94933	1.0006	3.94933	1.0001	3.94933	1.0008	3.94933	0.9993
4.02384	1.001	4.02384	1.0005	4.02384	0.9996	4.02384	1.0005	4.02384	1.0002	4.02384	0.9999	4.02384	1.0006	4.02384	0.9998	4.02384	1.0007	4.02384	1.0001	4.02384	1.0006	4.02384	0.9994
4.17287	1.001	4.17287	1.0011	4.17287	1.0004	4.17287	1.0008	4.17287	1.0004	4.17287	0.9998	4.17287	1	4.17287	0.9996	4.17287	1.0013	4.17287	1.0008	4.17287	1.0013	4.17287	0.9996
4.24739	1.0009	4.24739	1.0011	4.24739	1	4.24739	1.0011	4.24739	1.0003	4.24739	1	4.24739	1.0001	4.24739	0.9998	4.24739	1.0009	4.24739	1.0001	4.24739	1.0016	4.24739	0.9999
4.3219	1.0017	4.3219	1.0007	4.3219	1.0004	4.3219	1.0002	4.3219	1.0004	4.3219	0.9998	4.3219	1.0003	4.3219	0.9996	4.3219	1.0014	4.3219	1.0003	4.3219	1.0007	4.3219	1.0005
4.39642	1.0005	4.39642	1.0008	4.39642	1.0003	4.39642	1.0001	4.39642	1.0007	4.39642	0.9998	4.39642	1.0008	4.39642	0.9995	4.39642	1.0014	4.39642	0.9999	4.39642	1.0002	4.39642	1
4.47094	1.0006	4.47094	1.0005	4.47094	1.0005	4.47094	0.9999	4.47094	1.0003	4.47094	1.0004	4.47094	1	4.47094	1	4.47094	1.0011	4.47094	0.9998	4.47094	1.0011	4.47094	0.9998
4.54545	1.0016	4.54545	1.0009	4.54545	1.0001	4.54545	1	4.54545	1.0001	4.54545	1.0004	4.54545	1	4.54545	0.9993	4.54545	1.001	4.54545	0.9999	4.54545	1.0006	4.54545	0.9993
4.61997	1.001	4.61997	1.0006	4.61997	1.0005	4.61997	0.9996	4.61997	1.0008	4.61997	1.0003	4.61997	1.0001	4.61997	1.0006	4.61997	1.0004	4.61997	1.0003	4.61997	1.0006	4.61997	0.9996
4.69448	1.0005	4.69448	1.0012	4.69448	1.0007	4.69448	0.9993	4.69448	1.0008	4.69448	1.0006	4.69448	1.0001	4.69448	1.0005	4.69448	1.0002	4.69448	1.0009	4.69448	1	4.69448	0.9997
4.769	1.0008	4.769	1.0016	4.769	1.0001	4.769	0.9998	4.769	1.0005	4.769	0.9998	4.769	1.0002	4.769	1.0006	4.769	1	4.769	1.0003	4.769	1.0004	4.769	0.9995
4.84351	1.0002	4.84351	1.0017	4.84351	1.0001	4.84351	0.9989	4.84351	1.0003	4.84351	1.0005	4.84351	1.0001	4.84351	1.0002	4.84351	1.0001	4.84351	1.0006	4.84351	1.0001	4.84351	0.9994
4.91803	0.9999	4.91803	1.001	4.91803	1.0002	4.91803	1	4.91803	1.0005	4.91803	1.0002	4.91803	1.0003	4.91803	0.9997	4.91803	1.0004	4.91803	1.0003	4.91803	1.0001	4.91803	0.9995
4.99255	1.0003	4.99255	1.0012	4.99255	0.9999	4.99255	0.9998	4.99255	1.0005	4.99255	1.0005	4.99255	1	4.99255	1.0003	4.99255	1	4.99255	0.9999	4.99255	1.0003	4.99255	0.9995
5.06706	1.0009	5.06706	1.0009	5.06706	0.9996	5.06706	0.9998	5.06706	1.0009	5.06706	1.0008	5.06706	0.9993	5.06706	1.0011	5.06706	1.0004	5.06706	1.0006	5.06706	1.0006	5.06706	0.9992
5.14158	1.0006	5.14158	1.0011	5.14158	0.9995	5.14158	0.9998	5.14158	1.0009	5.14158	1.0004	5.14158	0.9993	5.14158	1.0008	5.14158	1.0003	5.14158	1.0004	5.14158	1.0006	5.14158	0.999
5.21609	1.001	5.21609	1.0009	5.21609	0.9998	5.21609	1.0001	5.21609	0.9999	5.21609	0.9998	5.21609	1.0003	5.21609	0.9999	5.21609	1.001	5.21609	1.0011	5.21609	1.0004	5.21609	0.9996
5.29061	1.0014	5.29061	1.0013	5.29061	1.0004	5.29061	1.0004	5.29061	1.0002	5.29061	0.9999	5.29061	1.0005	5.29061	1.0004	5.29061	1.0006	5.29061	1.0001	5.29061	1.0007	5.29061	0.9987
5.36512	1.0011	5.36512	1.0015	5.36512	1.0006	5.36512	0.9998	5.36512	0.9998	5.36512	0.9997	5.36512	1.0006	5.36512	1.0007	5.36512	1	5.36512	1.0001	5.36512	1.0003	5.36512	0.9995
5.43964	1.0012	5.43964	1.0012	5.43964	1.0006	5.43964	0.9999	5.43964	1.0001	5.43964	0.9997	5.43964	1.0004	5.43964	1.0003	5.43964	1.0003	5.43964	0.9999	5.43964	1.0006	5.43964	0.9992
5.51415	1.0006	5.51415	1.0014	5.51415	1.0007	5.51415	0.9997	5.51415	0.9998	5.51415	1.0002	5.51415	1.0003	5.51415	1.0008	5.51415	1.0001	5.51415	0.9996	5.51415	1.0007	5.51415	0.9989
5.58867	1.0014	5.58867	1.0011	5.58867	1.0004	5.58867	0.9999	5.58867	0.9998	5.58867	1.0001	5.58867	1.0007	5.58867	1.0008	5.58867	0.9998	5.58867	0.9999	5.58867	1.0011	5.58867	0.9989
5.66319	1.0005	5.66319	1	5.66319	0.9993	5.66319	0.9991	5.66319	0.9995	5.66319	0.9984	5.66319	1	5.66319	1.0004	5.66319	0.9989	5.66319	0.9992	5.66319	0.9992	5.66319	0.998
5.7377	0.9955	5.7377	0.9955	5.7377	0.9946	5.7377	0.9942	5.7377	0.995	5.7377	0.9938	5.7377	0.995	5.7377	0.9955	5.7377	0.9946	5.7377	0.9947	5.7377	0.9942	5.7377	0.9927
5.81222	0.9929	5.81222	0.9932	5.81222	0.9917	5.81222	0.9922	5.81222	0.9928	5.81222	0.9911	5.81222	0.9922	5.81222	0.9935	5.81222	0.9922	5.81222	0.9919	5.81222	0.9915	5.81222	0.9907
5.88673	0.992	5.88673	0.9919	5.88673	0.9902	5.88673	0.9902	5.88673	0.9909	5.88673	0.9898	5.88673	0.9903	5.88673	0.9911	5.88673	0.9908	5.88673	0.9907	5.88673	0.99	5.88673	0.9889
5.96125	0.9907	5.96125	0.9907	5.96125	0.9886	5.96125	0.9893	5.96125	0.9897	5.96125	0.9886	5.96125	0.989	5.96125	0.9899	5.96125	0.9888	5.96125	0.9888	5.96125	0.9893	5.96125	0.988
6.03576	0.9893	6.03576	0.9892	6.03576	0.9876	6.03576	0.9884	6.03576	0.9886	6.03576	0.9883	6.03576	0.9875	6.03576	0.9887	6.03576	0.9879	6.03576	0.9882	6.03576	0.9879	6.03576	0.9866
6.11028	0.9876	6.11028	0.9877	6.11028	0.9863	6.11028	0.987	6.11028	0.987	6.11028	0.9875	6.11028	0.9863	6.11028	0.9872	6.11028	0.9871	6.11028	0.9874	6.11028	0.9865	6.11028	0.9849
6.18479	0.9873	6.18479	0.9873	6.18479	0.9865	6.18479	0.9865	6.18479	0.9869	6.18479	0.9862	6.18479	0.9858	6.18479	0.9858	6.18479	0.9863	6.18479	0.9859	6.18479	0.9857	6.18479	0.9839
6.25931	0.9865	6.25931	0.9856	6.25931	0.985	6.25931	0.9855	6.25931	0.9852	6.25931	0.985	6.25931	0.9848	6.25931	0.985	6.25931	0.9859	6.25931	0.9848	6.25931	0.9851	6.25931	0.9835
6.33383	0.9859	6.33383	0.9853	6.33383	0.9847	6.33383	0.9846	6.33383	0.9853	6.33383	0.9849	6.33383	0.9841	6.33383	0.9846	6.33383	0.9842	6.33383	0.984	6.33383	0.9842	6.33383	0.9824
6.40834	0.9853	6.40834	0.9843	6.40834	0.9841	6.40834	0.9831	6.40834	0.9841	6.40834	0.9839	6.40834	0.9838	6.40834	0.9841	6.40834	0.9837	6.40834	0.9834	6.40834	0.9833	6.40834	0.9812
6.48286	0.9839	6.48286	0.9844	6.48286	0.9834	6.48286	0.9836	6.48286	0.9836	6.48286	0.9827	6.48286	0.983	6.48286	0.9838	6.48286	0.9832	6.48286	0.9822	6.48286	0.9821	6.48286	0.9809
6.55737	0.9837	6.55737	0.9837	6.55737	0.9827	6.55737	0.9828	6.55737	0.9829	6.55737	0.9824	6.55737	0.9818	6.55737	0.9828	6.55737	0.9826	6.55737	0.9821	6.55737	0.9812	6.55737	0.9803
6.63189	0.9827	6.63189	0.9838	6.63189	0.9815	6.63189	0.9815	6.63189	0.9822	6.63189	0.9817	6.63189	0.9819	6.63189	0.9828	6.63189	0.9813	6.63189	0.9811	6.63189	0.9799	6.63189	0.9792
6.7064	0.9819	6.7064	0.9826	6.7064	0.981	6.7064	0.981	6.7064	0.9814	6.7064	0.9808	6.7064	0.9817	6.7064	0.9818	6.7064	0.9808	6.7064	0.9807	6.7064	0.9798	6.7064	0.9786
6.78092	0.9815	6.78092	0.9822	6.78092	0.9806	6.78092	0.9807	6.78092	0.9814	6.78092	0.9802	6.78092	0.9808	6.78092	0.9812	6.78092	0.9804	6.78092	0.9796	6.78092	0.9791	6.78092	0.9779
6.85544	0.981	6.85544	0.9823	6.85544	0.9798	6.85544	0.9799	6.85544	0.981	6.85544	0.9791	6.85544	0.9806	6.85544	0.9811	6.85544	0.9805	6.85544	0.9786	6.85544	0.9789	6.85544	0.9771
6.92995	0.9812	6.92995	0.9817	6.92995	0.979	6.92995	0.9792	6.92995	0.9793	6.92995	0.9791	6.92995	0.9796	6.92995	0.979	6.92995	0.9795	6.92995	0.9782	6.92995	0.978	6.92995	0.9773
7.00447	0.9802	7.00447	0.98	7.00447	0.9787	7.00447	0.9791	7.00447	0.9785	7.00447	0.9781	7.00447	0.9791	7.00447	0.9791	7.00447	0.9796	7.00447	0.9774	7.00447	0.9777	7.00447	0.9759
7.07898	0.9795	7.07898	0.9793	7.07898	0.9783	7.07898	0.9781	7.07898	0.9782	7.07898	0.9782	7.07898	0.9781	7.07898	0.9785	7.07898	0.9792	7.07898	0.9772	7.07898	0.9767	7.07898	0.9752
7.1535	0.9787	7.1535	0.9785	7.1535	0.9782	7.1535	0.9773	7.1535	0.9779	7.1535	0.9778	7.1535	0.9773	7.1535	0.9776	7.1535	0.9784	7.1535	0.9769	7.1535	0.9765	7.1535	0.9749
7.22801	0.978	7.22801	0.9789	7.22801	0.9771	7.22801	0.9769	7.22801	0.9777	7.22801	0.9771	7.22801	0.9768	7.22801	0.9774	7.22801	0.9777	7.22801	0.9765	7.22801	0.9748	7.22801	0.9738
7.30253	0.9778	7.30253	0.9779	7.30253	0.9762	7.30253	0.9767	7.30253	0.977	7.30253	0.9768	7.30253	0.9761	7.30253	0.9771	7.30253	0.9771	7.30253	0.9761	7.30253	0.9755	7.30253	0.9732
7.37704	0.9769	7.37704	0.9779	7.37704	0.9756	7.37704	0.976	7.37704	0.9758	7.37704	0.976	7.37704	0.9758	7.37704	0.976	7.37704	0.9755	7.37704	0.9752	7.37704	0.9747	7.37704	0.9729
7.45156	0.9764	7.45156	0.9772	7.45156	0.9755	7.45156	0.9756	7.45156	0.9753	7.45156	0.9759	7.45156	0.9754	7.45156	0.9758	7.45156	0.9756	7.45156	0.9743	7.45156	0.9738	7.45156	0.9725
7.52608	0.9762	7.52608	0.9762	7.52608	0.9742	7.52608	0.975	7.52608	0.9747	7.52608	0.9754	7.52608	0.9749	7.52608	0.9747	7.52608	0.9749	7.52608	0.9744	7.52608	0.9728	7.52608	0.9724
7.60059	0.9762	7.60059	0.976	7.60059	0.9744	7.60059	0.975	7.60059	0.9742	7.60059	0.9749	7.60059	0.9744	7.60059	0.9743	7.60059	0.9748	7.60059	0.9737	7.60059	0.9725	7.60059	0.9715
7.67511	0.976	7.67511	0.9757	7.67511	0.9742	7.67511	0.9741	7.67511	0.9739	7.67511	0.9737	7.67511	0.9739	7.67511	0.9736	7.67511	0.9745	7.67511	0.9739	7.67511	0.9723	7.67511	0.9717
7.74962	0.9755	7.74962	0.9758	7.74962	0.9736	7.74962	0.9739	7.74962	0.9734	7.74962	0.9731	7.74962	0.9732	7.74962	0.9738	7.74962	0.9743	7.74962	0.9734	7.74962	0.9713	7.74962	0.9707
7.82414	0.9749	7.82414	0.975	7.82414	0.9736	7.82414	0.9733	7.82414	0.973	7.82414	0.9728	7.82414	0.9731	7.82414	0.973	7.82414	0.9741	7.82414	0.9724	7.82414	0.9709	7.82414	0.9691
7.89865	0.9732	7.89865	0.9745	7.89865	0.9728	7.89865	0.973	7.89865	0.9732	7.89865	0.9722	7.89865	0.9729	7.89865	0.9731	7.89865	0.9736	7.89865	0.9717	7.89865	0.9709	7.89865	0.9691
7.97317	0.9734	7.97317	0.9734	7.97317	0.9724	7.97317	0.9718	7.97317	0.973	7.97317	0.972	7.97317	0.9725	7.97317	0.9721	7.97317	0.9722	7.97317	0.972	7.97317	0.9705	7.97317	0.9684
8.04768	0.9732	8.04768	0.9731	8.04768	0.9717	8.04768	0.9709	8.04768	0.9718	8.04768	0.9714	8.04768	0.9721	8.04768	0.9723	8.04768	0.972	8.04768	0.9714	8.04768	0.9706	8.04768	0.9684
8.1222	0.9728	8.1222	0.9722	8.1222	0.9715	8.1222	0.9712	8.1222	0.9715	8.1222	0.9711	8.1222	0.9713	8.1222	0.9715	8.1222	0.9718	8.1222	0.9703	8.1222	0.9695	8.1222	0.9674
8.19672	0.9724	8.19672	0.9719	8.19672	0.9702	8.19672	0.9708	8.19672	0.9711	8.19672	0.9709	8.19672	0.9711	8.19672	0.9716	8.19672	0.9709	8.19672	0.9699	8.19672	0.9688	8.19672	0.9665
8.27123	0.9716	8.27123	0.972	8.27123	0.9707	8.27123	0.9702	8.27123	0.9709	8.27123	0.9706	8.27123	0.9701	8.27123	0.9712	8.27123	0.971	8.27123	0.9697	8.27123	0.9686	8.27123	0.9668
8.34575	0.9715	8.34575	0.9719	8.34575	0.9704	8.34575	0.9698	8.34575	0.97	8.34575	0.9704	8.34575	0.9699	8.34575	0.9703	8.34575	0.9702	8.34575	0.9696	8.34575	0.9683	8.34575	0.9655
8.42026	0.9709	8.42026	0.9713	8.42026	0.9697	8.42026	0.9698	8.42026	0.9695	8.42026	0.9697	8.42026	0.9688	8.42026	0.9698	8.42026	0.9698	8.42026	0.9694	8.42026	0.9681	8.42026	0.9655
8.49478	0.9703	8.49478	0.9708	8.49478	0.9692	8.49478	0.9694	8.49478	0.9692	8.49478	0.9694	8.49478	0.969	8.49478	0.9697	8.49478	0.9688	8.49478	0.9691	8.49478	0.9672	8.49478	0.9644
8.56929	0.9702	8.56929	0.9703	8.56929	0.9695	8.56929	0.969	8.56929	0.9691	8.56929	0.9688	8.56929	0.9685	8.56929	0.9692	8.56929	0.9686	8.56929	0.9687	8.56929	0.9672	8.56929	0.9647
8.64381	0.9701	8.64381	0.9702	8.64381	0.9691	8.64381	0.9678	8.64381	0.9688	8.64381	0.9684	8.64381	0.9685	8.64381	0.9686	8.64381	0.9682	8.64381	0.9685	8.64381	0.9671	8.64381	0.9642
8.71833	0.9695	8.71833	0.9698	8.71833	0.9689	8.71833	0.9679	8.71833	0.9675	8.71833	0.968	8.71833	0.9685	8.71833	0.9683	8.71833	0.9681	8.71833	0.9679	8.71833	0.967	8.71833	0.9638
8.79284	0.9693	8.79284	0.9696	8.79284	0.969	8.79284	0.9672	8.79284	0.968	8.79284	0.9676	8.79284	0.9679	8.79284	0.9681	8.79284	0.9686	8.79284	0.9677	8.79284	0.9659	8.79284	0.9633
8.86736	0.9692	8.86736	0.9693	8.86736	0.9685	8.86736	0.9668	8.86736	0.9678	8.86736	0.9675	8.86736	0.9679	8.86736	0.9682	8.86736	0.9674	8.86736	0.9668	8.86736	0.9655	8.86736	0.9635
8.94187	0.969	8.94187	0.9699	8.94187	0.9671	8.94187	0.9663	8.94187	0.9676	8.94187	0.9668	8.94187	0.9676	8.94187	0.9674	8.94187	0.9673	8.94187	0.9664	8.94187	0.9657	8.94187	0.9631
9.01639	0.9686	9.01639	0.9689	9.01639	0.9674	9.01639	0.9659	9.01639	0.9674	9.01639	0.9668	9.01639	0.9671	9.01639	0.9669	9.01639	0.9665	9.01639	0.966	9.01639	0.9641	9.01639	0.9624
9.0909	0.9684	9.0909	0.968	9.0909	0.9676	9.0909	0.9663	9.0909	0.9674	9.0909	0.9666	9.0909	0.9673	9.0909	0.9667	9.0909	0.9656	9.0909	0.9655	9.0909	0.9638	9.0909	0.9618
9.16542	0.9676	9.16542	0.9678	9.16542	0.9669	9.16542	0.9663	9.16542	0.9662	9.16542	0.9665	9.16542	0.9663	9.16542	0.9661	9.16542	0.9654	9.16542	0.965	9.16542	0.9636	9.16542	0.9612
9.23993	0.9676	9.23993	0.9672	9.23993	0.9665	9.23993	0.9657	9.23993	0.9657	9.23993	0.9655	9.23993	0.9659	9.23993	0.9661	9.23993	0.9657	9.23993	0.9648	9.23993	0.963	9.23993	0.9608
9.31445	0.9671	9.31445	0.967	9.31445	0.9663	9.31445	0.965	9.31445	0.9658	9.31445	0.9655	9.31445	0.9655	9.31445	0.9654	9.31445	0.9645	9.31445	0.9639	9.31445	0.9622	9.31445	0.9608
9.38897	0.9674	9.38897	0.967	9.38897	0.9657	9.38897	0.9654	9.38897	0.9649	9.38897	0.9648	9.38897	0.9648	9.38897	0.9653	9.38897	0.9641	9.38897	0.9642	9.38897	0.9622	9.38897	0.9602
9.46348	0.9672	9.46348	0.9672	9.46348	0.9652	9.46348	0.9651	9.46348	0.9646	9.46348	0.9643	9.46348	0.9646	9.46348	0.9641	9.46348	0.9642	9.46348	0.9638	9.46348	0.9619	9.46348	0.9597
9.538	0.9669	9.538	0.9662	9.538	0.9642	9.538	0.9646	9.538	0.9638	9.538	0.964	9.538	0.965	9.538	0.9642	9.538	0.964	9.538	0.9637	9.538	0.9613	9.538	0.96
9.61251	0.9664	9.61251	0.9657	9.61251	0.9646	9.61251	0.9649	9.61251	0.9637	9.61251	0.9642	9.61251	0.9648	9.61251	0.9641	9.61251	0.9631	9.61251	0.9633	9.61251	0.9613	9.61251	0.9594
9.68703	0.9659	9.68703	0.9654	9.68703	0.9645	9.68703	0.9642	9.68703	0.9636	9.68703	0.9638	9.68703	0.964	9.68703	0.9634	9.68703	0.9633	9.68703	0.9625	9.68703	0.9607	9.68703	0.9595
9.76154	0.9644	9.76154	0.9649	9.76154	0.9629	9.76154	0.9632	9.76154	0.9634	9.76154	0.9634	9.76154	0.9644	9.76154	0.963	9.76154	0.9634	9.76154	0.9624	9.76154	0.9609	9.76154	0.959
9.83606	0.9647	9.83606	0.9649	9.83606	0.9634	9.83606	0.9633	9.83606	0.963	9.83606	0.963	9.83606	0.963	9.83606	0.9627	9.83606	0.9629	9.83606	0.9618	9.83606	0.9607	9.83606	0.9584
9.91057	0.9646	9.91057	0.9639	9.91057	0.9627	9.91057	0.9629	9.91057	0.9631	9.91057	0.9634	9.91057	0.9626	9.91057	0.9626	9.91057	0.9629	9.91057	0.9613	9.91057	0.9609	9.91057	0.9581
9.98509	0.9644	9.98509	0.9636	9.98509	0.9628	9.98509	0.963	9.98509	0.9629	9.98509	0.9631	9.98509	0.9626	9.98509	0.962	9.98509	0.963	9.98509	0.9608	9.98509	0.9601	9.98509	0.9577
10.0596	0.964	10.0596	0.9638	10.0596	0.9624	10.0596	0.9624	10.0596	0.9618	10.0596	0.9623	10.0596	0.9621	10.0596	0.9617	10.0596	0.9627	10.0596	0.9605	10.0596	0.9599	10.0596	0.9567
10.1341	0.9639	10.1341	0.9639	10.1341	0.9618	10.1341	0.9619	10.1341	0.9614	10.1341	0.962	10.1341	0.9619	10.1341	0.961	10.1341	0.9622	10.1341	0.9604	10.1341	0.9593	10.1341	0.9569
10.2086	0.9635	10.2086	0.9638	10.2086	0.9612	10.2086	0.9619	10.2086	0.9615	10.2086	0.9613	10.2086	0.9616	10.2086	0.9612	10.2086	0.9617	10.2086	0.9599	10.2086	0.9592	10.2086	0.9572
10.2831	0.9632	10.2831	0.9633	10.2831	0.9608	10.2831	0.9615	10.2831	0.9611	10.2831	0.9614	10.2831	0.9618	10.2831	0.9605	10.2831	0.961	10.2831	0.9595	10.2831	0.9586	10.2831	0.9562
10.3577	0.9628	10.3577	0.9634	10.3577	0.9606	10.3577	0.9616	10.3577	0.9609	10.3577	0.9613	10.3577	0.9611	10.3577	0.9606	10.3577	0.9608	10.3577	0.96	10.3577	0.958	10.3577	0.9562
10.4322	0.9631	10.4322	0.9627	10.4322	0.9609	10.4322	0.9615	10.4322	0.9608	10.4322	0.9608	10.4322	0.9618	10.4322	0.9609	10.4322	0.9603	10.4322	0.9591	10.4322	0.9573	10.4322	0.9552
10.5067	0.9623	10.5067	0.9631	10.5067	0.9606	10.5067	0.9607	10.5067	0.9608	10.5067	0.9602	10.5067	0.9607	10.5067	0.9606	10.5067	0.9602	10.5067	0.9589	10.5067	0.9579	10.5067	0.9552
10.5812	0.962	10.5812	0.9625	10.5812	0.9601	10.5812	0.9608	10.5812	0.9609	10.5812	0.9601	10.5812	0.961	10.5812	0.96	10.5812	0.9592	10.5812	0.9586	10.5812	0.9573	10.5812	0.9548
10.6557	0.962	10.6557	0.9617	10.6557	0.9594	10.6557	0.96	10.6557	0.9597	10.6557	0.9596	10.6557	0.9602	10.6557	0.96	10.6557	0.959	10.6557	0.9584	10.6557	0.9565	10.6557	0.9547
10.7302	0.9617	10.7302	0.9618	10.7302	0.9595	10.7302	0.9606	10.7302	0.9596	10.7302	0.9591	10.7302	0.9602	10.7302	0.9596	10.7302	0.9588	10.7302	0.9577	10.7302	0.9562	10.7302	0.9541
10.8048	0.9619	10.8048	0.9613	10.8048	0.959	10.8048	0.9594	10.8048	0.9592	10.8048	0.9585	10.8048	0.9599	10.8048	0.9594	10.8048	0.9591	10.8048	0.9579	10.8048	0.9559	10.8048	0.954
10.8793	0.9615	10.8793	0.9611	10.8793	0.959	10.8793	0.9593	10.8793	0.9586	10.8793	0.9587	10.8793	0.9596	10.8793	0.9587	10.8793	0.9588	10.8793	0.9578	10.8793	0.9559	10.8793	0.9544
10.9538	0.9608	10.9538	0.961	10.9538	0.9586	10.9538	0.9593	10.9538	0.9589	10.9538	0.959	10.9538	0.9588	10.9538	0.9583	10.9538	0.9583	10.9538	0.9579	10.9538	0.9551	10.9538	0.9535
11.0283	0.9601	11.0283	0.9606	11.0283	0.959	11.0283	0.9583	11.0283	0.9584	11.0283	0.9584	11.0283	0.9589	11.0283	0.9579	11.0283	0.9584	11.0283	0.9575	11.0283	0.9551	11.0283	0.9533
11.1028	0.9604	11.1028	0.9604	11.1028	0.9588	11.1028	0.9588	11.1028	0.9583	11.1028	0.9583	11.1028	0.9583	11.1028	0.9578	11.1028	0.9578	11.1028	0.958	11.1028	0.9548	11.1028	0.953
11.1773	0.9596	11.1773	0.9601	11.1773	0.9583	11.1773	0.9578	11.1773	0.9586	11.1773	0.9585	11.1773	0.9584	11.1773	0.9579	11.1773	0.9574	11.1773	0.9572	11.1773	0.9553	11.1773	0.9531
11.2519	0.9597	11.2519	0.959	11.2519	0.9584	11.2519	0.9578	11.2519	0.9584	11.2519	0.9585	11.2519	0.9581	11.2519	0.9574	11.2519	0.9566	11.2519	0.9571	11.2519	0.9545	11.2519	0.9524
11.3264	0.9592	11.3264	0.9582	11.3264	0.9579	11.3264	0.9575	11.3264	0.9579	11.3264	0.958	11.3264	0.9581	11.3264	0.9574	11.3264	0.9563	11.3264	0.9568	11.3264	0.9546	11.3264	0.9519
11.4009	0.9595	11.4009	0.9586	11.4009	0.9576	11.4009	0.9578	11.4009	0.9572	11.4009	0.9577	11.4009	0.9575	11.4009	0.9576	11.4009	0.9567	11.4009	0.9569	11.4009	0.9547	11.4009	0.9521
11.4754	0.9591	11.4754	0.9585	11.4754	0.9575	11.4754	0.9575	11.4754	0.9578	11.4754	0.9569	11.4754	0.9575	11.4754	0.9566	11.4754	0.9561	11.4754	0.9563	11.4754	0.9545	11.4754	0.9516
11.5499	0.958	11.5499	0.958	11.5499	0.9576	11.5499	0.9573	11.5499	0.9568	11.5499	0.9572	11.5499	0.9574	11.5499	0.956	11.5499	0.9564	11.5499	0.9563	11.5499	0.9537	11.5499	0.9512
11.6244	0.9586	11.6244	0.9583	11.6244	0.957	11.6244	0.9567	11.6244	0.9569	11.6244	0.9566	11.6244	0.9572	11.6244	0.9557	11.6244	0.9555	11.6244	0.9562	11.6244	0.9533	11.6244	0.9506
11.6989	0.958	11.6989	0.9579	11.6989	0.9566	11.6989	0.9565	11.6989	0.9566	11.6989	0.9563	11.6989	0.9565	11.6989	0.956	11.6989	0.9554	11.6989	0.9559	11.6989	0.953	11.6989	0.9502
11.7735	0.9577	11.7735	0.9582	11.7735	0.9562	11.7735	0.9564	11.7735	0.9563	11.7735	0.9569	11.7735	0.956	11.7735	0.9563	11.7735	0.9553	11.7735	0.9551	11.7735	0.9534	11.7735	0.9499
11.848	0.9573	11.848	0.9579	11.848	0.9563	11.848	0.9562	11.848	0.9566	11.848	0.9565	11.848	0.9559	11.848	0.9557	11.848	0.9549	11.848	0.9549	11.848	0.9526	11.848	0.9495
11.9225	0.9569	11.9225	0.9578	11.9225	0.9559	11.9225	0.956	11.9225	0.9556	11.9225	0.9562	11.9225	0.9561	11.9225	0.9558	11.9225	0.9553	11.9225	0.9543	11.9225	0.9524	11.9225	0.9495
11.997	0.9571	11.997	0.9577	11.997	0.9556	11.997	0.956	11.997	0.9551	11.997	0.9562	11.997	0.9559	11.997	0.9556	11.997	0.9555	11.997	0.954	11.997	0.9518	11.997	0.9491
12.0715	0.9577	12.0715	0.9574	12.0715	0.9553	12.0715	0.9553	12.0715	0.9546	12.0715	0.9559	12.0715	0.9552	12.0715	0.955	12.0715	0.9546	12.0715	0.9538	12.0715	0.9517	12.0715	0.9494
12.146	0.9568	12.146	0.9572	12.146	0.9559	12.146	0.9554	12.146	0.9551	12.146	0.9555	12.146	0.9554	12.146	0.955	12.146	0.9542	12.146	0.9535	12.146	0.952	12.146	0.9482
12.2206	0.957	12.2206	0.9567	12.2206	0.9551	12.2206	0.9545	12.2206	0.9546	12.2206	0.955	12.2206	0.9549	12.2206	0.9549	12.2206	0.9547	12.2206	0.9536	12.2206	0.9511	12.2206	0.9484
12.2951	0.9568	12.2951	0.9569	12.2951	0.9549	12.2951	0.9544	12.2951	0.9542	12.2951	0.9549	12.2951	0.9547	12.2951	0.9552	12.2951	0.9548	12.2951	0.9535	12.2951	0.9507	12.2951	0.9475
12.3696	0.9561	12.3696	0.957	12.3696	0.9546	12.3696	0.9542	12.3696	0.9543	12.3696	0.955	12.3696	0.9549	12.3696	0.9551	12.3696	0.9544	12.3696	0.9533	12.3696	0.9507	12.3696	0.947
12.4441	0.9562	12.4441	0.9567	12.4441	0.9546	12.4441	0.9548	12.4441	0.9536	12.4441	0.9544	12.4441	0.9544	12.4441	0.9547	12.4441	0.9545	12.4441	0.9529	12.4441	0.9502	12.4441	0.9473
12.5186	0.956	12.5186	0.9561	12.5186	0.9544	12.5186	0.9541	12.5186	0.9537	12.5186	0.9541	12.5186	0.9547	12.5186	0.9542	12.5186	0.9541	12.5186	0.9528	12.5186	0.9504	12.5186	0.9473
12.5931	0.9567	12.5931	0.9559	12.5931	0.9543	12.5931	0.9538	12.5931	0.9542	12.5931	0.9544	12.5931	0.954	12.5931	0.9538	12.5931	0.9543	12.5931	0.9529	12.5931	0.95	12.5931	0.9471
12.6677	0.9558	12.6677	0.9549	12.6677	0.9536	12.6677	0.9542	12.6677	0.9534	12.6677	0.9538	12.6677	0.9535	12.6677	0.9539	12.6677	0.954	12.6677	0.9527	12.6677	0.9502	12.6677	0.947
12.7422	0.9559	12.7422	0.9555	12.7422	0.9534	12.7422	0.9542	12.7422	0.9538	12.7422	0.9533	12.7422	0.9537	12.7422	0.9539	12.7422	0.9535	12.7422	0.9513	12.7422	0.9495	12.7422	0.9463
12.8167	0.9561	12.8167	0.9556	12.8167	0.9537	12.8167	0.9528	12.8167	0.953	12.8167	0.9531	12.8167	0.9537	12.8167	0.9535	12.8167	0.9531	12.8167	0.9513	12.8167	0.9496	12.8167	0.9463
12.8912	0.9556	12.8912	0.9553	12.8912	0.9532	12.8912	0.9534	12.8912	0.9529	12.8912	0.9537	12.8912	0.953	12.8912	0.9533	12.8912	0.9527	12.8912	0.9519	12.8912	0.9493	12.8912	0.946
12.9657	0.9547	12.9657	0.9552	12.9657	0.9533	12.9657	0.9527	12.9657	0.953	12.9657	0.9537	12.9657	0.9529	12.9657	0.9531	12.9657	0.9528	12.9657	0.9519	12.9657	0.9493	12.9657	0.9456
13.0402	0.9545	13.0402	0.9552	13.0402	0.9526	13.0402	0.9525	13.0402	0.9521	13.0402	0.9534	13.0402	0.9529	13.0402	0.9529	13.0402	0.9531	13.0402	0.9518	13.0402	0.9497	13.0402	0.9459
13.1148	0.9546	13.1148	0.9543	13.1148	0.9527	13.1148	0.9529	13.1148	0.9517	13.1148	0.9529	13.1148	0.9526	13.1148	0.9526	13.1148	0.9527	13.1148	0.9511	13.1148	0.9489	13.1148	0.9458
13.1893	0.954	13.1893	0.9544	13.1893	0.9525	13.1893	0.9522	13.1893	0.9523	13.1893	0.9524	13.1893	0.9531	13.1893	0.9524	13.1893	0.952	13.1893	0.9508	13.1893	0.9487	13.1893	0.9455
13.2638	0.9546	13.2638	0.9543	13.2638	0.9521	13.2638	0.9523	13.2638	0.952	13.2638	0.9521	13.2638	0.9522	13.2638	0.9523	13.2638	0.9516	13.2638	0.9505	13.2638	0.9486	13.2638	0.9453
13.3383	0.9542	13.3383	0.954	13.3383	0.9518	13.3383	0.9518	13.3383	0.9518	13.3383	0.9524	13.3383	0.9523	13.3383	0.9531	13.3383	0.9517	13.3383	0.9504	13.3383	0.9484	13.3383	0.9448
13.4128	0.9536	13.4128	0.9542	13.4128	0.9514	13.4128	0.9513	13.4128	0.9525	13.4128	0.9517	13.4128	0.9522	13.4128	0.952	13.4128	0.9514	13.4128	0.9501	13.4128	0.9481	13.4128	0.9449
13.4873	0.9532	13.4873	0.9543	13.4873	0.9506	13.4873	0.9518	13.4873	0.9522	13.4873	0.9516	13.4873	0.9521	13.4873	0.9518	13.4873	0.9513	13.4873	0.9499	13.4873	0.9475	13.4873	0.9441
13.5618	0.9539	13.5618	0.9535	13.5618	0.9513	13.5618	0.9514	13.5618	0.9517	13.5618	0.9517	13.5618	0.9521	13.5618	0.9519	13.5618	0.9506	13.5618	0.9495	13.5618	0.9476	13.5618	0.945
13.6364	0.9545	13.6364	0.9526	13.6364	0.9508	13.6364	0.9518	13.6364	0.9515	13.6364	0.9517	13.6364	0.952	13.6364	0.9513	13.6364	0.9507	13.6364	0.9489	13.6364	0.9476	13.6364	0.9446
13.7109	0.9537	13.7109	0.9527	13.7109	0.9514	13.7109	0.9519	13.7109	0.9513	13.7109	0.9516	13.7109	0.9514	13.7109	0.9517	13.7109	0.9508	13.7109	0.9489	13.7109	0.9471	13.7109	0.9447
13.7854	0.9535	13.7854	0.9527	13.7854	0.9507	13.7854	0.952	13.7854	0.9516	13.7854	0.9513	13.7854	0.9513	13.7854	0.9509	13.7854	0.9509	13.7854	0.9493	13.7854	0.9467	13.7854	0.9444
13.8599	0.9539	13.8599	0.9533	13.8599	0.9506	13.8599	0.9515	13.8599	0.9507	13.8599	0.9515	13.8599	0.9506	13.8599	0.9519	13.8599	0.9507	13.8599	0.9489	13.8599	0.9459	13.8599	0.9435
13.9344	0.9538	13.9344	0.953	13.9344	0.9512	13.9344	0.951	13.9344	0.9509	13.9344	0.951	13.9344	0.9507	13.9344	0.9509	13.9344	0.9499	13.9344	0.9487	13.9344	0.9466	13.9344	0.943
14.0089	0.9535	14.0089	0.9527	14.0089	0.9511	14.0089	0.9512	14.0089	0.9504	14.0089	0.951	14.0089	0.9501	14.0089	0.951	14.0089	0.9494	14.0089	0.9484	14.0089	0.9465	14.0089	0.9429
14.0834	0.9534	14.0834	0.9526	14.0834	0.9514	14.0834	0.9506	14.0834	0.9499	14.0834	0.951	14.0834	0.9505	14.0834	0.9504	14.0834	0.9502	14.0834	0.9484	14.0834	0.9461	14.0834	0.943
14.158	0.9529	14.158	0.9529	14.158	0.9508	14.158	0.9508	14.158	0.9499	14.158	0.9502	14.158	0.9498	14.158	0.9504	14.158	0.9504	14.158	0.948	14.158	0.9463	14.158	0.9432
14.2325	0.9525	14.2325	0.9525	14.2325	0.9499	14.2325	0.9501	14.2325	0.95	14.2325	0.9508	14.2325	0.9499	14.2325	0.9501	14.2325	0.9506	14.2325	0.948	14.2325	0.9457	14.2325	0.9433
14.307	0.9521	14.307	0.9523	14.307	0.9502	14.307	0.9501	14.307	0.9497	14.307	0.95	14.307	0.9493	14.307	0.9498	14.307	0.9501	14.307	0.9478	14.307	0.9456	14.307	0.9434
14.3815	0.9524	14.3815	0.9528	14.3815	0.9498	14.3815	0.9495	14.3815	0.9493	14.3815	0.9498	14.3815	0.9494	14.3815	0.9497	14.3815	0.9494	14.3815	0.9474	14.3815	0.9458	14.3815	0.9426
14.456	0.9522	14.456	0.9516	14.456	0.9498	14.456	0.9497	14.456	0.9493	14.456	0.9492	14.456	0.9499	14.456	0.9493	14.456	0.949	14.456	0.9474	14.456	0.9462	14.456	0.9427
14.5305	0.9527	14.5305	0.9511	14.5305	0.9495	14.5305	0.9497	14.5305	0.9491	14.5305	0.9496	14.5305	0.9495	14.5305	0.95	14.5305	0.9489	14.5305	0.9472	14.5305	0.9458	14.5305	0.942
14.6051	0.9524	14.6051	0.9509	14.6051	0.9496	14.6051	0.9492	14.6051	0.949	14.6051	0.9492	14.6051	0.9491	14.6051	0.9494	14.6051	0.9489	14.6051	0.947	14.6051	0.945	14.6051	0.9423
14.6796	0.9519	14.6796	0.9516	14.6796	0.9491	14.6796	0.9493	14.6796	0.9489	14.6796	0.9499	14.6796	0.9485	14.6796	0.9492	14.6796	0.9487	14.6796	0.947	14.6796	0.9447	14.6796	0.9416
14.7541	0.9518	14.7541	0.9519	14.7541	0.9491	14.7541	0.9496	14.7541	0.9495	14.7541	0.9493	14.7541	0.9487	14.7541	0.9489	14.7541	0.9485	14.7541	0.9474	14.7541	0.9453	14.7541	0.942
14.8286	0.9512	14.8286	0.9515	14.8286	0.9492	14.8286	0.9487	14.8286	0.9491	14.8286	0.9495	14.8286	0.9487	14.8286	0.9489	14.8286	0.9484	14.8286	0.9473	14.8286	0.9446	14.8286	0.9421
14.9031	0.9514	14.9031	0.9508	14.9031	0.9487	14.9031	0.9491	14.9031	0.9485	14.9031	0.949	14.9031	0.9483	14.9031	0.9491	14.9031	0.9484	14.9031	0.9472	14.9031	0.9455	14.9031	0.9412
14.9776	0.9511	14.9776	0.951	14.9776	0.9489	14.9776	0.9489	14.9776	0.9486	14.9776	0.9492	14.9776	0.9482	14.9776	0.9493	14.9776	0.9483	14.9776	0.9466	14.9776	0.9454	14.9776	0.9413
15.0521	0.9515	15.0521	0.9511	15.0521	0.9487	15.0521	0.9488	15.0521	0.9489	15.0521	0.9489	15.0521	0.9489	15.0521	0.949	15.0521	0.9485	15.0521	0.947	15.0521	0.9449	15.0521	0.9409
15.1267	0.9512	15.1267	0.9506	15.1267	0.9484	15.1267	0.9483	15.1267	0.9487	15.1267	0.9483	15.1267	0.9485	15.1267	0.9487	15.1267	0.9482	15.1267	0.9469	15.1267	0.9443	15.1267	0.9407
15.2012	0.9504	15.2012	0.9511	15.2012	0.9488	15.2012	0.949	15.2012	0.9479	15.2012	0.9474	15.2012	0.9481	15.2012	0.9487	15.2012	0.9481	15.2012	0.9473	15.2012	0.9442	15.2012	0.9408
15.2757	0.9511	15.2757	0.9504	15.2757	0.9489	15.2757	0.9488	15.2757	0.9483	15.2757	0.9478	15.2757	0.9483	15.2757	0.9485	15.2757	0.9477	15.2757	0.9469	15.2757	0.9442	15.2757	0.9398
15.3502	0.9502	15.3502	0.9507	15.3502	0.9478	15.3502	0.948	15.3502	0.9479	15.3502	0.9487	15.3502	0.9481	15.3502	0.9479	15.3502	0.9471	15.3502	0.9465	15.3502	0.9436	15.3502	0.9404
15.4247	0.9502	15.4247	0.9503	15.4247	0.9489	15.4247	0.948	15.4247	0.9478	15.4247	0.9481	15.4247	0.9478	15.4247	0.9481	15.4247	0.9472	15.4247	0.9465	15.4247	0.944	15.4247	0.9402
15.4992	0.9498	15.4992	0.9505	15.4992	0.9486	15.4992	0.9479	15.4992	0.9478	15.4992	0.9479	15.4992	0.9478	15.4992	0.9476	15.4992	0.9474	15.4992	0.9466	15.4992	0.9439	15.4992	0.9403
15.5738	0.9498	15.5738	0.9502	15.5738	0.9479	15.5738	0.9474	15.5738	0.9481	15.5738	0.9484	15.5738	0.9479	15.5738	0.9474	15.5738	0.9476	15.5738	0.946	15.5738	0.9437	15.5738	0.9403
15.6483	0.9505	15.6483	0.9506	15.6483	0.9478	15.6483	0.9477	15.6483	0.948	15.6483	0.948	15.6483	0.9476	15.6483	0.9471	15.6483	0.947	15.6483	0.9458	15.6483	0.9435	15.6483	0.9401
15.7228	0.9498	15.7228	0.9501	15.7228	0.9473	15.7228	0.9476	15.7228	0.9479	15.7228	0.9481	15.7228	0.9475	15.7228	0.9472	15.7228	0.947	15.7228	0.9458	15.7228	0.9432	15.7228	0.9401
15.7973	0.9498	15.7973	0.95	15.7973	0.9472	15.7973	0.9478	15.7973	0.948	15.7973	0.9479	15.7973	0.9476	15.7973	0.9473	15.7973	0.9468	15.7973	0.9455	15.7973	0.9432	15.7973	0.9401
15.8718	0.9501	15.8718	0.95	15.8718	0.9475	15.8718	0.9472	15.8718	0.9475	15.8718	0.9472	15.8718	0.9473	15.8718	0.947	15.8718	0.9469	15.8718	0.9451	15.8718	0.9433	15.8718	0.9399
15.9463	0.9497	15.9463	0.95	15.9463	0.948	15.9463	0.9472	15.9463	0.9474	15.9463	0.9476	15.9463	0.948	15.9463	0.9468	15.9463	0.9471	15.9463	0.945	15.9463	0.9428	15.9463	0.9399
16.0208	0.95	16.0208	0.95	16.0208	0.9475	16.0208	0.9468	16.0208	0.9473	16.0208	0.9474	16.0208	0.9466	16.0208	0.9466	16.0208	0.9465	16.0208	0.9461	16.0208	0.9431	16.0208	0.9392
16.0954	0.9493	16.0954	0.9497	16.0954	0.9471	16.0954	0.9466	16.0954	0.9475	16.0954	0.9476	16.0954	0.9468	16.0954	0.947	16.0954	0.947	16.0954	0.9465	16.0954	0.9426	16.0954	0.9393
16.1699	0.9493	16.1699	0.9493	16.1699	0.9467	16.1699	0.9467	16.1699	0.947	16.1699	0.9473	16.1699	0.9467	16.1699	0.947	16.1699	0.9465	16.1699	0.9455	16.1699	0.9429	16.1699	0.9392
16.2444	0.9495	16.2444	0.9492	16.2444	0.9467	16.2444	0.9477	16.2444	0.9466	16.2444	0.947	16.2444	0.9469	16.2444	0.9464	16.2444	0.9462	16.2444	0.9455	16.2444	0.9425	16.2444	0.9388
16.3189	0.9494	16.3189	0.9491	16.3189	0.9466	16.3189	0.9468	16.3189	0.9467	16.3189	0.9468	16.3189	0.9464	16.3189	0.9472	16.3189	0.9469	16.3189	0.9452	16.3189	0.9425	16.3189	0.9391
16.3934	0.9488	16.3934	0.9493	16.3934	0.9462	16.3934	0.9471	16.3934	0.9462	16.3934	0.9464	16.3934	0.946	16.3934	0.9465	16.3934	0.9465	16.3934	0.9446	16.3934	0.9429	16.3934	0.9384
16.4679	0.9488	16.4679	0.9499	16.4679	0.9461	16.4679	0.9474	16.4679	0.9461	16.4679	0.9459	16.4679	0.9456	16.4679	0.9461	16.4679	0.9462	16.4679	0.9445	16.4679	0.9419	16.4679	0.9385
16.5425	0.9492	16.5425	0.9488	16.5425	0.9462	16.5425	0.9469	16.5425	0.9463	16.5425	0.946	16.5425	0.9458	16.5425	0.9458	16.5425	0.9461	16.5425	0.945	16.5425	0.9421	16.5425	0.9385
16.617	0.9491	16.617	0.9487	16.617	0.9468	16.617	0.9469	16.617	0.9461	16.617	0.9465	16.617	0.9457	16.617	0.9463	16.617	0.946	16.617	0.9446	16.617	0.9421	16.617	0.9383
16.6915	0.9482	16.6915	0.9492	16.6915	0.9468	16.6915	0.9476	16.6915	0.9465	16.6915	0.9466	16.6915	0.9457	16.6915	0.9462	16.6915	0.9458	16.6915	0.9447	16.6915	0.9422	16.6915	0.9382
16.766	0.9485	16.766	0.9488	16.766	0.9464	16.766	0.9465	16.766	0.9463	16.766	0.9461	16.766	0.9453	16.766	0.9462	16.766	0.9455	16.766	0.9446	16.766	0.9423	16.766	0.9382
16.8405	0.9487	16.8405	0.9487	16.8405	0.9461	16.8405	0.9466	16.8405	0.9461	16.8405	0.9462	16.8405	0.9445	16.8405	0.9462	16.8405	0.945	16.8405	0.9445	16.8405	0.9421	16.8405	0.9375
16.915	0.9487	16.915	0.9489	16.915	0.9465	16.915	0.9465	16.915	0.9458	16.915	0.9461	16.915	0.9449	16.915	0.9463	16.915	0.9453	16.915	0.9444	16.915	0.9417	16.915	0.9382
16.9896	0.9484	16.9896	0.9488	16.9896	0.9464	16.9896	0.9464	16.9896	0.946	16.9896	0.9461	16.9896	0.9449	16.9896	0.946	16.9896	0.9444	16.9896	0.9438	16.9896	0.9421	16.9896	0.9387
17.0641	0.9487	17.0641	0.9477	17.0641	0.9458	17.0641	0.9458	17.0641	0.9461	17.0641	0.9461	17.0641	0.9454	17.0641	0.9455	17.0641	0.9446	17.0641	0.9444	17.0641	0.9411	17.0641	0.9378
17.1386	0.9479	17.1386	0.9478	17.1386	0.9461	17.1386	0.946	17.1386	0.9459	17.1386	0.9457	17.1386	0.9456	17.1386	0.9456	17.1386	0.9446	17.1386	0.9435	17.1386	0.9417	17.1386	0.9377
17.2131	0.9482	17.2131	0.9482	17.2131	0.9459	17.2131	0.9461	17.2131	0.946	17.2131	0.946	17.2131	0.9454	17.2131	0.9452	17.2131	0.9446	17.2131	0.9443	17.2131	0.9412	17.2131	0.9382
17.2876	0.9481	17.2876	0.9485	17.2876	0.9459	17.2876	0.9455	17.2876	0.9456	17.2876	0.9458	17.2876	0.9444	17.2876	0.9461	17.2876	0.9448	17.2876	0.9443	17.2876	0.9414	17.2876	0.9376
17.3621	0.9486	17.3621	0.9478	17.3621	0.9461	17.3621	0.946	17.3621	0.945	17.3621	0.9464	17.3621	0.9456	17.3621	0.9458	17.3621	0.9452	17.3621	0.9437	17.3621	0.941	17.3621	0.9374
17.4367	0.9481	17.4367	0.9479	17.4367	0.9457	17.4367	0.9459	17.4367	0.9452	17.4367	0.9456	17.4367	0.9457	17.4367	0.9458	17.4367	0.9448	17.4367	0.944	17.4367	0.9403	17.4367	0.9371
17.5112	0.948	17.5112	0.948	17.5112	0.9454	17.5112	0.9458	17.5112	0.9455	17.5112	0.9452	17.5112	0.9446	17.5112	0.9458	17.5112	0.9447	17.5112	0.9436	17.5112	0.9406	17.5112	0.937
17.5857	0.9482	17.5857	0.9481	17.5857	0.9457	17.5857	0.9454	17.5857	0.9454	17.5857	0.9451	17.5857	0.9447	17.5857	0.9447	17.5857	0.9445	17.5857	0.9444	17.5857	0.9403	17.5857	0.9377
17.6602	0.9473	17.6602	0.9476	17.6602	0.9456	17.6602	0.9449	17.6602	0.945	17.6602	0.9445	17.6602	0.9442	17.6602	0.9448	17.6602	0.9444	17.6602	0.943	17.6602	0.9407	17.6602	0.9376
17.7347	0.9476	17.7347	0.9478	17.7347	0.9453	17.7347	0.9451	17.7347	0.9455	17.7347	0.9448	17.7347	0.9441	17.7347	0.945	17.7347	0.9443	17.7347	0.9433	17.7347	0.9409	17.7347	0.9375
17.8092	0.9472	17.8092	0.9466	17.8092	0.9453	17.8092	0.9454	17.8092	0.9452	17.8092	0.9449	17.8092	0.9441	17.8092	0.9449	17.8092	0.9439	17.8092	0.943	17.8092	0.941	17.8092	0.9374
17.8837	0.9484	17.8837	0.9472	17.8837	0.9451	17.8837	0.9452	17.8837	0.9453	17.8837	0.9453	17.8837	0.9443	17.8837	0.9449	17.8837	0.9441	17.8837	0.9435	17.8837	0.9404	17.8837	0.937
17.9583	0.9478	17.9583	0.9469	17.9583	0.945	17.9583	0.946	17.9583	0.9452	17.9583	0.944	17.9583	0.9442	17.9583	0.9444	17.9583	0.9441	17.9583	0.9427	17.9583	0.9404	17.9583	0.9371
18.0328	0.9476	18.0328	0.9477	18.0328	0.9443	18.0328	0.9448	18.0328	0.945	18.0328	0.945	18.0328	0.9443	18.0328	0.944	18.0328	0.9445	18.0328	0.9432	18.0328	0.9397	18.0328	0.937
18.1073	0.9485	18.1073	0.9469	18.1073	0.944	18.1073	0.9446	18.1073	0.945	18.1073	0.9443	18.1073	0.9435	18.1073	0.9442	18.1073	0.9442	18.1073	0.9437	18.1073	0.94	18.1073	0.9367
18.1818	0.9482	18.1818	0.9465	18.1818	0.9444	18.1818	0.9445	18.1818	0.9446	18.1818	0.9452	18.1818	0.9439	18.1818	0.9441	18.1818	0.9438	18.1818	0.9434	18.1818	0.9403	18.1818	0.936
18.2563	0.9471	18.2563	0.947	18.2563	0.9448	18.2563	0.9445	18.2563	0.9448	18.2563	0.9445	18.2563	0.9436	18.2563	0.9437	18.2563	0.9436	18.2563	0.9432	18.2563	0.9405	18.2563	0.9362
18.3308	0.9473	18.3308	0.9473	18.3308	0.9446	18.3308	0.9452	18.3308	0.9447	18.3308	0.944	18.3308	0.9437	18.3308	0.9439	18.3308	0.9437	18.3308	0.943	18.3308	0.9407	18.3308	0.936
18.4053	0.9477	18.4053	0.9476	18.4053	0.9447	18.4053	0.9452	18.4053	0.9443	18.4053	0.9444	18.4053	0.9433	18.4053	0.9443	18.4053	0.9439	18.4053	0.9427	18.4053	0.9405	18.4053	0.9362
18.4799	0.9473	18.4799	0.9469	18.4799	0.9445	18.4799	0.9452	18.4799	0.9443	18.4799	0.9445	18.4799	0.9437	18.4799	0.9445	18.4799	0.9441	18.4799	0.9424	18.4799	0.9403	18.4799	0.9358
18.5544	0.9478	18.5544	0.9468	18.5544	0.9447	18.5544	0.9449	18.5544	0.9444	18.5544	0.944	18.5544	0.9438	18.5544	0.9441	18.5544	0.9433	18.5544	0.9426	18.5544	0.9399	18.5544	0.936
18.6289	0.9477	18.6289	0.9465	18.6289	0.9442	18.6289	0.945	18.6289	0.9441	18.6289	0.9444	18.6289	0.9441	18.6289	0.9441	18.6289	0.9436	18.6289	0.9425	18.6289	0.9402	18.6289	0.9356
18.7034	0.9471	18.7034	0.9459	18.7034	0.9439	18.7034	0.9451	18.7034	0.9435	18.7034	0.9439	18.7034	0.9442	18.7034	0.9444	18.7034	0.9427	18.7034	0.9424	18.7034	0.9397	18.7034	0.9357
18.7779	0.9468	18.7779	0.9463	18.7779	0.9446	18.7779	0.9448	18.7779	0.9436	18.7779	0.9439	18.7779	0.9439	18.7779	0.9441	18.7779	0.9429	18.7779	0.9424	18.7779	0.9399	18.7779	0.9361
18.8525	0.9471	18.8525	0.9458	18.8525	0.9441	18.8525	0.9446	18.8525	0.944	18.8525	0.9442	18.8525	0.9439	18.8525	0.9441	18.8525	0.9432	18.8525	0.9422	18.8525	0.9403	18.8525	0.9359
18.927	0.9474	18.927	0.9459	18.927	0.9448	18.927	0.9442	18.927	0.9441	18.927	0.9438	18.927	0.9436	18.927	0.9441	18.927	0.943	18.927	0.9421	18.927	0.94	18.927	0.9357
19.0015	0.9465	19.0015	0.9453	19.0015	0.9444	19.0015	0.9443	19.0015	0.9441	19.0015	0.9439	19.0015	0.9443	19.0015	0.9439	19.0015	0.9432	19.0015	0.9423	19.0015	0.9396	19.0015	0.9354
19.076	0.9462	19.076	0.9458	19.076	0.9437	19.076	0.945	19.076	0.9441	19.076	0.9438	19.076	0.9435	19.076	0.9441	19.076	0.9437	19.076	0.942	19.076	0.9396	19.076	0.9356
19.1505	0.9468	19.1505	0.9452	19.1505	0.9433	19.1505	0.9447	19.1505	0.9438	19.1505	0.9434	19.1505	0.9433	19.1505	0.9445	19.1505	0.9434	19.1505	0.942	19.1505	0.9396	19.1505	0.9356
19.225	0.9461	19.225	0.946	19.225	0.9432	19.225	0.9445	19.225	0.9442	19.225	0.943	19.225	0.9436	19.225	0.9439	19.225	0.9433	19.225	0.9414	19.225	0.939	19.225	0.9355
19.2995	0.9465	19.2995	0.9463	19.2995	0.9433	19.2995	0.944	19.2995	0.944	19.2995	0.9429	19.2995	0.9437	19.2995	0.9438	19.2995	0.9427	19.2995	0.942	19.2995	0.9393	19.2995	0.9353
19.3741	0.9463	19.3741	0.946	19.3741	0.943	19.3741	0.9447	19.3741	0.9439	19.3741	0.9436	19.3741	0.9431	19.3741	0.9441	19.3741	0.9426	19.3741	0.9415	19.3741	0.939	19.3741	0.9355
19.4486	0.947	19.4486	0.9463	19.4486	0.9431	19.4486	0.9442	19.4486	0.9437	19.4486	0.9437	19.4486	0.9432	19.4486	0.944	19.4486	0.9429	19.4486	0.9415	19.4486	0.9395	19.4486	0.9353
19.5231	0.9461	19.5231	0.9462	19.5231	0.9434	19.5231	0.9442	19.5231	0.9435	19.5231	0.943	19.5231	0.9427	19.5231	0.9437	19.5231	0.9428	19.5231	0.9416	19.5231	0.9395	19.5231	0.9355
19.5976	0.9462	19.5976	0.9458	19.5976	0.9435	19.5976	0.9438	19.5976	0.9434	19.5976	0.9435	19.5976	0.9428	19.5976	0.9431	19.5976	0.9427	19.5976	0.9413	19.5976	0.9392	19.5976	0.9359
19.6721	0.9466	19.6721	0.9462	19.6721	0.9435	19.6721	0.9438	19.6721	0.9435	19.6721	0.9436	19.6721	0.9427	19.6721	0.9435	19.6721	0.9423	19.6721	0.942	19.6721	0.9396	19.6721	0.9349
19.7466	0.946	19.7466	0.9459	19.7466	0.9432	19.7466	0.9438	19.7466	0.9439	19.7466	0.9436	19.7466	0.9431	19.7466	0.9429	19.7466	0.9433	19.7466	0.9422	19.7466	0.9389	19.7466	0.9353
19.8211	0.9459	19.8211	0.9458	19.8211	0.944	19.8211	0.9441	19.8211	0.9426	19.8211	0.9435	19.8211	0.9422	19.8211	0.9432	19.8211	0.9434	19.8211	0.9413	19.8211	0.9395	19.8211	0.9353
19.8957	0.946	19.8957	0.9458	19.8957	0.9438	19.8957	0.9441	19.8957	0.9428	19.8957	0.9438	19.8957	0.9424	19.8957	0.9429	19.8957	0.9432	19.8957	0.9408	19.8957	0.9391	19.8957	0.9353
19.9702	0.9461	19.9702	0.9455	19.9702	0.9434	19.9702	0.9445	19.9702	0.9428	19.9702	0.9438	19.9702	0.9426	19.9702	0.9428	19.9702	0.9436	19.9702	0.9417	19.9702	0.9394	19.9702	0.9351
20.0447	0.9464	20.0447	0.9455	20.0447	0.9435	20.0447	0.9442	20.0447	0.9433	20.0447	0.9439	20.0447	0.9425	20.0447	0.9429	20.0447	0.9432	20.0447	0.941	20.0447	0.9391	20.0447	0.9351
20.1192	0.9462	20.1192	0.9452	20.1192	0.9437	20.1192	0.9443	20.1192	0.9433	20.1192	0.9433	20.1192	0.9428	20.1192	0.9434	20.1192	0.943	20.1192	0.9419	20.1192	0.9388	20.1192	0.9349
20.1937	0.9458	20.1937	0.9458	20.1937	0.9438	20.1937	0.944	20.1937	0.9432	20.1937	0.9429	20.1937	0.9423	20.1937	0.9433	20.1937	0.9426	20.1937	0.9411	20.1937	0.9384	20.1937	0.9348
20.2682	0.9467	20.2682	0.9457	20.2682	0.9435	20.2682	0.944	20.2682	0.9428	20.2682	0.943	20.2682	0.9425	20.2682	0.9433	20.2682	0.9426	20.2682	0.9416	20.2682	0.9388	20.2682	0.9347
20.3428	0.946	20.3428	0.9457	20.3428	0.9432	20.3428	0.9442	20.3428	0.9434	20.3428	0.9428	20.3428	0.943	20.3428	0.9425	20.3428	0.9426	20.3428	0.9417	20.3428	0.9388	20.3428	0.9347
20.4173	0.9452	20.4173	0.9455	20.4173	0.9432	20.4173	0.9438	20.4173	0.9429	20.4173	0.9432	20.4173	0.9423	20.4173	0.9421	20.4173	0.9423	20.4173	0.9411	20.4173	0.9382	20.4173	0.9347
20.4918	0.9455	20.4918	0.9454	20.4918	0.9436	20.4918	0.9433	20.4918	0.9438	20.4918	0.9433	20.4918	0.9421	20.4918	0.9428	20.4918	0.9428	20.4918	0.9413	20.4918	0.938	20.4918	0.9346
20.5663	0.9458	20.5663	0.9454	20.5663	0.943	20.5663	0.9435	20.5663	0.9433	20.5663	0.9426	20.5663	0.9422	20.5663	0.9422	20.5663	0.9433	20.5663	0.9414	20.5663	0.9376	20.5663	0.935
20.6408	0.9455	20.6408	0.9452	20.6408	0.9433	20.6408	0.9431	20.6408	0.9435	20.6408	0.943	20.6408	0.9419	20.6408	0.9422	20.6408	0.9424	20.6408	0.9409	20.6408	0.9382	20.6408	0.9344
20.7153	0.9457	20.7153	0.9453	20.7153	0.9429	20.7153	0.9435	20.7153	0.943	20.7153	0.942	20.7153	0.9421	20.7153	0.9421	20.7153	0.9425	20.7153	0.9415	20.7153	0.9384	20.7153	0.9342
20.7899	0.9452	20.7899	0.9459	20.7899	0.9432	20.7899	0.9436	20.7899	0.9437	20.7899	0.9433	20.7899	0.9423	20.7899	0.9421	20.7899	0.9419	20.7899	0.9407	20.7899	0.9382	20.7899	0.9345
20.8644	0.9453	20.8644	0.9457	20.8644	0.9431	20.8644	0.9432	20.8644	0.9433	20.8644	0.9432	20.8644	0.9429	20.8644	0.9422	20.8644	0.9422	20.8644	0.9415	20.8644	0.9379	20.8644	0.9341
20.9389	0.9462	20.9389	0.9455	20.9389	0.9429	20.9389	0.9435	20.9389	0.943	20.9389	0.9432	20.9389	0.9427	20.9389	0.9423	20.9389	0.9425	20.9389	0.9416	20.9389	0.9381	20.9389	0.9341
21.0134	0.9452	21.0134	0.9458	21.0134	0.9434	21.0134	0.9427	21.0134	0.9431	21.0134	0.9424	21.0134	0.9424	21.0134	0.9428	21.0134	0.9419	21.0134	0.9416	21.0134	0.9376	21.0134	0.9341
21.0879	0.9449	21.0879	0.9457	21.0879	0.943	21.0879	0.943	21.0879	0.9432	21.0879	0.9427	21.0879	0.9419	21.0879	0.9426	21.0879	0.9419	21.0879	0.9409	21.0879	0.9379	21.0879	0.9337
21.1624	0.9451	21.1624	0.9458	21.1624	0.9434	21.1624	0.9429	21.1624	0.943	21.1624	0.9429	21.1624	0.9417	21.1624	0.9429	21.1624	0.9421	21.1624	0.9411	21.1624	0.9378	21.1624	0.9343
21.237	0.9454	21.237	0.9453	21.237	0.9432	21.237	0.9433	21.237	0.9434	21.237	0.9424	21.237	0.9418	21.237	0.9427	21.237	0.9423	21.237	0.9411	21.237	0.9377	21.237	0.934
21.3115	0.9452	21.3115	0.9452	21.3115	0.9428	21.3115	0.943	21.3115	0.9432	21.3115	0.9429	21.3115	0.9422	21.3115	0.9432	21.3115	0.9423	21.3115	0.9416	21.3115	0.9376	21.3115	0.934
21.386	0.945	21.386	0.9452	21.386	0.9427	21.386	0.9425	21.386	0.9425	21.386	0.943	21.386	0.9423	21.386	0.9429	21.386	0.9422	21.386	0.9409	21.386	0.9378	21.386	0.9345
21.4605	0.945	21.4605	0.9452	21.4605	0.9427	21.4605	0.9425	21.4605	0.9419	21.4605	0.9426	21.4605	0.942	21.4605	0.9425	21.4605	0.9413	21.4605	0.941	21.4605	0.9375	21.4605	0.9343
21.535	0.9449	21.535	0.9444	21.535	0.9427	21.535	0.9427	21.535	0.942	21.535	0.943	21.535	0.9422	21.535	0.9423	21.535	0.942	21.535	0.9416	21.535	0.9374	21.535	0.9343
21.6095	0.9442	21.6095	0.9449	21.6095	0.9424	21.6095	0.9428	21.6095	0.9427	21.6095	0.9424	21.6095	0.9414	21.6095	0.9421	21.6095	0.9419	21.6095	0.9405	21.6095	0.9379	21.6095	0.9342
21.684	0.9456	21.684	0.9451	21.684	0.9421	21.684	0.9431	21.684	0.9415	21.684	0.9426	21.684	0.942	21.684	0.942	21.684	0.9421	21.684	0.941	21.684	0.9375	21.684	0.9334
21.7586	0.9454	21.7586	0.9448	21.7586	0.9426	21.7586	0.9425	21.7586	0.9422	21.7586	0.9423	21.7586	0.9428	21.7586	0.9418	21.7586	0.9422	21.7586	0.9405	21.7586	0.9372	21.7586	0.9333
21.8331	0.9452	21.8331	0.9445	21.8331	0.9422	21.8331	0.9427	21.8331	0.9422	21.8331	0.9424	21.8331	0.9423	21.8331	0.9421	21.8331	0.9419	21.8331	0.9403	21.8331	0.9373	21.8331	0.9333
21.9076	0.9449	21.9076	0.9447	21.9076	0.9424	21.9076	0.9422	21.9076	0.942	21.9076	0.9424	21.9076	0.9427	21.9076	0.9424	21.9076	0.9419	21.9076	0.9407	21.9076	0.9372	21.9076	0.9334
21.9821	0.9446	21.9821	0.9443	21.9821	0.943	21.9821	0.9425	21.9821	0.9418	21.9821	0.9427	21.9821	0.9424	21.9821	0.9423	21.9821	0.9422	21.9821	0.9398	21.9821	0.9369	21.9821	0.9337
22.0566	0.945	22.0566	0.9446	22.0566	0.9428	22.0566	0.9426	22.0566	0.9426	22.0566	0.9422	22.0566	0.9416	22.0566	0.9423	22.0566	0.9416	22.0566	0.94	22.0566	0.937	22.0566	0.9339
22.1311	0.9452	22.1311	0.9444	22.1311	0.9423	22.1311	0.9429	22.1311	0.9425	22.1311	0.942	22.1311	0.9412	22.1311	0.9424	22.1311	0.9419	22.1311	0.9407	22.1311	0.937	22.1311	0.9334
22.2056	0.945	22.2056	0.9451	22.2056	0.9423	22.2056	0.9424	22.2056	0.9423	22.2056	0.9426	22.2056	0.9412	22.2056	0.9427	22.2056	0.9415	22.2056	0.9407	22.2056	0.9369	22.2056	0.9341
22.2802	0.9451	22.2802	0.9447	22.2802	0.9425	22.2802	0.9429	22.2802	0.9422	22.2802	0.9428	22.2802	0.9418	22.2802	0.9427	22.2802	0.9424	22.2802	0.9406	22.2802	0.9368	22.2802	0.9343
22.3547	0.9459	22.3547	0.9447	22.3547	0.9425	22.3547	0.9424	22.3547	0.9426	22.3547	0.9425	22.3547	0.941	22.3547	0.9419	22.3547	0.9422	22.3547	0.9413	22.3547	0.9362	22.3547	0.933
22.4292	0.9452	22.4292	0.9443	22.4292	0.9429	22.4292	0.9415	22.4292	0.9422	22.4292	0.9427	22.4292	0.9418	22.4292	0.942	22.4292	0.9422	22.4292	0.9404	22.4292	0.9372	22.4292	0.9332
22.5037	0.945	22.5037	0.9442	22.5037	0.9428	22.5037	0.9426	22.5037	0.9429	22.5037	0.9425	22.5037	0.9412	22.5037	0.9424	22.5037	0.9419	22.5037	0.9406	22.5037	0.9366	22.5037	0.9333
22.5782	0.9449	22.5782	0.9439	22.5782	0.9426	22.5782	0.9422	22.5782	0.9422	22.5782	0.9423	22.5782	0.9415	22.5782	0.9431	22.5782	0.9421	22.5782	0.9403	22.5782	0.9369	22.5782	0.9334
22.6527	0.9447	22.6527	0.9443	22.6527	0.9429	22.6527	0.9426	22.6527	0.9419	22.6527	0.9428	22.6527	0.9415	22.6527	0.9425	22.6527	0.9418	22.6527	0.94	22.6527	0.9371	22.6527	0.9332
22.7273	0.9443	22.7273	0.9444	22.7273	0.9429	22.7273	0.9418	22.7273	0.942	22.7273	0.9425	22.7273	0.9412	22.7273	0.9424	22.7273	0.9421	22.7273	0.9407	22.7273	0.9366	22.7273	0.9338
22.8018	0.9447	22.8018	0.9445	22.8018	0.9429	22.8018	0.9424	22.8018	0.9421	22.8018	0.9427	22.8018	0.9414	22.8018	0.942	22.8018	0.9418	22.8018	0.941	22.8018	0.937	22.8018	0.9337
22.8763	0.9441	22.8763	0.9447	22.8763	0.9422	22.8763	0.9425	22.8763	0.9424	22.8763	0.9423	22.8763	0.9414	22.8763	0.9421	22.8763	0.9415	22.8763	0.941	22.8763	0.9371	22.8763	0.9329
22.9508	0.9448	22.9508	0.9443	22.9508	0.9425	22.9508	0.9424	22.9508	0.9424	22.9508	0.9427	22.9508	0.9422	22.9508	0.9424	22.9508	0.9417	22.9508	0.9405	22.9508	0.9364	22.9508	0.9327
23.0253	0.9449	23.0253	0.9443	23.0253	0.9425	23.0253	0.9428	23.0253	0.9421	23.0253	0.9425	23.0253	0.9416	23.0253	0.9421	23.0253	0.9414	23.0253	0.9404	23.0253	0.9373	23.0253	0.9334
23.0998	0.9446	23.0998	0.945	23.0998	0.9423	23.0998	0.9425	23.0998	0.9418	23.0998	0.9425	23.0998	0.9418	23.0998	0.9415	23.0998	0.9412	23.0998	0.9401	23.0998	0.937	23.0998	0.9334
23.1744	0.9444	23.1744	0.9442	23.1744	0.9421	23.1744	0.9425	23.1744	0.9418	23.1744	0.9424	23.1744	0.9419	23.1744	0.9414	23.1744	0.9409	23.1744	0.9405	23.1744	0.9367	23.1744	0.9332
23.2489	0.9448	23.2489	0.9444	23.2489	0.942	23.2489	0.9429	23.2489	0.942	23.2489	0.9428	23.2489	0.9408	23.2489	0.942	23.2489	0.941	23.2489	0.9399	23.2489	0.9367	23.2489	0.9335
23.3234	0.9447	23.3234	0.9451	23.3234	0.9423	23.3234	0.9429	23.3234	0.942	23.3234	0.9422	23.3234	0.9415	23.3234	0.9423	23.3234	0.9413	23.3234	0.9405	23.3234	0.9369	23.3234	0.9333
23.3979	0.9443	23.3979	0.9443	23.3979	0.942	23.3979	0.943	23.3979	0.9416	23.3979	0.9416	23.3979	0.9413	23.3979	0.9414	23.3979	0.9409	23.3979	0.9407	23.3979	0.9371	23.3979	0.9335
23.4724	0.9445	23.4724	0.9439	23.4724	0.9426	23.4724	0.9434	23.4724	0.9416	23.4724	0.9424	23.4724	0.9421	23.4724	0.9417	23.4724	0.9411	23.4724	0.9402	23.4724	0.937	23.4724	0.9332
23.5469	0.9446	23.5469	0.9442	23.5469	0.9424	23.5469	0.9431	23.5469	0.9421	23.5469	0.9421	23.5469	0.9416	23.5469	0.9413	23.5469	0.9412	23.5469	0.9405	23.5469	0.9369	23.5469	0.9329
23.6214	0.9445	23.6214	0.9441	23.6214	0.9416	23.6214	0.9429	23.6214	0.9415	23.6214	0.9422	23.6214	0.9419	23.6214	0.9415	23.6214	0.9406	23.6214	0.9407	23.6214	0.9369	23.6214	0.9327
23.696	0.9439	23.696	0.9441	23.696	0.9422	23.696	0.9428	23.696	0.9418	23.696	0.9419	23.696	0.9419	23.696	0.9421	23.696	0.9408	23.696	0.9406	23.696	0.9373	23.696	0.9328
23.7705	0.9446	23.7705	0.9438	23.7705	0.9421	23.7705	0.9426	23.7705	0.9422	23.7705	0.9423	23.7705	0.9414	23.7705	0.942	23.7705	0.9412	23.7705	0.9402	23.7705	0.9372	23.7705	0.9327
23.845	0.9445	23.845	0.9444	23.845	0.942	23.845	0.9426	23.845	0.9415	23.845	0.9426	23.845	0.9418	23.845	0.9416	23.845	0.9412	23.845	0.9403	23.845	0.9374	23.845	0.9322
23.9195	0.9443	23.9195	0.9442	23.9195	0.9417	23.9195	0.9427	23.9195	0.9416	23.9195	0.942	23.9195	0.942	23.9195	0.9429	23.9195	0.9412	23.9195	0.9406	23.9195	0.9373	23.9195	0.9322
23.994	0.944	23.994	0.9444	23.994	0.9416	23.994	0.9434	23.994	0.9418	23.994	0.9414	23.994	0.9413	23.994	0.9421	23.994	0.9414	23.994	0.9399	23.994	0.9372	23.994	0.9325
24.0685	0.944	24.0685	0.9441	24.0685	0.9423	24.0685	0.9422	24.0685	0.9417	24.0685	0.9417	24.0685	0.9416	24.0685	0.9422	24.0685	0.9408	24.0685	0.9395	24.0685	0.9371	24.0685	0.9323
24.143	0.9439	24.143	0.9442	24.143	0.9419	24.143	0.9425	24.143	0.9422	24.143	0.9411	24.143	0.9413	24.143	0.942	24.143	0.9408	24.143	0.94	24.143	0.9374	24.143	0.9333
24.2176	0.944	24.2176	0.9447	24.2176	0.9423	24.2176	0.9424	24.2176	0.9416	24.2176	0.9414	24.2176	0.9412	24.2176	0.9423	24.2176	0.9412	24.2176	0.9406	24.2176	0.9375	24.2176	0.933
24.2921	0.9448	24.2921	0.9442	24.2921	0.9425	24.2921	0.9425	24.2921	0.9418	24.2921	0.9418	24.2921	0.9417	24.2921	0.9429	24.2921	0.9408	24.2921	0.94	24.2921	0.9369	24.2921	0.9327
24.3666	0.9443	24.3666	0.9442	24.3666	0.9425	24.3666	0.9424	24.3666	0.9415	24.3666	0.9419	24.3666	0.9414	24.3666	0.9415	24.3666	0.9407	24.3666	0.9396	24.3666	0.9367	24.3666	0.9329
24.4411	0.9444	24.4411	0.9443	24.4411	0.9425	24.4411	0.9426	24.4411	0.9414	24.4411	0.9414	24.4411	0.941	24.4411	0.9415	24.4411	0.9406	24.4411	0.9392	24.4411	0.9368	24.4411	0.933
24.5156	0.9448	24.5156	0.9438	24.5156	0.9426	24.5156	0.9419	24.5156	0.9416	24.5156	0.942	24.5156	0.9414	24.5156	0.9425	24.5156	0.9408	24.5156	0.9395	24.5156	0.9364	24.5156	0.9331
24.5902	0.9445	24.5902	0.9442	24.5902	0.9425	24.5902	0.9424	24.5902	0.941	24.5902	0.9418	24.5902	0.941	24.5902	0.9419	24.5902	0.9405	24.5902	0.9397	24.5902	0.9369	24.5902	0.9332
24.6647	0.9438	24.6647	0.9443	24.6647	0.9423	24.6647	0.9424	24.6647	0.9415	24.6647	0.9415	24.6647	0.9409	24.6647	0.9428	24.6647	0.9408	24.6647	0.9397	24.6647	0.9361	24.6647	0.9336
24.7392	0.944	24.7392	0.9444	24.7392	0.9427	24.7392	0.9426	24.7392	0.9418	24.7392	0.9416	24.7392	0.9406	24.7392	0.9422	24.7392	0.9406	24.7392	0.9393	24.7392	0.9363	24.7392	0.9334
24.8137	0.9449	24.8137	0.9446	24.8137	0.9422	24.8137	0.9427	24.8137	0.9408	24.8137	0.9418	24.8137	0.9408	24.8137	0.9419	24.8137	0.9407	24.8137	0.9386	24.8137	0.9362	24.8137	0.9332
24.8882	0.9445	24.8882	0.9445	24.8882	0.9418	24.8882	0.9427	24.8882	0.9416	24.8882	0.9415	24.8882	0.9406	24.8882	0.9417	24.8882	0.9408	24.8882	0.939	24.8882	0.9364	24.8882	0.9329
24.9627	0.9445	24.9627	0.9442	24.9627	0.9413	24.9627	0.9427	24.9627	0.9419	24.9627	0.9421	24.9627	0.9405	24.9627	0.9416	24.9627	0.9407	24.9627	0.9392	24.9627	0.9368	24.9627	0.9333
25.0372	0.9446	25.0372	0.944	25.0372	0.9417	25.0372	0.9431	25.0372	0.9421	25.0372	0.9416	25.0372	0.9406	25.0372	0.9419	25.0372	0.9405	25.0372	0.9395	25.0372	0.9361	25.0372	0.9333
25.1118	0.9452	25.1118	0.944	25.1118	0.9414	25.1118	0.9425	25.1118	0.9421	25.1118	0.9417	25.1118	0.9411	25.1118	0.9413	25.1118	0.9407	25.1118	0.9398	25.1118	0.9362	25.1118	0.9328
25.1863	0.9445	25.1863	0.9437	25.1863	0.9412	25.1863	0.9427	25.1863	0.9417	25.1863	0.9417	25.1863	0.9408	25.1863	0.9417	25.1863	0.9406	25.1863	0.9398	25.1863	0.936	25.1863	0.9332
25.2608	0.9445	25.2608	0.9438	25.2608	0.9421	25.2608	0.9425	25.2608	0.9419	25.2608	0.9418	25.2608	0.941	25.2608	0.9414	25.2608	0.941	25.2608	0.9392	25.2608	0.9364	25.2608	0.933
25.3353	0.9445	25.3353	0.9436	25.3353	0.942	25.3353	0.9421	25.3353	0.9418	25.3353	0.9418	25.3353	0.9405	25.3353	0.9425	25.3353	0.9413	25.3353	0.9396	25.3353	0.936	25.3353	0.9327
25.4098	0.9446	25.4098	0.9442	25.4098	0.9416	25.4098	0.9428	25.4098	0.9423	25.4098	0.9414	25.4098	0.9406	25.4098	0.9418	25.4098	0.9408	25.4098	0.9397	25.4098	0.9359	25.4098	0.9327
25.4843	0.9445	25.4843	0.9434	25.4843	0.9414	25.4843	0.9425	25.4843	0.9414	25.4843	0.9416	25.4843	0.941	25.4843	0.9412	25.4843	0.9411	25.4843	0.9391	25.4843	0.9358	25.4843	0.9324
25.5588	0.944	25.5588	0.9434	25.5588	0.9416	25.5588	0.9422	25.5588	0.9414	25.5588	0.9411	25.5588	0.9413	25.5588	0.9415	25.5588	0.9405	25.5588	0.9395	25.5588	0.9361	25.5588	0.932
25.6334	0.944	25.6334	0.9435	25.6334	0.941	25.6334	0.9428	25.6334	0.9416	25.6334	0.9419	25.6334	0.9413	25.6334	0.9414	25.6334	0.9407	25.6334	0.9397	25.6334	0.9356	25.6334	0.9323
25.7079	0.9441	25.7079	0.9432	25.7079	0.9416	25.7079	0.9425	25.7079	0.9417	25.7079	0.9414	25.7079	0.9413	25.7079	0.9414	25.7079	0.9412	25.7079	0.9401	25.7079	0.9361	25.7079	0.9326
25.7824	0.944	25.7824	0.9435	25.7824	0.9414	25.7824	0.9424	25.7824	0.9417	25.7824	0.9413	25.7824	0.9414	25.7824	0.9412	25.7824	0.9407	25.7824	0.9395	25.7824	0.9366	25.7824	0.9325
25.8569	0.9437	25.8569	0.9431	25.8569	0.9418	25.8569	0.9423	25.8569	0.9407	25.8569	0.9416	25.8569	0.9419	25.8569	0.9413	25.8569	0.9409	25.8569	0.9403	25.8569	0.936	25.8569	0.9325
25.9314	0.944	25.9314	0.9438	25.9314	0.942	25.9314	0.9424	25.9314	0.9415	25.9314	0.9417	25.9314	0.9408	25.9314	0.942	25.9314	0.9408	25.9314	0.9402	25.9314	0.937	25.9314	0.9321
26.0059	0.9436	26.0059	0.9431	26.0059	0.9416	26.0059	0.9416	26.0059	0.9415	26.0059	0.942	26.0059	0.9412	26.0059	0.9422	26.0059	0.9411	26.0059	0.9398	26.0059	0.9364	26.0059	0.932
26.0805	0.9441	26.0805	0.9435	26.0805	0.9417	26.0805	0.9418	26.0805	0.9413	26.0805	0.9418	26.0805	0.9412	26.0805	0.9419	26.0805	0.9411	26.0805	0.9401	26.0805	0.9363	26.0805	0.9323
26.155	0.9436	26.155	0.944	26.155	0.9416	26.155	0.9414	26.155	0.9416	26.155	0.9412	26.155	0.9417	26.155	0.9421	26.155	0.9409	26.155	0.9402	26.155	0.9368	26.155	0.9322
26.2295	0.9432	26.2295	0.9443	26.2295	0.9419	26.2295	0.9418	26.2295	0.9409	26.2295	0.9423	26.2295	0.9416	26.2295	0.9417	26.2295	0.9405	26.2295	0.9403	26.2295	0.9367	26.2295	0.9324
26.304	0.9435	26.304	0.9435	26.304	0.9419	26.304	0.942	26.304	0.941	26.304	0.9422	26.304	0.9407	26.304	0.942	26.304	0.9414	26.304	0.9398	26.304	0.937	26.304	0.9323
26.3785	0.9429	26.3785	0.9436	26.3785	0.9421	26.3785	0.9418	26.3785	0.9411	26.3785	0.9424	26.3785	0.9413	26.3785	0.9414	26.3785	0.9411	26.3785	0.9402	26.3785	0.9369	26.3785	0.9327
26.453	0.9436	26.453	0.9434	26.453	0.9418	26.453	0.9419	26.453	0.9415	26.453	0.9414	26.453	0.9413	26.453	0.941	26.453	0.9408	26.453	0.9405	26.453	0.9364	26.453	0.9325
26.5276	0.9437	26.5276	0.9438	26.5276	0.9418	26.5276	0.9417	26.5276	0.9412	26.5276	0.9419	26.5276	0.9409	26.5276	0.9413	26.5276	0.9408	26.5276	0.9397	26.5276	0.9363	26.5276	0.9327
26.6021	0.9432	26.6021	0.9435	26.6021	0.9415	26.6021	0.9417	26.6021	0.9414	26.6021	0.9417	26.6021	0.9403	26.6021	0.9411	26.6021	0.9408	26.6021	0.94	26.6021	0.9364	26.6021	0.9323
26.6766	0.9434	26.6766	0.9438	26.6766	0.9414	26.6766	0.941	26.6766	0.9412	26.6766	0.9418	26.6766	0.941	26.6766	0.9413	26.6766	0.9412	26.6766	0.9398	26.6766	0.9362	26.6766	0.932
26.7511	0.9435	26.7511	0.9433	26.7511	0.9422	26.7511	0.9415	26.7511	0.9411	26.7511	0.9417	26.7511	0.9413	26.7511	0.9414	26.7511	0.9411	26.7511	0.9402	26.7511	0.9366	26.7511	0.9321
26.8256	0.9435	26.8256	0.943	26.8256	0.9419	26.8256	0.9415	26.8256	0.941	26.8256	0.9413	26.8256	0.9417	26.8256	0.9411	26.8256	0.941	26.8256	0.9395	26.8256	0.937	26.8256	0.9324
26.9001	0.9433	26.9001	0.9437	26.9001	0.942	26.9001	0.9411	26.9001	0.9411	26.9001	0.941	26.9001	0.9416	26.9001	0.9408	26.9001	0.941	26.9001	0.9392	26.9001	0.9362	26.9001	0.9325
26.9747	0.9441	26.9747	0.9438	26.9747	0.942	26.9747	0.9414	26.9747	0.9406	26.9747	0.9414	26.9747	0.9407	26.9747	0.9411	26.9747	0.9412	26.9747	0.9387	26.9747	0.9362	26.9747	0.9332
27.0492	0.9442	27.0492	0.9431	27.0492	0.9423	27.0492	0.9418	27.0492	0.941	27.0492	0.9416	27.0492	0.9406	27.0492	0.9415	27.0492	0.9412	27.0492	0.9389	27.0492	0.9359	27.0492	0.9323
27.1237	0.9444	27.1237	0.944	27.1237	0.9425	27.1237	0.9418	27.1237	0.9411	27.1237	0.9411	27.1237	0.9407	27.1237	0.9409	27.1237	0.9405	27.1237	0.9399	27.1237	0.9366	27.1237	0.9324
27.1982	0.9446	27.1982	0.9433	27.1982	0.9422	27.1982	0.9419	27.1982	0.941	27.1982	0.9422	27.1982	0.9406	27.1982	0.9412	27.1982	0.9407	27.1982	0.9398	27.1982	0.9366	27.1982	0.9325
27.2727	0.9446	27.2727	0.9437	27.2727	0.9424	27.2727	0.9417	27.2727	0.9414	27.2727	0.9416	27.2727	0.9406	27.2727	0.941	27.2727	0.9413	27.2727	0.9397	27.2727	0.9361	27.2727	0.9326
27.3472	0.9446	27.3472	0.9438	27.3472	0.9417	27.3472	0.9421	27.3472	0.9415	27.3472	0.9416	27.3472	0.9409	27.3472	0.9411	27.3472	0.9411	27.3472	0.9396	27.3472	0.9357	27.3472	0.9327
27.4217	0.9449	27.4217	0.9431	27.4217	0.9417	27.4217	0.9425	27.4217	0.942	27.4217	0.9421	27.4217	0.9408	27.4217	0.9418	27.4217	0.9416	27.4217	0.9395	27.4217	0.9361	27.4217	0.9327
27.4963	0.9443	27.4963	0.943	27.4963	0.9416	27.4963	0.9429	27.4963	0.9419	27.4963	0.942	27.4963	0.9406	27.4963	0.9413	27.4963	0.9416	27.4963	0.9395	27.4963	0.9364	27.4963	0.9324
27.5708	0.9446	27.5708	0.9428	27.5708	0.9411	27.5708	0.9422	27.5708	0.9413	27.5708	0.9416	27.5708	0.9416	27.5708	0.9421	27.5708	0.9409	27.5708	0.9398	27.5708	0.936	27.5708	0.9326
27.6453	0.9435	27.6453	0.9431	27.6453	0.9409	27.6453	0.942	27.6453	0.9422	27.6453	0.9417	27.6453	0.9415	27.6453	0.9413	27.6453	0.9409	27.6453	0.9395	27.6453	0.9357	27.6453	0.9321
27.7198	0.9447	27.7198	0.9435	27.7198	0.9414	27.7198	0.9415	27.7198	0.9414	27.7198	0.9417	27.7198	0.9415	27.7198	0.9416	27.7198	0.9407	27.7198	0.9401	27.7198	0.9366	27.7198	0.9322
27.7943	0.944	27.7943	0.9434	27.7943	0.9415	27.7943	0.9414	27.7943	0.9413	27.7943	0.9417	27.7943	0.9412	27.7943	0.9415	27.7943	0.9415	27.7943	0.9395	27.7943	0.9366	27.7943	0.9328
27.8688	0.9444	27.8688	0.9429	27.8688	0.9423	27.8688	0.9424	27.8688	0.9411	27.8688	0.9415	27.8688	0.9413	27.8688	0.9407	27.8688	0.9416	27.8688	0.9391	27.8688	0.9364	27.8688	0.9326
27.9433	0.9447	27.9433	0.9432	27.9433	0.9419	27.9433	0.9427	27.9433	0.9413	27.9433	0.9413	27.9433	0.941	27.9433	0.9415	27.9433	0.9414	27.9433	0.9395	27.9433	0.9366	27.9433	0.9322
28.0179	0.9456	28.0179	0.9438	28.0179	0.9418	28.0179	0.9428	28.0179	0.9415	28.0179	0.9416	28.0179	0.9407	28.0179	0.9411	28.0179	0.9407	28.0179	0.9391	28.0179	0.9366	28.0179	0.9321
28.0924	0.9447	28.0924	0.9441	28.0924	0.9419	28.0924	0.9426	28.0924	0.9414	28.0924	0.9413	28.0924	0.9412	28.0924	0.9416	28.0924	0.9411	28.0924	0.9391	28.0924	0.9366	28.0924	0.9319
28.1669	0.9448	28.1669	0.9435	28.1669	0.942	28.1669	0.9428	28.1669	0.9408	28.1669	0.9413	28.1669	0.9409	28.1669	0.9419	28.1669	0.9412	28.1669	0.9396	28.1669	0.9363	28.1669	0.9322
28.2414	0.945	28.2414	0.9432	28.2414	0.9419	28.2414	0.9422	28.2414	0.9416	28.2414	0.9412	28.2414	0.9411	28.2414	0.9415	28.2414	0.9414	28.2414	0.9396	28.2414	0.9366	28.2414	0.9326
28.3159	0.9442	28.3159	0.9433	28.3159	0.9416	28.3159	0.9419	28.3159	0.9412	28.3159	0.9414	28.3159	0.9406	28.3159	0.9421	28.3159	0.9403	28.3159	0.9401	28.3159	0.9365	28.3159	0.9327
28.3904	0.9446	28.3904	0.9436	28.3904	0.9418	28.3904	0.9414	28.3904	0.9413	28.3904	0.9417	28.3904	0.9406	28.3904	0.9419	28.3904	0.9412	28.3904	0.9396	28.3904	0.9366	28.3904	0.9328
28.465	0.944	28.465	0.943	28.465	0.9415	28.465	0.9413	28.465	0.9412	28.465	0.9421	28.465	0.9411	28.465	0.9424	28.465	0.9412	28.465	0.9394	28.465	0.9367	28.465	0.9323
28.5395	0.9438	28.5395	0.9428	28.5395	0.9414	28.5395	0.9416	28.5395	0.9411	28.5395	0.9422	28.5395	0.9414	28.5395	0.9414	28.5395	0.9409	28.5395	0.94	28.5395	0.937	28.5395	0.9319
28.614	0.9444	28.614	0.9434	28.614	0.9414	28.614	0.9412	28.614	0.9412	28.614	0.942	28.614	0.9405	28.614	0.942	28.614	0.9412	28.614	0.939	28.614	0.9373	28.614	0.9324
28.6885	0.9434	28.6885	0.9437	28.6885	0.9422	28.6885	0.9418	28.6885	0.9419	28.6885	0.9418	28.6885	0.9405	28.6885	0.9422	28.6885	0.9409	28.6885	0.9396	28.6885	0.9367	28.6885	0.9321
28.763	0.9443	28.763	0.9432	28.763	0.9416	28.763	0.9414	28.763	0.9412	28.763	0.9414	28.763	0.941	28.763	0.9419	28.763	0.941	28.763	0.9396	28.763	0.9366	28.763	0.9322
28.8375	0.9436	28.8375	0.9432	28.8375	0.9423	28.8375	0.9416	28.8375	0.9417	28.8375	0.9415	28.8375	0.9407	28.8375	0.942	28.8375	0.9416	28.8375	0.9395	28.8375	0.9362	28.8375	0.9322
28.9121	0.9439	28.9121	0.943	28.9121	0.9424	28.9121	0.942	28.9121	0.9414	28.9121	0.9414	28.9121	0.9411	28.9121	0.9419	28.9121	0.9405	28.9121	0.9397	28.9121	0.9366	28.9121	0.9321
28.9866	0.9437	28.9866	0.9429	28.9866	0.9423	28.9866	0.9414	28.9866	0.9408	28.9866	0.9412	28.9866	0.9414	28.9866	0.9417	28.9866	0.9406	28.9866	0.9402	28.9866	0.9367	28.9866	0.9327
29.0611	0.9449	29.0611	0.9426	29.0611	0.9417	29.0611	0.9414	29.0611	0.9415	29.0611	0.9417	29.0611	0.941	29.0611	0.9416	29.0611	0.9405	29.0611	0.9397	29.0611	0.9367	29.0611	0.9321
29.1356	0.9444	29.1356	0.9431	29.1356	0.9416	29.1356	0.942	29.1356	0.9414	29.1356	0.9416	29.1356	0.9413	29.1356	0.9415	29.1356	0.94	29.1356	0.9397	29.1356	0.9371	29.1356	0.9324
29.2101	0.9449	29.2101	0.9431	29.2101	0.9421	29.2101	0.9412	29.2101	0.9413	29.2101	0.9414	29.2101	0.9414	29.2101	0.941	29.2101	0.9404	29.2101	0.9397	29.2101	0.9366	29.2101	0.9326
29.2846	0.944	29.2846	0.9426	29.2846	0.9417	29.2846	0.941	29.2846	0.9417	29.2846	0.9419	29.2846	0.9414	29.2846	0.9418	29.2846	0.9408	29.2846	0.9394	29.2846	0.9363	29.2846	0.9325
29.3591	0.9441	29.3591	0.9433	29.3591	0.9423	29.3591	0.9408	29.3591	0.9418	29.3591	0.9416	29.3591	0.941	29.3591	0.941	29.3591	0.9405	29.3591	0.9392	29.3591	0.9366	29.3591	0.9326
29.4337	0.9436	29.4337	0.9434	29.4337	0.9426	29.4337	0.9407	29.4337	0.9413	29.4337	0.942	29.4337	0.9415	29.4337	0.9414	29.4337	0.9404	29.4337	0.9396	29.4337	0.937	29.4337	0.9322
29.5082	0.9435	29.5082	0.9439	29.5082	0.9421	29.5082	0.9413	29.5082	0.9413	29.5082	0.942	29.5082	0.9408	29.5082	0.9415	29.5082	0.9399	29.5082	0.9394	29.5082	0.9371	29.5082	0.9323
29.5827	0.9441	29.5827	0.9435	29.5827	0.9418	29.5827	0.942	29.5827	0.9415	29.5827	0.9421	29.5827	0.9413	29.5827	0.9418	29.5827	0.9398	29.5827	0.9399	29.5827	0.9365	29.5827	0.9329
29.6572	0.9441	29.6572	0.9436	29.6572	0.9417	29.6572	0.9416	29.6572	0.9415	29.6572	0.9415	29.6572	0.9411	29.6572	0.9421	29.6572	0.9399	29.6572	0.9391	29.6572	0.9367	29.6572	0.9328
29.7317	0.9438	29.7317	0.9431	29.7317	0.942	29.7317	0.9422	29.7317	0.9412	29.7317	0.9412	29.7317	0.9407	29.7317	0.9417	29.7317	0.9395	29.7317	0.94	29.7317	0.9363	29.7317	0.9326
29.8062	0.9436	29.8062	0.9433	29.8062	0.9417	29.8062	0.9425	29.8062	0.9415	29.8062	0.9419	29.8062	0.941	29.8062	0.9417	29.8062	0.9401	29.8062	0.9402	29.8062	0.9367	29.8062	0.9324
29.8808	0.9438	29.8808	0.9431	29.8808	0.9422	29.8808	0.9421	29.8808	0.9414	29.8808	0.9424	29.8808	0.9412	29.8808	0.9414	29.8808	0.9405	29.8808	0.9403	29.8808	0.9367	29.8808	0.9326
29.9553	0.9443	29.9553	0.9432	29.9553	0.9423	29.9553	0.9419	29.9553	0.9416	29.9553	0.9422	29.9553	0.9412	29.9553	0.9414	29.9553	0.9404	29.9553	0.94	29.9553	0.9362	29.9553	0.9322
30.0298	0.9444	30.0298	0.9431	30.0298	0.9412	30.0298	0.9423	30.0298	0.9415	30.0298	0.9421	30.0298	0.9409	30.0298	0.9417	30.0298	0.9397	30.0298	0.9392	30.0298	0.9366	30.0298	0.9324
30.1043	0.9445	30.1043	0.9432	30.1043	0.9416	30.1043	0.942	30.1043	0.9413	30.1043	0.9424	30.1043	0.9407	30.1043	0.9413	30.1043	0.9396	30.1043	0.9395	30.1043	0.9366	30.1043	0.9321
30.1788	0.9444	30.1788	0.9429	30.1788	0.9412	30.1788	0.9425	30.1788	0.9412	30.1788	0.9417	30.1788	0.9411	30.1788	0.9414	30.1788	0.9401	30.1788	0.939	30.1788	0.9366	30.1788	0.9322
30.2533	0.9446	30.2533	0.9436	30.2533	0.9412	30.2533	0.9422	30.2533	0.9416	30.2533	0.9417	30.2533	0.9407	30.2533	0.9412	30.2533	0.9401	30.2533	0.9388	30.2533	0.937	30.2533	0.9319
30.3279	0.9449	30.3279	0.9435	30.3279	0.9414	30.3279	0.9417	30.3279	0.9405	30.3279	0.942	30.3279	0.9414	30.3279	0.9413	30.3279	0.9399	30.3279	0.9384	30.3279	0.9368	30.3279	0.9328
30.4024	0.9449	30.4024	0.9431	30.4024	0.9413	30.4024	0.9422	30.4024	0.9413	30.4024	0.9419	30.4024	0.9412	30.4024	0.9416	30.4024	0.9406	30.4024	0.9396	30.4024	0.9366	30.4024	0.9327
30.4769	0.9445	30.4769	0.9429	30.4769	0.9411	30.4769	0.9421	30.4769	0.9416	30.4769	0.9418	30.4769	0.9411	30.4769	0.9418	30.4769	0.9404	30.4769	0.9389	30.4769	0.9365	30.4769	0.9321
30.5514	0.9441	30.5514	0.9435	30.5514	0.9418	30.5514	0.9415	30.5514	0.9413	30.5514	0.9419	30.5514	0.941	30.5514	0.942	30.5514	0.9404	30.5514	0.9394	30.5514	0.9368	30.5514	0.9323
30.6259	0.9442	30.6259	0.943	30.6259	0.9413	30.6259	0.942	30.6259	0.9416	30.6259	0.9416	30.6259	0.9413	30.6259	0.9413	30.6259	0.9404	30.6259	0.9396	30.6259	0.9366	30.6259	0.9323
30.7004	0.943	30.7004	0.9434	30.7004	0.9414	30.7004	0.9416	30.7004	0.9415	30.7004	0.9418	30.7004	0.9418	30.7004	0.9414	30.7004	0.9409	30.7004	0.9391	30.7004	0.9369	30.7004	0.9321
30.7749	0.944	30.7749	0.9436	30.7749	0.9411	30.7749	0.9417	30.7749	0.9412	30.7749	0.9417	30.7749	0.9415	30.7749	0.9416	30.7749	0.9402	30.7749	0.9393	30.7749	0.9364	30.7749	0.9324
30.8495	0.944	30.8495	0.9436	30.8495	0.9412	30.8495	0.9421	30.8495	0.9415	30.8495	0.9417	30.8495	0.9415	30.8495	0.9424	30.8495	0.9401	30.8495	0.9392	30.8495	0.9365	30.8495	0.9319
30.924	0.9442	30.924	0.944	30.924	0.9412	30.924	0.9415	30.924	0.9417	30.924	0.9418	30.924	0.9415	30.924	0.9421	30.924	0.9405	30.924	0.9394	30.924	0.9361	30.924	0.9326
30.9985	0.9438	30.9985	0.9435	30.9985	0.9413	30.9985	0.9417	30.9985	0.9413	30.9985	0.9423	30.9985	0.9417	30.9985	0.9421	30.9985	0.9402	30.9985	0.9387	30.9985	0.9362	30.9985	0.9321
31.073	0.9432	31.073	0.9437	31.073	0.9419	31.073	0.9417	31.073	0.9416	31.073	0.9412	31.073	0.941	31.073	0.9425	31.073	0.94	31.073	0.939	31.073	0.9355	31.073	0.9326
31.1475	0.9429	31.1475	0.9435	31.1475	0.9419	31.1475	0.9421	31.1475	0.9419	31.1475	0.9417	31.1475	0.9412	31.1475	0.942	31.1475	0.9403	31.1475	0.939	31.1475	0.9366	31.1475	0.9325
31.222	0.9441	31.222	0.944	31.222	0.9417	31.222	0.9418	31.222	0.942	31.222	0.9417	31.222	0.941	31.222	0.9416	31.222	0.9404	31.222	0.9389	31.222	0.9368	31.222	0.9328
31.2965	0.9437	31.2965	0.9434	31.2965	0.9422	31.2965	0.942	31.2965	0.9421	31.2965	0.9415	31.2965	0.9412	31.2965	0.9415	31.2965	0.9404	31.2965	0.9397	31.2965	0.9365	31.2965	0.9319
31.3711	0.9442	31.3711	0.9433	31.3711	0.9419	31.3711	0.9424	31.3711	0.9426	31.3711	0.9418	31.3711	0.9409	31.3711	0.9416	31.3711	0.9406	31.3711	0.9394	31.3711	0.9369	31.3711	0.933
31.4456	0.9436	31.4456	0.9432	31.4456	0.9416	31.4456	0.9422	31.4456	0.9418	31.4456	0.9416	31.4456	0.9412	31.4456	0.9408	31.4456	0.9406	31.4456	0.9395	31.4456	0.9374	31.4456	0.9321
31.5201	0.9433	31.5201	0.9437	31.5201	0.942	31.5201	0.9428	31.5201	0.9416	31.5201	0.9414	31.5201	0.941	31.5201	0.9413	31.5201	0.9413	31.5201	0.9394	31.5201	0.937	31.5201	0.932
31.5946	0.9437	31.5946	0.9433	31.5946	0.9419	31.5946	0.9423	31.5946	0.9415	31.5946	0.9416	31.5946	0.9407	31.5946	0.9413	31.5946	0.9405	31.5946	0.9396	31.5946	0.9378	31.5946	0.9322
31.6691	0.9441	31.6691	0.9432	31.6691	0.9421	31.6691	0.9423	31.6691	0.9413	31.6691	0.9417	31.6691	0.9412	31.6691	0.9413	31.6691	0.9407	31.6691	0.9392	31.6691	0.9373	31.6691	0.9322
31.7436	0.9443	31.7436	0.9433	31.7436	0.9417	31.7436	0.9417	31.7436	0.9416	31.7436	0.9412	31.7436	0.9407	31.7436	0.9416	31.7436	0.9407	31.7436	0.9396	31.7436	0.9368	31.7436	0.9326
31.8182	0.9433	31.8182	0.9437	31.8182	0.9418	31.8182	0.9419	31.8182	0.942	31.8182	0.9417	31.8182	0.9408	31.8182	0.9417	31.8182	0.9406	31.8182	0.939	31.8182	0.9374	31.8182	0.9329
31.8927	0.9435	31.8927	0.9436	31.8927	0.9418	31.8927	0.9418	31.8927	0.9418	31.8927	0.9415	31.8927	0.9415	31.8927	0.942	31.8927	0.9406	31.8927	0.9399	31.8927	0.9371	31.8927	0.9325
31.9672	0.944	31.9672	0.9436	31.9672	0.942	31.9672	0.9418	31.9672	0.9418	31.9672	0.9414	31.9672	0.9412	31.9672	0.9418	31.9672	0.9402	31.9672	0.9398	31.9672	0.9373	31.9672	0.9326
32.0417	0.9446	32.0417	0.9433	32.0417	0.942	32.0417	0.9417	32.0417	0.9419	32.0417	0.9421	32.0417	0.9416	32.0417	0.9417	32.0417	0.9405	32.0417	0.9396	32.0417	0.9373	32.0417	0.9327
32.1162	0.9445	32.1162	0.9429	32.1162	0.942	32.1162	0.9411	32.1162	0.942	32.1162	0.9409	32.1162	0.9415	32.1162	0.9413	32.1162	0.9403	32.1162	0.9395	32.1162	0.9367	32.1162	0.932
32.1907	0.9435	32.1907	0.9433	32.1907	0.9421	32.1907	0.9417	32.1907	0.9421	32.1907	0.9421	32.1907	0.9414	32.1907	0.9415	32.1907	0.9403	32.1907	0.9399	32.1907	0.9366	32.1907	0.9323
32.2653	0.9434	32.2653	0.9434	32.2653	0.9417	32.2653	0.9417	32.2653	0.9419	32.2653	0.9415	32.2653	0.9414	32.2653	0.9417	32.2653	0.9403	32.2653	0.9394	32.2653	0.9362	32.2653	0.9327
32.3398	0.943	32.3398	0.9433	32.3398	0.9421	32.3398	0.9417	32.3398	0.9412	32.3398	0.9415	32.3398	0.9413	32.3398	0.9417	32.3398	0.9408	32.3398	0.9397	32.3398	0.9374	32.3398	0.9328
32.4143	0.9436	32.4143	0.943	32.4143	0.9419	32.4143	0.9418	32.4143	0.9414	32.4143	0.9419	32.4143	0.9411	32.4143	0.9411	32.4143	0.9411	32.4143	0.9391	32.4143	0.9367	32.4143	0.9325
32.4888	0.9438	32.4888	0.9433	32.4888	0.9417	32.4888	0.9425	32.4888	0.9421	32.4888	0.9418	32.4888	0.941	32.4888	0.9408	32.4888	0.9407	32.4888	0.9396	32.4888	0.9367	32.4888	0.9322
32.5633	0.944	32.5633	0.9424	32.5633	0.942	32.5633	0.9418	32.5633	0.9419	32.5633	0.9416	32.5633	0.9409	32.5633	0.9416	32.5633	0.941	32.5633	0.9393	32.5633	0.9367	32.5633	0.9326
32.6378	0.9446	32.6378	0.9428	32.6378	0.942	32.6378	0.9416	32.6378	0.9419	32.6378	0.9425	32.6378	0.9405	32.6378	0.9418	32.6378	0.941	32.6378	0.9389	32.6378	0.9369	32.6378	0.9323
32.7124	0.9449	32.7124	0.9428	32.7124	0.9426	32.7124	0.9413	32.7124	0.9419	32.7124	0.9422	32.7124	0.9407	32.7124	0.942	32.7124	0.9405	32.7124	0.9391	32.7124	0.9369	32.7124	0.9323
32.7869	0.9453	32.7869	0.9429	32.7869	0.9425	32.7869	0.9421	32.7869	0.9416	32.7869	0.9428	32.7869	0.941	32.7869	0.9419	32.7869	0.9409	32.7869	0.9392	32.7869	0.9369	32.7869	0.9327
32.8614	0.9447	32.8614	0.9435	32.8614	0.9416	32.8614	0.9421	32.8614	0.9413	32.8614	0.9422	32.8614	0.9406	32.8614	0.9421	32.8614	0.9409	32.8614	0.9398	32.8614	0.9368	32.8614	0.9322
32.9359	0.9446	32.9359	0.9433	32.9359	0.9413	32.9359	0.9418	32.9359	0.9424	32.9359	0.9428	32.9359	0.9405	32.9359	0.9417	32.9359	0.941	32.9359	0.9389	32.9359	0.9366	32.9359	0.9323
33.0104	0.944	33.0104	0.9436	33.0104	0.9411	33.0104	0.9417	33.0104	0.9421	33.0104	0.9427	33.0104	0.9406	33.0104	0.9417	33.0104	0.9409	33.0104	0.9399	33.0104	0.9372	33.0104	0.9327
33.0849	0.9441	33.0849	0.9432	33.0849	0.9411	33.0849	0.942	33.0849	0.9421	33.0849	0.942	33.0849	0.9404	33.0849	0.9422	33.0849	0.9406	33.0849	0.9393	33.0849	0.9369	33.0849	0.9326
33.1594	0.9448	33.1594	0.9435	33.1594	0.9414	33.1594	0.942	33.1594	0.9422	33.1594	0.9425	33.1594	0.9408	33.1594	0.9424	33.1594	0.9403	33.1594	0.9396	33.1594	0.9371	33.1594	0.9324
33.234	0.9442	33.234	0.9441	33.234	0.9418	33.234	0.9426	33.234	0.9413	33.234	0.9423	33.234	0.9411	33.234	0.9417	33.234	0.941	33.234	0.9396	33.234	0.9366	33.234	0.9322
33.3085	0.9445	33.3085	0.9434	33.3085	0.9418	33.3085	0.9422	33.3085	0.9413	33.3085	0.9421	33.3085	0.941	33.3085	0.9417	33.3085	0.9407	33.3085	0.939	33.3085	0.9366	33.3085	0.9318
33.383	0.9442	33.383	0.9436	33.383	0.9421	33.383	0.9424	33.383	0.9415	33.383	0.9425	33.383	0.9409	33.383	0.9415	33.383	0.9408	33.383	0.9392	33.383	0.937	33.383	0.9326
33.4575	0.9438	33.4575	0.9431	33.4575	0.9418	33.4575	0.9415	33.4575	0.9416	33.4575	0.9416	33.4575	0.9412	33.4575	0.9423	33.4575	0.9402	33.4575	0.9395	33.4575	0.9367	33.4575	0.9323
33.532	0.9441	33.532	0.9433	33.532	0.9418	33.532	0.9418	33.532	0.9418	33.532	0.9424	33.532	0.9405	33.532	0.942	33.532	0.9403	33.532	0.9394	33.532	0.9373	33.532	0.932
33.6065	0.9446	33.6065	0.9433	33.6065	0.9419	33.6065	0.9415	33.6065	0.9417	33.6065	0.9418	33.6065	0.941	33.6065	0.942	33.6065	0.9407	33.6065	0.9402	33.6065	0.937	33.6065	0.9322
33.681	0.9441	33.681	0.9424	33.681	0.9422	33.681	0.9419	33.681	0.9415	33.681	0.9423	33.681	0.9411	33.681	0.942	33.681	0.9409	33.681	0.9407	33.681	0.937	33.681	0.9321
33.7556	0.9439	33.7556	0.9433	33.7556	0.9422	33.7556	0.9421	33.7556	0.9419	33.7556	0.9426	33.7556	0.9411	33.7556	0.942	33.7556	0.941	33.7556	0.9403	33.7556	0.9369	33.7556	0.9325
33.8301	0.9436	33.8301	0.9432	33.8301	0.9421	33.8301	0.9415	33.8301	0.9414	33.8301	0.9424	33.8301	0.9411	33.8301	0.9417	33.8301	0.9412	33.8301	0.9398	33.8301	0.9365	33.8301	0.9326
33.9046	0.9441	33.9046	0.9433	33.9046	0.9425	33.9046	0.942	33.9046	0.9416	33.9046	0.9423	33.9046	0.9407	33.9046	0.9416	33.9046	0.9411	33.9046	0.9398	33.9046	0.9362	33.9046	0.9329
33.9791	0.9433	33.9791	0.9433	33.9791	0.9418	33.9791	0.9413	33.9791	0.9414	33.9791	0.9424	33.9791	0.9403	33.9791	0.9411	33.9791	0.9412	33.9791	0.9399	33.9791	0.9371	33.9791	0.9327
34.0536	0.9434	34.0536	0.9435	34.0536	0.9418	34.0536	0.9414	34.0536	0.9412	34.0536	0.9423	34.0536	0.941	34.0536	0.9411	34.0536	0.9408	34.0536	0.9402	34.0536	0.9369	34.0536	0.9322
34.1281	0.9437	34.1281	0.9434	34.1281	0.9423	34.1281	0.9418	34.1281	0.9409	34.1281	0.9425	34.1281	0.9408	34.1281	0.9409	34.1281	0.941	34.1281	0.9398	34.1281	0.9368	34.1281	0.933
34.2027	0.9439	34.2027	0.9434	34.2027	0.9421	34.2027	0.9422	34.2027	0.9415	34.2027	0.942	34.2027	0.941	34.2027	0.9416	34.2027	0.9411	34.2027	0.9397	34.2027	0.9369	34.2027	0.9325
34.2772	0.9441	34.2772	0.9435	34.2772	0.942	34.2772	0.942	34.2772	0.9414	34.2772	0.9423	34.2772	0.9408	34.2772	0.9418	34.2772	0.9404	34.2772	0.9401	34.2772	0.9375	34.2772	0.9328
34.3517	0.9439	34.3517	0.9429	34.3517	0.9419	34.3517	0.9419	34.3517	0.9413	34.3517	0.9421	34.3517	0.9403	34.3517	0.9417	34.3517	0.941	34.3517	0.94	34.3517	0.9371	34.3517	0.9325
34.4262	0.9437	34.4262	0.9436	34.4262	0.9417	34.4262	0.9419	34.4262	0.9417	34.4262	0.9422	34.4262	0.9411	34.4262	0.9422	34.4262	0.941	34.4262	0.9399	34.4262	0.9371	34.4262	0.9321
34.5007	0.9432	34.5007	0.9442	34.5007	0.9412	34.5007	0.9418	34.5007	0.9411	34.5007	0.9422	34.5007	0.9409	34.5007	0.9422	34.5007	0.9406	34.5007	0.9403	34.5007	0.9373	34.5007	0.9319
34.5752	0.9446	34.5752	0.9439	34.5752	0.9417	34.5752	0.942	34.5752	0.941	34.5752	0.942	34.5752	0.9412	34.5752	0.9414	34.5752	0.941	34.5752	0.9397	34.5752	0.937	34.5752	0.9319
34.6497	0.9444	34.6497	0.9433	34.6497	0.9416	34.6497	0.9417	34.6497	0.9415	34.6497	0.9421	34.6497	0.9405	34.6497	0.9415	34.6497	0.9411	34.6497	0.9394	34.6497	0.9369	34.6497	0.9319
34.7243	0.9446	34.7243	0.9441	34.7243	0.9418	34.7243	0.9415	34.7243	0.9412	34.7243	0.9422	34.7243	0.9405	34.7243	0.9421	34.7243	0.9411	34.7243	0.9392	34.7243	0.9364	34.7243	0.9321
34.7988	0.9445	34.7988	0.9441	34.7988	0.9418	34.7988	0.9417	34.7988	0.9414	34.7988	0.9426	34.7988	0.9409	34.7988	0.9419	34.7988	0.9412	34.7988	0.9396	34.7988	0.9371	34.7988	0.932
34.8733	0.9437	34.8733	0.9442	34.8733	0.9424	34.8733	0.9425	34.8733	0.9411	34.8733	0.9418	34.8733	0.9401	34.8733	0.9424	34.8733	0.9405	34.8733	0.9392	34.8733	0.9369	34.8733	0.9323
34.9478	0.944	34.9478	0.9438	34.9478	0.9418	34.9478	0.9426	34.9478	0.9412	34.9478	0.942	34.9478	0.941	34.9478	0.9419	34.9478	0.9406	34.9478	0.9399	34.9478	0.9362	34.9478	0.9318
35.0223	0.9435	35.0223	0.9438	35.0223	0.942	35.0223	0.9424	35.0223	0.9413	35.0223	0.942	35.0223	0.941	35.0223	0.9423	35.0223	0.9406	35.0223	0.9399	35.0223	0.9372	35.0223	0.9319
35.0969	0.9435	35.0969	0.9441	35.0969	0.9416	35.0969	0.9422	35.0969	0.9414	35.0969	0.9416	35.0969	0.9409	35.0969	0.9423	35.0969	0.9407	35.0969	0.9399	35.0969	0.937	35.0969	0.9319
35.1714	0.9447	35.1714	0.944	35.1714	0.9418	35.1714	0.9423	35.1714	0.9417	35.1714	0.9417	35.1714	0.9409	35.1714	0.9424	35.1714	0.9417	35.1714	0.9399	35.1714	0.9371	35.1714	0.9312
35.2459	0.9437	35.2459	0.9438	35.2459	0.942	35.2459	0.9424	35.2459	0.9411	35.2459	0.9416	35.2459	0.9411	35.2459	0.9426	35.2459	0.9419	35.2459	0.9397	35.2459	0.9367	35.2459	0.9315
35.3204	0.9444	35.3204	0.9442	35.3204	0.942	35.3204	0.9417	35.3204	0.9409	35.3204	0.9413	35.3204	0.9408	35.3204	0.9423	35.3204	0.9418	35.3204	0.94	35.3204	0.937	35.3204	0.9316
35.3949	0.9436	35.3949	0.9441	35.3949	0.9421	35.3949	0.9419	35.3949	0.9409	35.3949	0.9416	35.3949	0.9404	35.3949	0.9428	35.3949	0.9411	35.3949	0.94	35.3949	0.9372	35.3949	0.9317
35.4694	0.9443	35.4694	0.9439	35.4694	0.9411	35.4694	0.9418	35.4694	0.9415	35.4694	0.9421	35.4694	0.9407	35.4694	0.9421	35.4694	0.9414	35.4694	0.9399	35.4694	0.9378	35.4694	0.9321
35.5439	0.9441	35.5439	0.9441	35.5439	0.9418	35.5439	0.9423	35.5439	0.9417	35.5439	0.9417	35.5439	0.9412	35.5439	0.9422	35.5439	0.9408	35.5439	0.9399	35.5439	0.9374	35.5439	0.9324
35.6185	0.9441	35.6185	0.9442	35.6185	0.9416	35.6185	0.9428	35.6185	0.9406	35.6185	0.9416	35.6185	0.9416	35.6185	0.9424	35.6185	0.9413	35.6185	0.9398	35.6185	0.937	35.6185	0.932
35.693	0.9506	35.693	0.9503	35.693	0.9485	35.693	0.9493	35.693	0.9482	35.693	0.9492	35.693	0.9486	35.693	0.9494	35.693	0.948	35.693	0.9468	35.693	0.945	35.693	0.9401
35.7675	0.9555	35.7675	0.9557	35.7675	0.954	35.7675	0.9544	35.7675	0.9535	35.7675	0.9545	35.7675	0.9528	35.7675	0.955	35.7675	0.9533	35.7675	0.9517	35.7675	0.9505	35.7675	0.9455
35.842	0.9582	35.842	0.9587	35.842	0.9568	35.842	0.9564	35.842	0.9562	35.842	0.957	35.842	0.9559	35.842	0.9576	35.842	0.956	35.842	0.9548	35.842	0.9538	35.842	0.9491
35.9165	0.9604	35.9165	0.9601	35.9165	0.9587	35.9165	0.9594	35.9165	0.9583	35.9165	0.959	35.9165	0.9578	35.9165	0.9592	35.9165	0.9578	35.9165	0.9571	35.9165	0.9551	35.9165	0.9514
35.991	0.9622	35.991	0.9618	35.991	0.9606	35.991	0.9607	35.991	0.9605	35.991	0.9604	35.991	0.9599	35.991	0.9607	35.991	0.9598	35.991	0.9587	35.991	0.9563	35.991	0.953
36.0656	0.963	36.0656	0.9628	36.0656	0.9612	36.0656	0.9622	36.0656	0.9616	36.0656	0.9618	36.0656	0.9618	36.0656	0.9621	36.0656	0.9614	36.0656	0.9599	36.0656	0.9584	36.0656	0.9543
36.1401	0.9643	36.1401	0.9643	36.1401	0.9627	36.1401	0.9637	36.1401	0.9631	36.1401	0.9629	36.1401	0.9625	36.1401	0.9626	36.1401	0.9626	36.1401	0.9614	36.1401	0.9596	36.1401	0.9552
36.2146	0.9655	36.2146	0.9659	36.2146	0.9636	36.2146	0.9644	36.2146	0.9642	36.2146	0.9637	36.2146	0.9635	36.2146	0.9648	36.2146	0.9636	36.2146	0.9629	36.2146	0.9604	36.2146	0.9568
36.2891	0.9665	36.2891	0.9665	36.2891	0.9651	36.2891	0.9653	36.2891	0.9648	36.2891	0.9654	36.2891	0.9644	36.2891	0.9656	36.2891	0.9639	36.2891	0.964	36.2891	0.9618	36.2891	0.9581
36.3636	0.9681	36.3636	0.9673	36.3636	0.966	36.3636	0.9664	36.3636	0.9657	36.3636	0.9662	36.3636	0.9656	36.3636	0.967	36.3636	0.9651	36.3636	0.9648	36.3636	0.963	36.3636	0.9592
36.4381	0.968	36.4381	0.9691	36.4381	0.9674	36.4381	0.9677	36.4381	0.9664	36.4381	0.9671	36.4381	0.9656	36.4381	0.9672	36.4381	0.966	36.4381	0.9648	36.4381	0.964	36.4381	0.9602
36.5126	0.9688	36.5126	0.9697	36.5126	0.9673	36.5126	0.9684	36.5126	0.9672	36.5126	0.9679	36.5126	0.9665	36.5126	0.9677	36.5126	0.9668	36.5126	0.9663	36.5126	0.9642	36.5126	0.9613
36.5872	0.9702	36.5872	0.9706	36.5872	0.9687	36.5872	0.9694	36.5872	0.968	36.5872	0.9682	36.5872	0.9677	36.5872	0.968	36.5872	0.9683	36.5872	0.9667	36.5872	0.9655	36.5872	0.9619
36.6617	0.9705	36.6617	0.9703	36.6617	0.9689	36.6617	0.9697	36.6617	0.9683	36.6617	0.9693	36.6617	0.9682	36.6617	0.969	36.6617	0.9686	36.6617	0.9673	36.6617	0.9664	36.6617	0.9626
36.7362	0.9714	36.7362	0.9712	36.7362	0.9694	36.7362	0.9702	36.7362	0.9688	36.7362	0.9699	36.7362	0.9696	36.7362	0.97	36.7362	0.9698	36.7362	0.9676	36.7362	0.9675	36.7362	0.9639
36.8107	0.9714	36.8107	0.9718	36.8107	0.9701	36.8107	0.9709	36.8107	0.9705	36.8107	0.9709	36.8107	0.9698	36.8107	0.9703	36.8107	0.9701	36.8107	0.9687	36.8107	0.968	36.8107	0.9642
36.8852	0.9717	36.8852	0.9731	36.8852	0.9711	36.8852	0.9715	36.8852	0.9706	36.8852	0.971	36.8852	0.971	36.8852	0.9707	36.8852	0.9705	36.8852	0.9691	36.8852	0.969	36.8852	0.9646
36.9597	0.9728	36.9597	0.9731	36.9597	0.9715	36.9597	0.9722	36.9597	0.971	36.9597	0.972	36.9597	0.9716	36.9597	0.9712	36.9597	0.971	36.9597	0.9703	36.9597	0.9698	36.9597	0.9658
37.0343	0.9735	37.0343	0.9734	37.0343	0.9726	37.0343	0.9722	37.0343	0.9713	37.0343	0.9725	37.0343	0.9719	37.0343	0.972	37.0343	0.9716	37.0343	0.9709	37.0343	0.9701	37.0343	0.9662
37.1088	0.974	37.1088	0.974	37.1088	0.9729	37.1088	0.9732	37.1088	0.972	37.1088	0.9732	37.1088	0.9718	37.1088	0.9731	37.1088	0.9721	37.1088	0.9713	37.1088	0.97	37.1088	0.9671
37.1833	0.9744	37.1833	0.9738	37.1833	0.9732	37.1833	0.9734	37.1833	0.9722	37.1833	0.9745	37.1833	0.9731	37.1833	0.9734	37.1833	0.9725	37.1833	0.9718	37.1833	0.9707	37.1833	0.9678
37.2578	0.9749	37.2578	0.9748	37.2578	0.9742	37.2578	0.9736	37.2578	0.9728	37.2578	0.9741	37.2578	0.9729	37.2578	0.9743	37.2578	0.9735	37.2578	0.9719	37.2578	0.9717	37.2578	0.9682
37.3323	0.9756	37.3323	0.9753	37.3323	0.975	37.3323	0.9745	37.3323	0.9734	37.3323	0.9746	37.3323	0.9736	37.3323	0.9744	37.3323	0.9744	37.3323	0.9728	37.3323	0.9717	37.3323	0.9692
37.4068	0.9758	37.4068	0.9759	37.4068	0.9752	37.4068	0.9747	37.4068	0.9744	37.4068	0.9751	37.4068	0.9739	37.4068	0.975	37.4068	0.9743	37.4068	0.9736	37.4068	0.9726	37.4068	0.9695
37.4813	0.9756	37.4813	0.9758	37.4813	0.9753	37.4813	0.9748	37.4813	0.9743	37.4813	0.9756	37.4813	0.974	37.4813	0.9757	37.4813	0.9752	37.4813	0.9744	37.4813	0.9732	37.4813	0.9704
37.5559	0.9765	37.5559	0.976	37.5559	0.9751	37.5559	0.9754	37.5559	0.9751	37.5559	0.9758	37.5559	0.9754	37.5559	0.9758	37.5559	0.9758	37.5559	0.9748	37.5559	0.9734	37.5559	0.97
37.6304	0.9771	37.6304	0.977	37.6304	0.9755	37.6304	0.9756	37.6304	0.9758	37.6304	0.9763	37.6304	0.9755	37.6304	0.9757	37.6304	0.9755	37.6304	0.9757	37.6304	0.974	37.6304	0.9706
37.7049	0.9777	37.7049	0.9775	37.7049	0.9765	37.7049	0.9763	37.7049	0.9759	37.7049	0.9767	37.7049	0.976	37.7049	0.9772	37.7049	0.9763	37.7049	0.976	37.7049	0.9747	37.7049	0.9709
37.7794	0.9792	37.7794	0.9778	37.7794	0.9769	37.7794	0.9765	37.7794	0.976	37.7794	0.9766	37.7794	0.9771	37.7794	0.9777	37.7794	0.9762	37.7794	0.9763	37.7794	0.9752	37.7794	0.9711
37.8539	0.9788	37.8539	0.9784	37.8539	0.9778	37.8539	0.9778	37.8539	0.9765	37.8539	0.9771	37.8539	0.9771	37.8539	0.9772	37.8539	0.9771	37.8539	0.9766	37.8539	0.9748	37.8539	0.972
37.9284	0.9793	37.9284	0.9789	37.9284	0.9777	37.9284	0.9784	37.9284	0.977	37.9284	0.9781	37.9284	0.9778	37.9284	0.9779	37.9284	0.9774	37.9284	0.9764	37.9284	0.9749	37.9284	0.9716
38.003	0.9793	38.003	0.9789	38.003	0.9777	38.003	0.9777	38.003	0.9769	38.003	0.9779	38.003	0.9776	38.003	0.9786	38.003	0.9775	38.003	0.9766	38.003	0.9762	38.003	0.9722
38.0775	0.9797	38.0775	0.98	38.0775	0.9781	38.0775	0.9779	38.0775	0.9774	38.0775	0.9786	38.0775	0.9776	38.0775	0.9791	38.0775	0.9773	38.0775	0.9768	38.0775	0.9767	38.0775	0.9728
38.152	0.9803	38.152	0.9799	38.152	0.9783	38.152	0.9784	38.152	0.9781	38.152	0.9792	38.152	0.978	38.152	0.9784	38.152	0.9786	38.152	0.9779	38.152	0.9767	38.152	0.9732
38.2265	0.981	38.2265	0.9798	38.2265	0.9787	38.2265	0.9788	38.2265	0.9786	38.2265	0.9794	38.2265	0.9782	38.2265	0.9786	38.2265	0.9788	38.2265	0.9781	38.2265	0.9776	38.2265	0.9737
38.301	0.9812	38.301	0.9806	38.301	0.9789	38.301	0.9794	38.301	0.9793	38.301	0.9795	38.301	0.9783	38.301	0.9792	38.301	0.9788	38.301	0.9781	38.301	0.9773	38.301	0.9742
38.3755	0.9809	38.3755	0.9809	38.3755	0.979	38.3755	0.9795	38.3755	0.9796	38.3755	0.9801	38.3755	0.9785	38.3755	0.98	38.3755	0.9792	38.3755	0.9785	38.3755	0.9784	38.3755	0.9747
38.45	0.9813	38.45	0.9814	38.45	0.9799	38.45	0.9799	38.45	0.9793	38.45	0.9801	38.45	0.98	38.45	0.9797	38.45	0.9801	38.45	0.9792	38.45	0.9782	38.45	0.9748
38.5246	0.9822	38.5246	0.9818	38.5246	0.9801	38.5246	0.9798	38.5246	0.98	38.5246	0.9809	38.5246	0.9806	38.5246	0.9801	38.5246	0.9801	38.5246	0.9792	38.5246	0.9787	38.5246	0.9746
38.5991	0.9812	38.5991	0.9826	38.5991	0.9806	38.5991	0.9797	38.5991	0.9803	38.5991	0.9812	38.5991	0.9801	38.5991	0.9804	38.5991	0.9807	38.5991	0.9797	38.5991	0.979	38.5991	0.9751
38.6736	0.9822	38.6736	0.9824	38.6736	0.9807	38.6736	0.9803	38.6736	0.981	38.6736	0.9815	38.6736	0.9803	38.6736	0.9804	38.6736	0.9812	38.6736	0.9796	38.6736	0.9791	38.6736	0.9759
38.7481	0.9824	38.7481	0.9832	38.7481	0.9807	38.7481	0.9808	38.7481	0.9809	38.7481	0.9817	38.7481	0.9806	38.7481	0.9815	38.7481	0.9806	38.7481	0.9805	38.7481	0.98	38.7481	0.9765
38.8226	0.9825	38.8226	0.983	38.8226	0.9814	38.8226	0.9814	38.8226	0.981	38.8226	0.982	38.8226	0.9805	38.8226	0.9816	38.8226	0.9814	38.8226	0.9806	38.8226	0.9797	38.8226	0.9764
38.8971	0.9829	38.8971	0.9829	38.8971	0.9812	38.8971	0.9821	38.8971	0.9816	38.8971	0.9818	38.8971	0.9813	38.8971	0.9816	38.8971	0.9822	38.8971	0.9806	38.8971	0.9803	38.8971	0.9767
38.9717	0.9832	38.9717	0.9833	38.9717	0.9811	38.9717	0.9822	38.9717	0.9816	38.9717	0.9819	38.9717	0.9809	38.9717	0.9815	38.9717	0.982	38.9717	0.9815	38.9717	0.9804	38.9717	0.9771
39.0462	0.9834	39.0462	0.9828	39.0462	0.9821	39.0462	0.982	39.0462	0.9818	39.0462	0.9828	39.0462	0.9814	39.0462	0.9824	39.0462	0.9821	39.0462	0.9816	39.0462	0.9809	39.0462	0.9773
39.1207	0.9839	39.1207	0.9832	39.1207	0.9829	39.1207	0.9827	39.1207	0.982	39.1207	0.9825	39.1207	0.9814	39.1207	0.9827	39.1207	0.9824	39.1207	0.9823	39.1207	0.9806	39.1207	0.9776
39.1952	0.9836	39.1952	0.9837	39.1952	0.9828	39.1952	0.9826	39.1952	0.9822	39.1952	0.9831	39.1952	0.9817	39.1952	0.9832	39.1952	0.983	39.1952	0.983	39.1952	0.9815	39.1952	0.9776
39.2697	0.984	39.2697	0.9841	39.2697	0.9822	39.2697	0.9832	39.2697	0.9826	39.2697	0.9829	39.2697	0.9815	39.2697	0.9838	39.2697	0.9834	39.2697	0.9821	39.2697	0.9825	39.2697	0.9786
39.3442	0.9838	39.3442	0.9846	39.3442	0.9831	39.3442	0.9832	39.3442	0.9826	39.3442	0.9829	39.3442	0.982	39.3442	0.9838	39.3442	0.9834	39.3442	0.9833	39.3442	0.9818	39.3442	0.978
39.4188	0.9842	39.4188	0.9844	39.4188	0.9831	39.4188	0.9833	39.4188	0.9828	39.4188	0.9838	39.4188	0.9819	39.4188	0.9836	39.4188	0.9831	39.4188	0.9829	39.4188	0.9823	39.4188	0.9784
39.4933	0.9849	39.4933	0.9843	39.4933	0.9836	39.4933	0.9838	39.4933	0.983	39.4933	0.9839	39.4933	0.9822	39.4933	0.9837	39.4933	0.9829	39.4933	0.9834	39.4933	0.9822	39.4933	0.9787
39.5678	0.9854	39.5678	0.9843	39.5678	0.9837	39.5678	0.9839	39.5678	0.9845	39.5678	0.9845	39.5678	0.9827	39.5678	0.9837	39.5678	0.9836	39.5678	0.9839	39.5678	0.9826	39.5678	0.9788
39.6423	0.9848	39.6423	0.9853	39.6423	0.9837	39.6423	0.9846	39.6423	0.9839	39.6423	0.9849	39.6423	0.9829	39.6423	0.9842	39.6423	0.9843	39.6423	0.9843	39.6423	0.9822	39.6423	0.9793
39.7168	0.9859	39.7168	0.9858	39.7168	0.9838	39.7168	0.9846	39.7168	0.9845	39.7168	0.9849	39.7168	0.9836	39.7168	0.9842	39.7168	0.9838	39.7168	0.9835	39.7168	0.9822	39.7168	0.9798
39.7913	0.9852	39.7913	0.986	39.7913	0.9842	39.7913	0.9848	39.7913	0.9838	39.7913	0.9851	39.7913	0.9836	39.7913	0.9851	39.7913	0.9847	39.7913	0.9837	39.7913	0.9832	39.7913	0.9797
39.8659	0.9853	39.8659	0.9857	39.8659	0.9844	39.8659	0.9851	39.8659	0.9841	39.8659	0.9854	39.8659	0.9837	39.8659	0.9845	39.8659	0.9848	39.8659	0.9841	39.8659	0.9832	39.8659	0.9808
39.9404	0.9853	39.9404	0.9856	39.9404	0.9852	39.9404	0.9856	39.9404	0.9854	39.9404	0.9853	39.9404	0.9845	39.9404	0.9843	39.9404	0.9849	39.9404	0.9845	39.9404	0.9833	39.9404	0.9808
40.0149	0.9864	40.0149	0.9862	40.0149	0.9854	40.0149	0.9852	40.0149	0.9851	40.0149	0.9854	40.0149	0.9843	40.0149	0.9848	40.0149	0.9852	40.0149	0.9847	40.0149	0.9833	40.0149	0.9807
40.0894	0.9865	40.0894	0.9862	40.0894	0.9853	40.0894	0.9863	40.0894	0.9857	40.0894	0.985	40.0894	0.9841	40.0894	0.9851	40.0894	0.9855	40.0894	0.9854	40.0894	0.9845	40.0894	0.9811
40.1639	0.9869	40.1639	0.9869	40.1639	0.9856	40.1639	0.9863	40.1639	0.9861	40.1639	0.985	40.1639	0.9849	40.1639	0.9859	40.1639	0.9854	40.1639	0.9858	40.1639	0.9844	40.1639	0.9817
40.2384	0.9873	40.2384	0.9869	40.2384	0.9861	40.2384	0.9864	40.2384	0.9863	40.2384	0.9855	40.2384	0.985	40.2384	0.9856	40.2384	0.9856	40.2384	0.9853	40.2384	0.9844	40.2384	0.9815
40.3129	0.9873	40.3129	0.9874	40.3129	0.9863	40.3129	0.986	40.3129	0.9862	40.3129	0.9853	40.3129	0.9856	40.3129	0.986	40.3129	0.9868	40.3129	0.9857	40.3129	0.9846	40.3129	0.982
40.3875	0.9871	40.3875	0.988	40.3875	0.9863	40.3875	0.9859	40.3875	0.9862	40.3875	0.9863	40.3875	0.9861	40.3875	0.9865	40.3875	0.9869	40.3875	0.9859	40.3875	0.9844	40.3875	0.9822
****.*****	****.****	****.*****	****.****	****.*****	****.****	****.*****	****.****	40.462	0.9835	****.*****	****.****	40.462	0.9836	****.*****	****.****	40.462	0.9782	40.462	0.9758	****.*****	****.****	****.*****	****.****

## Sheet: RRKKRR_Non-Cen
0.1_t	0.1_f	0.2_t	0.2_f	0.4_t	0.4_f	0.8_t	0.8_f	1.6_t	1.6_f	3.1_t	3.1_f	6.3_t	6.3_f	12.5_t	12.5_f	25.0_t	25.0_f	50.0_t	50.0_f	100.0_t	100.0_f	200.0_t	200.0_f
0	1.0002	0	1.0002	0	0.9996	0	0.9994	0	0.9999	0	0.9996	0	0.9996	0	0.9998	0	0.9995	0	0.9996	0	1.0002	0	0.9999
0.07452	0.9997	0.07452	1.0001	0.07452	0.9999	0.07452	0.9997	0.07452	1.0003	0.07452	1.0005	0.07452	0.9996	0.07452	1.0001	0.07452	1.0001	0.07452	1.0003	0.07452	0.9997	0.07452	1.0005
0.14903	1.0003	0.14903	0.9996	0.14903	1	0.14903	1.0005	0.14903	0.9999	0.14903	0.9996	0.14903	1.0007	0.14903	1.0004	0.14903	1.0002	0.14903	1.0002	0.14903	1.0001	0.14903	1.0001
0.22355	0.9999	0.22355	1.0001	0.22355	1.0005	0.22355	1.0004	0.22355	0.9999	0.22355	1.0003	0.22355	1.0001	0.22355	0.9997	0.22355	1.0003	0.22355	1	0.22355	1	0.22355	0.9995
0.29806	1.0007	0.29806	1.0001	0.29806	1.0009	0.29806	1.0002	0.29806	1.0003	0.29806	0.9998	0.29806	1.0007	0.29806	1.0002	0.29806	0.9999	0.29806	0.9995	0.29806	1	0.29806	0.9998
0.37258	1.001	0.37258	0.9999	0.37258	1.0009	0.37258	0.9998	0.37258	1.0009	0.37258	1.001	0.37258	1.0003	0.37258	1.0002	0.37258	1.0007	0.37258	1.0008	0.37258	0.9996	0.37258	1.0001
0.44709	1.0011	0.44709	0.9999	0.44709	1.0006	0.44709	1.0004	0.44709	1.0012	0.44709	0.9996	0.44709	1.0008	0.44709	1.0006	0.44709	1.0002	0.44709	1.0006	0.44709	0.9998	0.44709	0.9997
0.52161	1.001	0.52161	1	0.52161	1.0011	0.52161	1.0004	0.52161	1.0009	0.52161	1.0002	0.52161	1.0003	0.52161	1.0005	0.52161	1.0007	0.52161	0.9999	0.52161	0.9997	0.52161	0.999
0.59612	1.0019	0.59612	1	0.59612	1.0007	0.59612	1.0003	0.59612	1.0006	0.59612	0.9995	0.59612	1.0005	0.59612	1	0.59612	1.0005	0.59612	1.0005	0.59612	0.999	0.59612	0.9999
0.67064	1.0004	0.67064	1.0001	0.67064	1.0007	0.67064	1.0002	0.67064	1.0006	0.67064	1.0008	0.67064	1.001	0.67064	1.0002	0.67064	1.0004	0.67064	1.0004	0.67064	0.9988	0.67064	0.9996
0.74516	1.0008	0.74516	0.9999	0.74516	1.0008	0.74516	1.0003	0.74516	1.0005	0.74516	1.0005	0.74516	1.0007	0.74516	1	0.74516	0.9993	0.74516	1.0011	0.74516	0.9993	0.74516	1.0002
0.81967	1.0001	0.81967	1	0.81967	1.0007	0.81967	0.9997	0.81967	1.0002	0.81967	1.0005	0.81967	1.0006	0.81967	1.0004	0.81967	0.9996	0.81967	1.0004	0.81967	0.9994	0.81967	1.0006
0.89419	1.0002	0.89419	1	0.89419	1.001	0.89419	0.9998	0.89419	1.0006	0.89419	1.0003	0.89419	1.0009	0.89419	1.0004	0.89419	1.0002	0.89419	1.0002	0.89419	0.9993	0.89419	1.0008
0.9687	1.0003	0.9687	1.0002	0.9687	1.0003	0.9687	0.9998	0.9687	1.0006	0.9687	0.9999	0.9687	1.0003	0.9687	1.0006	0.9687	1.0003	0.9687	1.0009	0.9687	0.9999	0.9687	1.0002
1.04322	1.0006	1.04322	1.0001	1.04322	1.0007	1.04322	0.9995	1.04322	1.0014	1.04322	0.9999	1.04322	1.0008	1.04322	1.0001	1.04322	1.0001	1.04322	1.001	1.04322	0.9996	1.04322	1.0005
1.11773	1.0001	1.11773	1.0003	1.11773	1	1.11773	1.0002	1.11773	1.0013	1.11773	1.0005	1.11773	1.0005	1.11773	0.9999	1.11773	0.9997	1.11773	1.0003	1.11773	0.9997	1.11773	1.0005
1.19225	1.0012	1.19225	1.0006	1.19225	1.0009	1.19225	1.0005	1.19225	1.0009	1.19225	1.0005	1.19225	0.9996	1.19225	1.0001	1.19225	0.9994	1.19225	0.9999	1.19225	0.9998	1.19225	1.0002
1.26677	1.0009	1.26677	1.0008	1.26677	1.0007	1.26677	1.0001	1.26677	1.0006	1.26677	0.9999	1.26677	1	1.26677	0.9997	1.26677	0.9992	1.26677	1.0002	1.26677	0.9992	1.26677	1.0006
1.34128	1.0015	1.34128	1.0009	1.34128	1.001	1.34128	1.0006	1.34128	1.0013	1.34128	0.9997	1.34128	1.0003	1.34128	1.0001	1.34128	0.9996	1.34128	1.0012	1.34128	0.9996	1.34128	1.0008
1.4158	1.0011	1.4158	1.001	1.4158	1.0003	1.4158	1	1.4158	1.0014	1.4158	0.9996	1.4158	0.9995	1.4158	0.9995	1.4158	0.9994	1.4158	1.0001	1.4158	1.0001	1.4158	1.0003
1.49031	1.001	1.49031	1.0002	1.49031	1	1.49031	0.9995	1.49031	1.0008	1.49031	0.9999	1.49031	1.0001	1.49031	0.9999	1.49031	1	1.49031	1.0001	1.49031	0.9998	1.49031	1.0003
1.56483	1.0014	1.56483	1.0002	1.56483	1.0004	1.56483	0.9997	1.56483	1.0015	1.56483	0.9995	1.56483	1.0009	1.56483	0.9998	1.56483	0.9999	1.56483	1.0004	1.56483	0.9997	1.56483	1.0004
1.63934	1.001	1.63934	1.0004	1.63934	1.0008	1.63934	0.9995	1.63934	1.0018	1.63934	0.9998	1.63934	1.0007	1.63934	0.9999	1.63934	0.9996	1.63934	1.001	1.63934	0.9994	1.63934	1.0011
1.71386	1.001	1.71386	1.0003	1.71386	1	1.71386	0.9998	1.71386	1.0013	1.71386	1.0005	1.71386	0.9998	1.71386	0.9989	1.71386	1	1.71386	1.0011	1.71386	0.9995	1.71386	1.0002
1.78837	1.0009	1.78837	1.0004	1.78837	1.0004	1.78837	0.9999	1.78837	1.0006	1.78837	0.9996	1.78837	1	1.78837	0.9998	1.78837	0.9999	1.78837	1.0012	1.78837	0.9989	1.78837	1.0002
1.86289	1.0008	1.86289	1.0002	1.86289	0.9999	1.86289	1.0002	1.86289	1.0001	1.86289	1	1.86289	1.0006	1.86289	1.0004	1.86289	0.9995	1.86289	1.0007	1.86289	0.9991	1.86289	0.9999
1.93741	1.0008	1.93741	1.0003	1.93741	1.0012	1.93741	0.9995	1.93741	1.0008	1.93741	0.9998	1.93741	1.0004	1.93741	1.0004	1.93741	1.0001	1.93741	1.0006	1.93741	1	1.93741	0.9994
2.01192	1.0003	2.01192	1.0008	2.01192	1.0012	2.01192	1.0005	2.01192	1.0009	2.01192	1	2.01192	1	2.01192	1.0004	2.01192	0.9997	2.01192	1.0008	2.01192	0.9997	2.01192	1.0003
2.08644	1.0006	2.08644	0.9997	2.08644	1.0006	2.08644	1.0003	2.08644	1.0009	2.08644	0.9994	2.08644	1.0005	2.08644	1.0003	2.08644	0.9997	2.08644	1.001	2.08644	0.9994	2.08644	1.0001
2.16095	1.001	2.16095	1.0003	2.16095	1.0004	2.16095	1.0004	2.16095	1.0014	2.16095	1.0001	2.16095	0.9996	2.16095	1.0005	2.16095	0.9999	2.16095	1.0009	2.16095	0.9993	2.16095	1
2.23547	1.0011	2.23547	0.9998	2.23547	1.0008	2.23547	1	2.23547	1.0009	2.23547	0.9996	2.23547	1.0008	2.23547	1.0005	2.23547	0.9997	2.23547	1.001	2.23547	0.9989	2.23547	1.0002
2.30998	1.0015	2.30998	1.0006	2.30998	1.0008	2.30998	1	2.30998	1.0011	2.30998	0.9993	2.30998	1.0004	2.30998	1.0004	2.30998	1	2.30998	1.0016	2.30998	0.9991	2.30998	1.0003
2.3845	1.001	2.3845	1.0002	2.3845	1.0002	2.3845	0.9999	2.3845	1.0008	2.3845	0.9996	2.3845	1.0003	2.3845	1.0006	2.3845	1	2.3845	1.0009	2.3845	0.9995	2.3845	1
2.45901	1.0014	2.45901	1.0003	2.45901	1.0008	2.45901	0.9994	2.45901	1.0009	2.45901	1	2.45901	0.9995	2.45901	1.0002	2.45901	0.9995	2.45901	1.0006	2.45901	0.9991	2.45901	0.9996
2.53353	1.0011	2.53353	1.0008	2.53353	1.0006	2.53353	0.9995	2.53353	1.0001	2.53353	1.0001	2.53353	1.0001	2.53353	0.9995	2.53353	0.9992	2.53353	1.0002	2.53353	0.9994	2.53353	1.0002
2.60805	1.0015	2.60805	1.0002	2.60805	1.0014	2.60805	0.9997	2.60805	1.0007	2.60805	0.9999	2.60805	0.9996	2.60805	0.9999	2.60805	0.9996	2.60805	1.0001	2.60805	0.9996	2.60805	1.0004
2.68256	1.0008	2.68256	0.9995	2.68256	1.0013	2.68256	0.9999	2.68256	1.0008	2.68256	1.0003	2.68256	1.0005	2.68256	0.9998	2.68256	0.9998	2.68256	1.0006	2.68256	1	2.68256	1.0002
2.75708	1.0014	2.75708	1.0002	2.75708	1.001	2.75708	0.9997	2.75708	1.0005	2.75708	1.0003	2.75708	0.9999	2.75708	0.9999	2.75708	1.0002	2.75708	1	2.75708	0.9996	2.75708	1.0004
2.83159	1.0007	2.83159	1.0004	2.83159	1.0011	2.83159	0.9997	2.83159	1.0002	2.83159	0.9996	2.83159	0.9997	2.83159	0.9997	2.83159	0.9995	2.83159	1.0001	2.83159	0.9996	2.83159	1
2.90611	1.0008	2.90611	0.9998	2.90611	1.0013	2.90611	1	2.90611	1.0008	2.90611	1	2.90611	0.9996	2.90611	0.9996	2.90611	0.9994	2.90611	0.9993	2.90611	0.9995	2.90611	1.0001
2.98062	1.0004	2.98062	0.9999	2.98062	1.0012	2.98062	1.0003	2.98062	1.0002	2.98062	1.0001	2.98062	0.9998	2.98062	1.0001	2.98062	0.9998	2.98062	0.9996	2.98062	1.0001	2.98062	1.0001
3.05514	1.0013	3.05514	1.0009	3.05514	1.001	3.05514	1	3.05514	1.0008	3.05514	0.9997	3.05514	0.9999	3.05514	0.9999	3.05514	0.9997	3.05514	0.9999	3.05514	0.9996	3.05514	1.0005
3.12966	1.0014	3.12966	0.9992	3.12966	1.0016	3.12966	1.0004	3.12966	1.0014	3.12966	1.0004	3.12966	0.9995	3.12966	1.0001	3.12966	0.9997	3.12966	1.0005	3.12966	0.9992	3.12966	0.9998
3.20417	1.0012	3.20417	0.9996	3.20417	1.0007	3.20417	1.0004	3.20417	1.0011	3.20417	1.0008	3.20417	0.9994	3.20417	0.9994	3.20417	1.0003	3.20417	1	3.20417	0.9996	3.20417	0.9999
3.27869	1.0009	3.27869	1.0005	3.27869	1.0009	3.27869	0.9999	3.27869	1.001	3.27869	0.9996	3.27869	1.0002	3.27869	0.9994	3.27869	0.9998	3.27869	1.0004	3.27869	0.9997	3.27869	1.0001
3.3532	1.001	3.3532	1.0002	3.3532	1.0011	3.3532	0.9999	3.3532	1.0012	3.3532	0.9997	3.3532	1.0002	3.3532	0.9996	3.3532	0.9998	3.3532	1.0006	3.3532	0.9995	3.3532	1.0003
3.42772	1.0001	3.42772	0.9998	3.42772	1.0007	3.42772	0.9997	3.42772	1.0014	3.42772	1.0001	3.42772	1.0008	3.42772	1.0004	3.42772	1.0003	3.42772	1.0005	3.42772	0.9992	3.42772	1.0003
3.50223	1.0006	3.50223	0.9994	3.50223	1.001	3.50223	0.9996	3.50223	1.001	3.50223	1.0001	3.50223	1	3.50223	0.9995	3.50223	1	3.50223	1.0007	3.50223	0.9996	3.50223	1
3.57675	1.0002	3.57675	0.9997	3.57675	1.0012	3.57675	0.9998	3.57675	1.0012	3.57675	0.9997	3.57675	1.0005	3.57675	0.9995	3.57675	1.0003	3.57675	1.0012	3.57675	0.9995	3.57675	0.9996
3.65126	0.9996	3.65126	0.9996	3.65126	1.001	3.65126	0.9995	3.65126	1.0006	3.65126	0.9991	3.65126	1.0006	3.65126	0.9994	3.65126	1.0004	3.65126	1.0007	3.65126	0.9996	3.65126	1
3.72578	1.0005	3.72578	0.9999	3.72578	1.0009	3.72578	0.9995	3.72578	1.0008	3.72578	0.9997	3.72578	1.0008	3.72578	0.999	3.72578	0.9998	3.72578	1.0007	3.72578	0.9996	3.72578	1
3.8003	1.0005	3.8003	0.9995	3.8003	1.0011	3.8003	0.9994	3.8003	1.0007	3.8003	1	3.8003	1.0008	3.8003	0.9993	3.8003	0.9995	3.8003	0.9998	3.8003	1.0001	3.8003	1.0003
3.87481	1.0001	3.87481	1.0002	3.87481	1.0009	3.87481	0.9991	3.87481	1.0006	3.87481	1.0004	3.87481	1.0006	3.87481	0.9997	3.87481	1	3.87481	0.9999	3.87481	0.9995	3.87481	1.0002
3.94933	1.0005	3.94933	0.9999	3.94933	1.0012	3.94933	0.9994	3.94933	1.0004	3.94933	1.0001	3.94933	1.0009	3.94933	0.9999	3.94933	1.0001	3.94933	0.9996	3.94933	0.9996	3.94933	1.0002
4.02384	1.0006	4.02384	1.0001	4.02384	1.0011	4.02384	1.0001	4.02384	1.0008	4.02384	1.0002	4.02384	1.0004	4.02384	0.9998	4.02384	0.9996	4.02384	0.9998	4.02384	0.9996	4.02384	1.0003
4.17287	1.0007	4.17287	1.0001	4.17287	1.001	4.17287	0.9999	4.17287	1.0003	4.17287	1	4.17287	1.0004	4.17287	0.9995	4.17287	1.0001	4.17287	1.0001	4.17287	1	4.17287	1.0005
4.24739	1.0008	4.24739	1	4.24739	1.0005	4.24739	1	4.24739	1.0007	4.24739	0.9999	4.24739	1.0002	4.24739	0.9996	4.24739	0.9995	4.24739	1.0008	4.24739	0.9997	4.24739	1
4.3219	1.0004	4.3219	0.9998	4.3219	1.0012	4.3219	1.0007	4.3219	1.0007	4.3219	1.0006	4.3219	1.0007	4.3219	0.9999	4.3219	0.9997	4.3219	1.0005	4.3219	0.9995	4.3219	1.0008
4.39642	1.0007	4.39642	1.0004	4.39642	1.0005	4.39642	1.0006	4.39642	1.0005	4.39642	1.0008	4.39642	1.0005	4.39642	1.0003	4.39642	0.9996	4.39642	1.0005	4.39642	1	4.39642	0.9996
4.47094	1.0005	4.47094	0.9998	4.47094	1.0008	4.47094	1.0003	4.47094	1.0006	4.47094	1.0003	4.47094	0.9999	4.47094	1.0008	4.47094	1.0001	4.47094	1.0006	4.47094	0.9994	4.47094	1.0002
4.54545	1.0006	4.54545	1.0005	4.54545	1.001	4.54545	1.0001	4.54545	1.0004	4.54545	1.0007	4.54545	1.0015	4.54545	1.0002	4.54545	0.9995	4.54545	1.0006	4.54545	1.0001	4.54545	0.9997
4.61997	1.0005	4.61997	1.0004	4.61997	1.0015	4.61997	0.9996	4.61997	1.0005	4.61997	1	4.61997	1.0006	4.61997	0.9997	4.61997	0.9989	4.61997	1.0003	4.61997	1.0002	4.61997	1
4.69448	1.0007	4.69448	1	4.69448	1.002	4.69448	1.0003	4.69448	1.0004	4.69448	1.0002	4.69448	1.0005	4.69448	0.9999	4.69448	0.9989	4.69448	1.0004	4.69448	1	4.69448	0.9998
4.769	1.0014	4.769	1.0004	4.769	1.0008	4.769	1.0005	4.769	1	4.769	0.9998	4.769	1.0005	4.769	1.0002	4.769	0.9995	4.769	1.0005	4.769	1.0002	4.769	0.999
4.84351	1.0007	4.84351	0.9996	4.84351	1.0006	4.84351	1.0001	4.84351	1.0011	4.84351	1	4.84351	1.0003	4.84351	1.0002	4.84351	0.9997	4.84351	1.0002	4.84351	1.0001	4.84351	1.0001
4.91803	1.0006	4.91803	1	4.91803	1.001	4.91803	1.0003	4.91803	1.0007	4.91803	0.9996	4.91803	0.9999	4.91803	1	4.91803	1	4.91803	1.0007	4.91803	0.9998	4.91803	1.0003
4.99255	1.0012	4.99255	0.9997	4.99255	1.0012	4.99255	1.0001	4.99255	1.0006	4.99255	0.9989	4.99255	1.0003	4.99255	1.0006	4.99255	0.9999	4.99255	1.0004	4.99255	0.9997	4.99255	0.9998
5.06706	1	5.06706	0.9996	5.06706	1	5.06706	0.9999	5.06706	1.0006	5.06706	0.9995	5.06706	0.9996	5.06706	1.0002	5.06706	1.0003	5.06706	1.0007	5.06706	1.0003	5.06706	0.9989
5.14158	1.0006	5.14158	1	5.14158	1.0004	5.14158	0.9999	5.14158	1.0001	5.14158	0.9999	5.14158	1.0003	5.14158	1.0007	5.14158	1.0002	5.14158	1.0007	5.14158	1	5.14158	0.9996
5.21609	1.0002	5.21609	1.0002	5.21609	0.9999	5.21609	0.9997	5.21609	1.0001	5.21609	1	5.21609	1.0002	5.21609	1.0003	5.21609	0.9997	5.21609	1.0009	5.21609	0.9992	5.21609	0.9997
5.29061	0.9998	5.29061	0.9999	5.29061	1.0009	5.29061	0.9999	5.29061	1.0001	5.29061	0.9991	5.29061	0.9997	5.29061	1.0008	5.29061	0.9998	5.29061	1.0008	5.29061	0.9992	5.29061	1.0005
5.36512	1.0005	5.36512	0.9992	5.36512	1.0011	5.36512	0.9997	5.36512	1.0002	5.36512	1.0001	5.36512	0.9996	5.36512	1.0009	5.36512	0.9998	5.36512	1.0009	5.36512	0.9989	5.36512	1.0002
5.43964	1.0005	5.43964	1.0001	5.43964	1.0012	5.43964	0.9998	5.43964	0.9998	5.43964	0.9998	5.43964	0.9994	5.43964	0.9999	5.43964	0.9997	5.43964	1.0005	5.43964	0.9992	5.43964	1.0004
5.51415	1.0008	5.51415	0.9996	5.51415	1.0009	5.51415	0.9993	5.51415	0.9999	5.51415	1.0003	5.51415	1.0001	5.51415	0.9997	5.51415	1.0001	5.51415	1.0008	5.51415	0.9989	5.51415	1.0003
5.58867	1.0006	5.58867	0.9995	5.58867	1.0007	5.58867	0.9992	5.58867	0.9998	5.58867	1.0001	5.58867	0.9996	5.58867	1	5.58867	0.9994	5.58867	1.0004	5.58867	0.9988	5.58867	0.9998
5.66319	0.999	5.66319	0.9987	5.66319	1.0002	5.66319	0.9991	5.66319	0.9991	5.66319	0.9995	5.66319	0.9996	5.66319	0.9996	5.66319	0.9989	5.66319	1.0004	5.66319	0.9981	5.66319	0.9983
5.7377	0.9943	5.7377	0.9948	5.7377	0.9958	5.7377	0.9941	5.7377	0.9945	5.7377	0.9953	5.7377	0.9949	5.7377	0.9952	5.7377	0.9935	5.7377	0.9954	5.7377	0.9931	5.7377	0.9939
5.81222	0.9921	5.81222	0.9924	5.81222	0.9931	5.81222	0.9919	5.81222	0.9925	5.81222	0.992	5.81222	0.9919	5.81222	0.9925	5.81222	0.9916	5.81222	0.9925	5.81222	0.9912	5.81222	0.9905
5.88673	0.9903	5.88673	0.99	5.88673	0.9916	5.88673	0.9904	5.88673	0.9906	5.88673	0.9906	5.88673	0.9906	5.88673	0.9901	5.88673	0.9902	5.88673	0.9906	5.88673	0.9892	5.88673	0.9893
5.96125	0.9886	5.96125	0.9894	5.96125	0.9893	5.96125	0.9889	5.96125	0.989	5.96125	0.9892	5.96125	0.9888	5.96125	0.9887	5.96125	0.9897	5.96125	0.9896	5.96125	0.9879	5.96125	0.9877
6.03576	0.9883	6.03576	0.9879	6.03576	0.988	6.03576	0.988	6.03576	0.9885	6.03576	0.9876	6.03576	0.988	6.03576	0.9879	6.03576	0.9883	6.03576	0.9882	6.03576	0.9862	6.03576	0.9868
6.11028	0.9874	6.11028	0.9871	6.11028	0.9879	6.11028	0.9869	6.11028	0.9874	6.11028	0.987	6.11028	0.9869	6.11028	0.9868	6.11028	0.9869	6.11028	0.9875	6.11028	0.9856	6.11028	0.9856
6.18479	0.9871	6.18479	0.9859	6.18479	0.9869	6.18479	0.986	6.18479	0.9864	6.18479	0.9855	6.18479	0.9855	6.18479	0.9862	6.18479	0.9855	6.18479	0.9859	6.18479	0.984	6.18479	0.9849
6.25931	0.9859	6.25931	0.9859	6.25931	0.986	6.25931	0.9851	6.25931	0.9863	6.25931	0.9854	6.25931	0.9846	6.25931	0.9854	6.25931	0.9848	6.25931	0.9858	6.25931	0.9835	6.25931	0.9829
6.33383	0.9856	6.33383	0.9843	6.33383	0.9848	6.33383	0.9842	6.33383	0.9854	6.33383	0.9845	6.33383	0.9842	6.33383	0.9846	6.33383	0.9842	6.33383	0.9851	6.33383	0.9828	6.33383	0.982
6.40834	0.9847	6.40834	0.9836	6.40834	0.9846	6.40834	0.9833	6.40834	0.9841	6.40834	0.9828	6.40834	0.9836	6.40834	0.9836	6.40834	0.9834	6.40834	0.9843	6.40834	0.9813	6.40834	0.9816
6.48286	0.9839	6.48286	0.9828	6.48286	0.9842	6.48286	0.9827	6.48286	0.9837	6.48286	0.9826	6.48286	0.983	6.48286	0.9827	6.48286	0.983	6.48286	0.983	6.48286	0.9806	6.48286	0.9803
6.55737	0.9834	6.55737	0.9824	6.55737	0.9836	6.55737	0.9828	6.55737	0.983	6.55737	0.9823	6.55737	0.9823	6.55737	0.9822	6.55737	0.9826	6.55737	0.9828	6.55737	0.9802	6.55737	0.9796
6.63189	0.9819	6.63189	0.9815	6.63189	0.9825	6.63189	0.9816	6.63189	0.9821	6.63189	0.9807	6.63189	0.9819	6.63189	0.9818	6.63189	0.9809	6.63189	0.9813	6.63189	0.9796	6.63189	0.9782
6.7064	0.982	6.7064	0.9814	6.7064	0.9818	6.7064	0.9809	6.7064	0.982	6.7064	0.9807	6.7064	0.9806	6.7064	0.9815	6.7064	0.9809	6.7064	0.9812	6.7064	0.9789	6.7064	0.977
6.78092	0.9812	6.78092	0.9806	6.78092	0.9812	6.78092	0.9803	6.78092	0.9806	6.78092	0.9788	6.78092	0.9803	6.78092	0.9808	6.78092	0.9801	6.78092	0.9808	6.78092	0.9787	6.78092	0.9768
6.85544	0.9813	6.85544	0.9801	6.85544	0.9802	6.85544	0.9793	6.85544	0.9811	6.85544	0.979	6.85544	0.9799	6.85544	0.9801	6.85544	0.9792	6.85544	0.9796	6.85544	0.978	6.85544	0.9762
6.92995	0.9811	6.92995	0.9792	6.92995	0.9801	6.92995	0.9794	6.92995	0.9803	6.92995	0.9783	6.92995	0.9791	6.92995	0.9799	6.92995	0.9792	6.92995	0.9793	6.92995	0.9777	6.92995	0.9756
7.00447	0.9804	7.00447	0.9796	7.00447	0.9797	7.00447	0.979	7.00447	0.9798	7.00447	0.9781	7.00447	0.9793	7.00447	0.979	7.00447	0.9783	7.00447	0.9785	7.00447	0.9764	7.00447	0.9745
7.07898	0.9794	7.07898	0.9783	7.07898	0.9791	7.07898	0.9785	7.07898	0.9793	7.07898	0.9778	7.07898	0.9773	7.07898	0.9787	7.07898	0.9775	7.07898	0.978	7.07898	0.9758	7.07898	0.975
7.1535	0.9789	7.1535	0.9779	7.1535	0.9783	7.1535	0.9777	7.1535	0.9787	7.1535	0.9773	7.1535	0.9768	7.1535	0.9776	7.1535	0.9769	7.1535	0.9777	7.1535	0.9754	7.1535	0.975
7.22801	0.9783	7.22801	0.9772	7.22801	0.9775	7.22801	0.977	7.22801	0.9781	7.22801	0.9767	7.22801	0.9758	7.22801	0.9774	7.22801	0.9772	7.22801	0.9768	7.22801	0.9748	7.22801	0.974
7.30253	0.9774	7.30253	0.9766	7.30253	0.9767	7.30253	0.9761	7.30253	0.977	7.30253	0.9761	7.30253	0.9762	7.30253	0.9772	7.30253	0.976	7.30253	0.9764	7.30253	0.9745	7.30253	0.9727
7.37704	0.9771	7.37704	0.9765	7.37704	0.9766	7.37704	0.9755	7.37704	0.9766	7.37704	0.9755	7.37704	0.9748	7.37704	0.9767	7.37704	0.9756	7.37704	0.9759	7.37704	0.974	7.37704	0.9725
7.45156	0.9767	7.45156	0.976	7.45156	0.9763	7.45156	0.9748	7.45156	0.9761	7.45156	0.9757	7.45156	0.975	7.45156	0.9766	7.45156	0.9752	7.45156	0.9757	7.45156	0.9731	7.45156	0.9722
7.52608	0.9759	7.52608	0.9759	7.52608	0.9759	7.52608	0.9747	7.52608	0.9755	7.52608	0.9752	7.52608	0.9744	7.52608	0.9752	7.52608	0.9744	7.52608	0.9748	7.52608	0.9732	7.52608	0.9718
7.60059	0.9758	7.60059	0.9747	7.60059	0.9752	7.60059	0.9743	7.60059	0.9748	7.60059	0.9737	7.60059	0.9737	7.60059	0.9755	7.60059	0.9746	7.60059	0.9744	7.60059	0.9724	7.60059	0.9713
7.67511	0.9754	7.67511	0.9744	7.67511	0.974	7.67511	0.9735	7.67511	0.9739	7.67511	0.9732	7.67511	0.9731	7.67511	0.9742	7.67511	0.9738	7.67511	0.9742	7.67511	0.9714	7.67511	0.9707
7.74962	0.9754	7.74962	0.9733	7.74962	0.9743	7.74962	0.9732	7.74962	0.9738	7.74962	0.9733	7.74962	0.973	7.74962	0.9741	7.74962	0.9729	7.74962	0.9737	7.74962	0.9712	7.74962	0.9705
7.82414	0.975	7.82414	0.9733	7.82414	0.9738	7.82414	0.9725	7.82414	0.9733	7.82414	0.9727	7.82414	0.9722	7.82414	0.9735	7.82414	0.9728	7.82414	0.9729	7.82414	0.9708	7.82414	0.9693
7.89865	0.9741	7.89865	0.9728	7.89865	0.9729	7.89865	0.9724	7.89865	0.9722	7.89865	0.972	7.89865	0.9719	7.89865	0.9729	7.89865	0.9724	7.89865	0.9718	7.89865	0.9707	7.89865	0.969
7.97317	0.9728	7.97317	0.9726	7.97317	0.9735	7.97317	0.9723	7.97317	0.9725	7.97317	0.9719	7.97317	0.9718	7.97317	0.9722	7.97317	0.9717	7.97317	0.9715	7.97317	0.9705	7.97317	0.9682
8.04768	0.9728	8.04768	0.9721	8.04768	0.9723	8.04768	0.9718	8.04768	0.9719	8.04768	0.9708	8.04768	0.9717	8.04768	0.9723	8.04768	0.9711	8.04768	0.9708	8.04768	0.9698	8.04768	0.968
8.1222	0.972	8.1222	0.9709	8.1222	0.9721	8.1222	0.9708	8.1222	0.9708	8.1222	0.9708	8.1222	0.971	8.1222	0.9723	8.1222	0.9712	8.1222	0.9708	8.1222	0.9697	8.1222	0.9674
8.19672	0.9723	8.19672	0.9713	8.19672	0.972	8.19672	0.9709	8.19672	0.9714	8.19672	0.9702	8.19672	0.9705	8.19672	0.9714	8.19672	0.9713	8.19672	0.9705	8.19672	0.9687	8.19672	0.9667
8.27123	0.9724	8.27123	0.9709	8.27123	0.971	8.27123	0.9693	8.27123	0.9711	8.27123	0.9703	8.27123	0.9696	8.27123	0.9707	8.27123	0.9711	8.27123	0.9703	8.27123	0.968	8.27123	0.9666
8.34575	0.9717	8.34575	0.971	8.34575	0.9714	8.34575	0.9688	8.34575	0.9702	8.34575	0.9698	8.34575	0.9696	8.34575	0.971	8.34575	0.971	8.34575	0.9704	8.34575	0.9676	8.34575	0.9665
8.42026	0.971	8.42026	0.9707	8.42026	0.9712	8.42026	0.9694	8.42026	0.9701	8.42026	0.9696	8.42026	0.9694	8.42026	0.9703	8.42026	0.97	8.42026	0.97	8.42026	0.9669	8.42026	0.9655
8.49478	0.9705	8.49478	0.9698	8.49478	0.9706	8.49478	0.969	8.49478	0.9695	8.49478	0.9696	8.49478	0.9686	8.49478	0.9703	8.49478	0.9698	8.49478	0.9697	8.49478	0.9668	8.49478	0.9652
8.56929	0.9706	8.56929	0.9694	8.56929	0.9696	8.56929	0.9683	8.56929	0.9695	8.56929	0.9693	8.56929	0.969	8.56929	0.9694	8.56929	0.9686	8.56929	0.9692	8.56929	0.9663	8.56929	0.9642
8.64381	0.9697	8.64381	0.9693	8.64381	0.9699	8.64381	0.9678	8.64381	0.969	8.64381	0.9684	8.64381	0.9682	8.64381	0.969	8.64381	0.9687	8.64381	0.9685	8.64381	0.9663	8.64381	0.9642
8.71833	0.9696	8.71833	0.9688	8.71833	0.9697	8.71833	0.9676	8.71833	0.9694	8.71833	0.968	8.71833	0.9675	8.71833	0.969	8.71833	0.9678	8.71833	0.9675	8.71833	0.9661	8.71833	0.9638
8.79284	0.9692	8.79284	0.9684	8.79284	0.9692	8.79284	0.967	8.79284	0.9683	8.79284	0.9678	8.79284	0.9672	8.79284	0.9686	8.79284	0.9678	8.79284	0.9672	8.79284	0.9653	8.79284	0.9638
8.86736	0.9689	8.86736	0.9686	8.86736	0.9687	8.86736	0.9667	8.86736	0.968	8.86736	0.9679	8.86736	0.9673	8.86736	0.9678	8.86736	0.9664	8.86736	0.9669	8.86736	0.9646	8.86736	0.9629
8.94187	0.9684	8.94187	0.9678	8.94187	0.9684	8.94187	0.9665	8.94187	0.968	8.94187	0.9665	8.94187	0.9672	8.94187	0.9671	8.94187	0.9667	8.94187	0.9664	8.94187	0.9639	8.94187	0.9627
9.01639	0.9685	9.01639	0.968	9.01639	0.9679	9.01639	0.9658	9.01639	0.9671	9.01639	0.9666	9.01639	0.9661	9.01639	0.9668	9.01639	0.9664	9.01639	0.9667	9.01639	0.9633	9.01639	0.9626
9.0909	0.9687	9.0909	0.9673	9.0909	0.9672	9.0909	0.9657	9.0909	0.9667	9.0909	0.9663	9.0909	0.9663	9.0909	0.9668	9.0909	0.9659	9.0909	0.9656	9.0909	0.9634	9.0909	0.9614
9.16542	0.9677	9.16542	0.9674	9.16542	0.9671	9.16542	0.9655	9.16542	0.9665	9.16542	0.9661	9.16542	0.9657	9.16542	0.9665	9.16542	0.9664	9.16542	0.9661	9.16542	0.963	9.16542	0.9609
9.23993	0.9669	9.23993	0.9662	9.23993	0.9675	9.23993	0.965	9.23993	0.9662	9.23993	0.9652	9.23993	0.9666	9.23993	0.966	9.23993	0.9655	9.23993	0.9649	9.23993	0.9628	9.23993	0.9601
9.31445	0.967	9.31445	0.9662	9.31445	0.9678	9.31445	0.965	9.31445	0.9667	9.31445	0.9651	9.31445	0.9658	9.31445	0.9659	9.31445	0.9656	9.31445	0.9647	9.31445	0.9622	9.31445	0.9609
9.38897	0.9669	9.38897	0.9662	9.38897	0.9663	9.38897	0.9646	9.38897	0.9661	9.38897	0.9648	9.38897	0.9653	9.38897	0.9655	9.38897	0.9653	9.38897	0.9646	9.38897	0.9619	9.38897	0.9601
9.46348	0.9666	9.46348	0.9659	9.46348	0.9658	9.46348	0.9641	9.46348	0.9649	9.46348	0.9648	9.46348	0.9643	9.46348	0.9655	9.46348	0.965	9.46348	0.9639	9.46348	0.9615	9.46348	0.9601
9.538	0.966	9.538	0.9654	9.538	0.9655	9.538	0.9638	9.538	0.9656	9.538	0.9645	9.538	0.9642	9.538	0.9646	9.538	0.9648	9.538	0.9641	9.538	0.9618	9.538	0.9594
9.61251	0.9659	9.61251	0.9642	9.61251	0.9657	9.61251	0.9633	9.61251	0.965	9.61251	0.9636	9.61251	0.9644	9.61251	0.9643	9.61251	0.9652	9.61251	0.9638	9.61251	0.9605	9.61251	0.9591
9.68703	0.9655	9.68703	0.9641	9.68703	0.9653	9.68703	0.9626	9.68703	0.9648	9.68703	0.9633	9.68703	0.9633	9.68703	0.9643	9.68703	0.9639	9.68703	0.9632	9.68703	0.9609	9.68703	0.959
9.76154	0.9654	9.76154	0.9636	9.76154	0.9654	9.76154	0.9627	9.76154	0.9643	9.76154	0.963	9.76154	0.9628	9.76154	0.9635	9.76154	0.9635	9.76154	0.9628	9.76154	0.9605	9.76154	0.9585
9.83606	0.9643	9.83606	0.9636	9.83606	0.9645	9.83606	0.9623	9.83606	0.964	9.83606	0.9627	9.83606	0.9631	9.83606	0.9634	9.83606	0.9632	9.83606	0.9625	9.83606	0.9601	9.83606	0.9581
9.91057	0.9648	9.91057	0.9641	9.91057	0.9639	9.91057	0.9617	9.91057	0.9633	9.91057	0.9623	9.91057	0.9624	9.91057	0.9626	9.91057	0.9625	9.91057	0.9627	9.91057	0.96	9.91057	0.9577
9.98509	0.9646	9.98509	0.9634	9.98509	0.9634	9.98509	0.9616	9.98509	0.9636	9.98509	0.962	9.98509	0.9616	9.98509	0.9624	9.98509	0.963	9.98509	0.9614	9.98509	0.9596	9.98509	0.9573
10.0596	0.9642	10.0596	0.9629	10.0596	0.964	10.0596	0.9611	10.0596	0.9628	10.0596	0.9622	10.0596	0.9621	10.0596	0.9626	10.0596	0.9628	10.0596	0.9616	10.0596	0.959	10.0596	0.9566
10.1341	0.9639	10.1341	0.9626	10.1341	0.9635	10.1341	0.9612	10.1341	0.9631	10.1341	0.9619	10.1341	0.9619	10.1341	0.9623	10.1341	0.9621	10.1341	0.9613	10.1341	0.959	10.1341	0.9566
10.2086	0.9629	10.2086	0.9624	10.2086	0.9631	10.2086	0.9599	10.2086	0.963	10.2086	0.9614	10.2086	0.9609	10.2086	0.9616	10.2086	0.9623	10.2086	0.9608	10.2086	0.958	10.2086	0.9566
10.2831	0.9629	10.2831	0.962	10.2831	0.9623	10.2831	0.9601	10.2831	0.9621	10.2831	0.9615	10.2831	0.9605	10.2831	0.9614	10.2831	0.9619	10.2831	0.9605	10.2831	0.9583	10.2831	0.9559
10.3577	0.9626	10.3577	0.962	10.3577	0.9626	10.3577	0.9605	10.3577	0.9621	10.3577	0.9604	10.3577	0.9599	10.3577	0.9607	10.3577	0.9605	10.3577	0.9601	10.3577	0.958	10.3577	0.9556
10.4322	0.9625	10.4322	0.9613	10.4322	0.9614	10.4322	0.9595	10.4322	0.9612	10.4322	0.9605	10.4322	0.9593	10.4322	0.9606	10.4322	0.9602	10.4322	0.96	10.4322	0.9571	10.4322	0.955
10.5067	0.962	10.5067	0.9611	10.5067	0.9609	10.5067	0.9589	10.5067	0.9614	10.5067	0.9601	10.5067	0.9598	10.5067	0.9605	10.5067	0.9602	10.5067	0.9597	10.5067	0.9568	10.5067	0.9551
10.5812	0.9627	10.5812	0.9606	10.5812	0.9604	10.5812	0.9589	10.5812	0.9607	10.5812	0.9599	10.5812	0.959	10.5812	0.9601	10.5812	0.96	10.5812	0.9595	10.5812	0.957	10.5812	0.9556
10.6557	0.9619	10.6557	0.9605	10.6557	0.961	10.6557	0.9588	10.6557	0.9606	10.6557	0.9596	10.6557	0.9596	10.6557	0.9603	10.6557	0.9602	10.6557	0.9597	10.6557	0.9569	10.6557	0.9544
10.7302	0.961	10.7302	0.96	10.7302	0.9609	10.7302	0.959	10.7302	0.9603	10.7302	0.9599	10.7302	0.9581	10.7302	0.9591	10.7302	0.9599	10.7302	0.9594	10.7302	0.9564	10.7302	0.9543
10.8048	0.9604	10.8048	0.96	10.8048	0.9606	10.8048	0.9585	10.8048	0.9602	10.8048	0.9589	10.8048	0.9586	10.8048	0.9591	10.8048	0.9597	10.8048	0.959	10.8048	0.9564	10.8048	0.954
10.8793	0.9604	10.8793	0.9594	10.8793	0.96	10.8793	0.9579	10.8793	0.9595	10.8793	0.9589	10.8793	0.9586	10.8793	0.9591	10.8793	0.9592	10.8793	0.9588	10.8793	0.9567	10.8793	0.9536
10.9538	0.9604	10.9538	0.959	10.9538	0.9596	10.9538	0.9581	10.9538	0.9598	10.9538	0.9583	10.9538	0.9581	10.9538	0.9594	10.9538	0.9587	10.9538	0.9587	10.9538	0.9561	10.9538	0.9534
11.0283	0.9601	11.0283	0.9589	11.0283	0.9594	11.0283	0.9581	11.0283	0.9589	11.0283	0.9583	11.0283	0.9588	11.0283	0.9585	11.0283	0.9584	11.0283	0.959	11.0283	0.9554	11.0283	0.9531
11.1028	0.9599	11.1028	0.9585	11.1028	0.9593	11.1028	0.9578	11.1028	0.9597	11.1028	0.9582	11.1028	0.9578	11.1028	0.9583	11.1028	0.9581	11.1028	0.9588	11.1028	0.9553	11.1028	0.9523
11.1773	0.9598	11.1773	0.9584	11.1773	0.9595	11.1773	0.9581	11.1773	0.9584	11.1773	0.958	11.1773	0.9573	11.1773	0.9577	11.1773	0.9584	11.1773	0.9578	11.1773	0.9553	11.1773	0.9528
11.2519	0.9593	11.2519	0.9592	11.2519	0.9599	11.2519	0.957	11.2519	0.9587	11.2519	0.9577	11.2519	0.9575	11.2519	0.9578	11.2519	0.9576	11.2519	0.9576	11.2519	0.9548	11.2519	0.9516
11.3264	0.9594	11.3264	0.9584	11.3264	0.9589	11.3264	0.9569	11.3264	0.9582	11.3264	0.9572	11.3264	0.9572	11.3264	0.9574	11.3264	0.9572	11.3264	0.957	11.3264	0.9542	11.3264	0.9518
11.4009	0.9591	11.4009	0.9586	11.4009	0.9589	11.4009	0.9568	11.4009	0.9583	11.4009	0.9573	11.4009	0.9568	11.4009	0.9571	11.4009	0.9571	11.4009	0.9566	11.4009	0.9539	11.4009	0.9516
11.4754	0.9585	11.4754	0.9582	11.4754	0.9587	11.4754	0.9559	11.4754	0.9581	11.4754	0.957	11.4754	0.9563	11.4754	0.9571	11.4754	0.9566	11.4754	0.9568	11.4754	0.9533	11.4754	0.9509
11.5499	0.9584	11.5499	0.9577	11.5499	0.958	11.5499	0.9555	11.5499	0.9575	11.5499	0.9567	11.5499	0.956	11.5499	0.9573	11.5499	0.9566	11.5499	0.9564	11.5499	0.9538	11.5499	0.9503
11.6244	0.9584	11.6244	0.9568	11.6244	0.9584	11.6244	0.9553	11.6244	0.9571	11.6244	0.9565	11.6244	0.956	11.6244	0.9573	11.6244	0.9566	11.6244	0.9559	11.6244	0.9538	11.6244	0.9504
11.6989	0.9575	11.6989	0.958	11.6989	0.9577	11.6989	0.9562	11.6989	0.9571	11.6989	0.9556	11.6989	0.956	11.6989	0.9569	11.6989	0.9567	11.6989	0.9559	11.6989	0.9532	11.6989	0.9501
11.7735	0.9574	11.7735	0.9573	11.7735	0.9567	11.7735	0.9558	11.7735	0.9569	11.7735	0.9558	11.7735	0.956	11.7735	0.9567	11.7735	0.9559	11.7735	0.9556	11.7735	0.953	11.7735	0.9505
11.848	0.9577	11.848	0.9567	11.848	0.9575	11.848	0.9559	11.848	0.9562	11.848	0.9557	11.848	0.9546	11.848	0.9559	11.848	0.956	11.848	0.9558	11.848	0.9528	11.848	0.9498
11.9225	0.957	11.9225	0.9572	11.9225	0.9573	11.9225	0.9546	11.9225	0.9561	11.9225	0.9557	11.9225	0.9546	11.9225	0.9559	11.9225	0.9556	11.9225	0.9554	11.9225	0.953	11.9225	0.9495
11.997	0.957	11.997	0.9569	11.997	0.9568	11.997	0.9544	11.997	0.9562	11.997	0.9558	11.997	0.955	11.997	0.9552	11.997	0.9557	11.997	0.9547	11.997	0.9525	11.997	0.9487
12.0715	0.957	12.0715	0.9565	12.0715	0.9568	12.0715	0.954	12.0715	0.9556	12.0715	0.9548	12.0715	0.9545	12.0715	0.9548	12.0715	0.9556	12.0715	0.9543	12.0715	0.9525	12.0715	0.9489
12.146	0.957	12.146	0.9569	12.146	0.9566	12.146	0.9541	12.146	0.9559	12.146	0.9546	12.146	0.9547	12.146	0.9557	12.146	0.9549	12.146	0.9539	12.146	0.9516	12.146	0.9481
12.2206	0.9571	12.2206	0.9554	12.2206	0.9569	12.2206	0.9544	12.2206	0.9554	12.2206	0.9548	12.2206	0.9546	12.2206	0.9555	12.2206	0.9552	12.2206	0.9535	12.2206	0.9524	12.2206	0.9481
12.2951	0.9568	12.2951	0.9555	12.2951	0.956	12.2951	0.954	12.2951	0.9553	12.2951	0.955	12.2951	0.9538	12.2951	0.9545	12.2951	0.9546	12.2951	0.9536	12.2951	0.9513	12.2951	0.9481
12.3696	0.9567	12.3696	0.9551	12.3696	0.9563	12.3696	0.9543	12.3696	0.9552	12.3696	0.9547	12.3696	0.9543	12.3696	0.9546	12.3696	0.9548	12.3696	0.9538	12.3696	0.9516	12.3696	0.9481
12.4441	0.9563	12.4441	0.9557	12.4441	0.9556	12.4441	0.9539	12.4441	0.9551	12.4441	0.9541	12.4441	0.9535	12.4441	0.9542	12.4441	0.9549	12.4441	0.9537	12.4441	0.9508	12.4441	0.9485
12.5186	0.9562	12.5186	0.9551	12.5186	0.9554	12.5186	0.9536	12.5186	0.9551	12.5186	0.9534	12.5186	0.9531	12.5186	0.9539	12.5186	0.9537	12.5186	0.9531	12.5186	0.9508	12.5186	0.9478
12.5931	0.9555	12.5931	0.9549	12.5931	0.9557	12.5931	0.9534	12.5931	0.9552	12.5931	0.9536	12.5931	0.9528	12.5931	0.9529	12.5931	0.9542	12.5931	0.9528	12.5931	0.9503	12.5931	0.9477
12.6677	0.9553	12.6677	0.9549	12.6677	0.9553	12.6677	0.9531	12.6677	0.9553	12.6677	0.9528	12.6677	0.953	12.6677	0.9536	12.6677	0.9539	12.6677	0.9531	12.6677	0.9509	12.6677	0.9474
12.7422	0.9554	12.7422	0.9549	12.7422	0.9556	12.7422	0.9529	12.7422	0.9541	12.7422	0.9527	12.7422	0.9524	12.7422	0.9538	12.7422	0.9535	12.7422	0.952	12.7422	0.95	12.7422	0.9473
12.8167	0.9556	12.8167	0.9548	12.8167	0.9549	12.8167	0.9526	12.8167	0.9541	12.8167	0.9529	12.8167	0.9525	12.8167	0.9535	12.8167	0.953	12.8167	0.9528	12.8167	0.9499	12.8167	0.9474
12.8912	0.9549	12.8912	0.955	12.8912	0.9548	12.8912	0.9518	12.8912	0.9544	12.8912	0.953	12.8912	0.9517	12.8912	0.9539	12.8912	0.9526	12.8912	0.9519	12.8912	0.9501	12.8912	0.9465
12.9657	0.9543	12.9657	0.9545	12.9657	0.9546	12.9657	0.9517	12.9657	0.954	12.9657	0.9522	12.9657	0.952	12.9657	0.9533	12.9657	0.952	12.9657	0.9521	12.9657	0.9503	12.9657	0.9461
13.0402	0.9547	13.0402	0.9549	13.0402	0.9545	13.0402	0.9514	13.0402	0.9535	13.0402	0.9523	13.0402	0.952	13.0402	0.9527	13.0402	0.9522	13.0402	0.9517	13.0402	0.9501	13.0402	0.9459
13.1148	0.9537	13.1148	0.954	13.1148	0.9538	13.1148	0.9512	13.1148	0.9531	13.1148	0.9525	13.1148	0.9518	13.1148	0.9531	13.1148	0.9525	13.1148	0.9518	13.1148	0.9497	13.1148	0.946
13.1893	0.9542	13.1893	0.9538	13.1893	0.9539	13.1893	0.9512	13.1893	0.9524	13.1893	0.9518	13.1893	0.9517	13.1893	0.9528	13.1893	0.9521	13.1893	0.9519	13.1893	0.9493	13.1893	0.9456
13.2638	0.9538	13.2638	0.9536	13.2638	0.9533	13.2638	0.9512	13.2638	0.9521	13.2638	0.9518	13.2638	0.9508	13.2638	0.9528	13.2638	0.9525	13.2638	0.9517	13.2638	0.9488	13.2638	0.9452
13.3383	0.9542	13.3383	0.9533	13.3383	0.9536	13.3383	0.9512	13.3383	0.9522	13.3383	0.9521	13.3383	0.9513	13.3383	0.9528	13.3383	0.9518	13.3383	0.9514	13.3383	0.9493	13.3383	0.9452
13.4128	0.9539	13.4128	0.9531	13.4128	0.9529	13.4128	0.9506	13.4128	0.9522	13.4128	0.9516	13.4128	0.9513	13.4128	0.9528	13.4128	0.9515	13.4128	0.9507	13.4128	0.9487	13.4128	0.9453
13.4873	0.9533	13.4873	0.9535	13.4873	0.953	13.4873	0.9502	13.4873	0.9522	13.4873	0.9517	13.4873	0.9517	13.4873	0.952	13.4873	0.9512	13.4873	0.9507	13.4873	0.9482	13.4873	0.9445
13.5618	0.9537	13.5618	0.9536	13.5618	0.9531	13.5618	0.9507	13.5618	0.9526	13.5618	0.9516	13.5618	0.9506	13.5618	0.9518	13.5618	0.9509	13.5618	0.95	13.5618	0.948	13.5618	0.9448
13.6364	0.9528	13.6364	0.9529	13.6364	0.9528	13.6364	0.9503	13.6364	0.9523	13.6364	0.9507	13.6364	0.9509	13.6364	0.9513	13.6364	0.951	13.6364	0.9508	13.6364	0.9476	13.6364	0.9441
13.7109	0.9533	13.7109	0.9534	13.7109	0.952	13.7109	0.9494	13.7109	0.9517	13.7109	0.9509	13.7109	0.9501	13.7109	0.9512	13.7109	0.9506	13.7109	0.9505	13.7109	0.9473	13.7109	0.9438
13.7854	0.9527	13.7854	0.9524	13.7854	0.9524	13.7854	0.9496	13.7854	0.9524	13.7854	0.9504	13.7854	0.9498	13.7854	0.9507	13.7854	0.951	13.7854	0.9506	13.7854	0.9472	13.7854	0.9441
13.8599	0.9525	13.8599	0.9529	13.8599	0.952	13.8599	0.9495	13.8599	0.9519	13.8599	0.9506	13.8599	0.9501	13.8599	0.9508	13.8599	0.9506	13.8599	0.95	13.8599	0.9471	13.8599	0.9437
13.9344	0.9523	13.9344	0.9525	13.9344	0.952	13.9344	0.9496	13.9344	0.9513	13.9344	0.9502	13.9344	0.9493	13.9344	0.9502	13.9344	0.9512	13.9344	0.9499	13.9344	0.9467	13.9344	0.944
14.0089	0.9522	14.0089	0.9515	14.0089	0.9517	14.0089	0.9491	14.0089	0.9511	14.0089	0.9503	14.0089	0.9492	14.0089	0.9501	14.0089	0.9511	14.0089	0.9499	14.0089	0.9465	14.0089	0.9433
14.0834	0.952	14.0834	0.9514	14.0834	0.9517	14.0834	0.9493	14.0834	0.951	14.0834	0.9499	14.0834	0.9497	14.0834	0.9504	14.0834	0.951	14.0834	0.9504	14.0834	0.9463	14.0834	0.9428
14.158	0.9524	14.158	0.9508	14.158	0.9517	14.158	0.9491	14.158	0.9515	14.158	0.9492	14.158	0.949	14.158	0.9504	14.158	0.9501	14.158	0.95	14.158	0.946	14.158	0.943
14.2325	0.9518	14.2325	0.9511	14.2325	0.9514	14.2325	0.9494	14.2325	0.9511	14.2325	0.9499	14.2325	0.949	14.2325	0.9499	14.2325	0.9498	14.2325	0.95	14.2325	0.9462	14.2325	0.9429
14.307	0.9524	14.307	0.9511	14.307	0.9512	14.307	0.9491	14.307	0.951	14.307	0.9487	14.307	0.9493	14.307	0.9498	14.307	0.9501	14.307	0.9494	14.307	0.9458	14.307	0.9429
14.3815	0.952	14.3815	0.9511	14.3815	0.9508	14.3815	0.9488	14.3815	0.9515	14.3815	0.9492	14.3815	0.9493	14.3815	0.95	14.3815	0.95	14.3815	0.9493	14.3815	0.9462	14.3815	0.9425
14.456	0.9511	14.456	0.9505	14.456	0.9509	14.456	0.9485	14.456	0.9512	14.456	0.9492	14.456	0.9487	14.456	0.95	14.456	0.95	14.456	0.9491	14.456	0.9459	14.456	0.9428
14.5305	0.951	14.5305	0.9504	14.5305	0.951	14.5305	0.9486	14.5305	0.95	14.5305	0.9489	14.5305	0.9489	14.5305	0.9494	14.5305	0.9498	14.5305	0.9492	14.5305	0.9462	14.5305	0.9425
14.6051	0.9503	14.6051	0.9513	14.6051	0.9504	14.6051	0.9479	14.6051	0.9497	14.6051	0.949	14.6051	0.949	14.6051	0.9496	14.6051	0.9494	14.6051	0.9487	14.6051	0.9462	14.6051	0.9427
14.6796	0.9503	14.6796	0.9501	14.6796	0.9506	14.6796	0.948	14.6796	0.951	14.6796	0.9491	14.6796	0.9484	14.6796	0.9491	14.6796	0.9494	14.6796	0.9482	14.6796	0.9454	14.6796	0.9424
14.7541	0.9502	14.7541	0.9497	14.7541	0.9502	14.7541	0.9484	14.7541	0.9505	14.7541	0.9487	14.7541	0.9481	14.7541	0.9487	14.7541	0.949	14.7541	0.9488	14.7541	0.9452	14.7541	0.942
14.8286	0.9507	14.8286	0.95	14.8286	0.9498	14.8286	0.9479	14.8286	0.9498	14.8286	0.949	14.8286	0.9488	14.8286	0.949	14.8286	0.9481	14.8286	0.9484	14.8286	0.9458	14.8286	0.9418
14.9031	0.9502	14.9031	0.9497	14.9031	0.9498	14.9031	0.9478	14.9031	0.9505	14.9031	0.9484	14.9031	0.9482	14.9031	0.949	14.9031	0.9483	14.9031	0.9487	14.9031	0.9458	14.9031	0.9415
14.9776	0.9502	14.9776	0.9498	14.9776	0.9494	14.9776	0.9474	14.9776	0.9502	14.9776	0.9482	14.9776	0.9479	14.9776	0.9489	14.9776	0.9481	14.9776	0.948	14.9776	0.9452	14.9776	0.9414
15.0521	0.9502	15.0521	0.9493	15.0521	0.9496	15.0521	0.9473	15.0521	0.95	15.0521	0.9481	15.0521	0.9477	15.0521	0.9488	15.0521	0.948	15.0521	0.9484	15.0521	0.945	15.0521	0.9414
15.1267	0.95	15.1267	0.9499	15.1267	0.95	15.1267	0.9476	15.1267	0.9498	15.1267	0.9477	15.1267	0.9473	15.1267	0.9479	15.1267	0.9483	15.1267	0.9483	15.1267	0.9449	15.1267	0.941
15.2012	0.9501	15.2012	0.9499	15.2012	0.9496	15.2012	0.9471	15.2012	0.9498	15.2012	0.9479	15.2012	0.9477	15.2012	0.9474	15.2012	0.948	15.2012	0.9479	15.2012	0.9446	15.2012	0.9412
15.2757	0.9503	15.2757	0.9492	15.2757	0.9497	15.2757	0.9469	15.2757	0.9496	15.2757	0.948	15.2757	0.9478	15.2757	0.9481	15.2757	0.9479	15.2757	0.9481	15.2757	0.9444	15.2757	0.9414
15.3502	0.9497	15.3502	0.949	15.3502	0.9495	15.3502	0.9472	15.3502	0.9491	15.3502	0.948	15.3502	0.9473	15.3502	0.9479	15.3502	0.9475	15.3502	0.9476	15.3502	0.9441	15.3502	0.9405
15.4247	0.9499	15.4247	0.9498	15.4247	0.9493	15.4247	0.9465	15.4247	0.9489	15.4247	0.9472	15.4247	0.9468	15.4247	0.9475	15.4247	0.9476	15.4247	0.9475	15.4247	0.9439	15.4247	0.9409
15.4992	0.9488	15.4992	0.9495	15.4992	0.9489	15.4992	0.9468	15.4992	0.9489	15.4992	0.9473	15.4992	0.9465	15.4992	0.9477	15.4992	0.9479	15.4992	0.9476	15.4992	0.9445	15.4992	0.9402
15.5738	0.9496	15.5738	0.9491	15.5738	0.9484	15.5738	0.9469	15.5738	0.9491	15.5738	0.9473	15.5738	0.9467	15.5738	0.9475	15.5738	0.9477	15.5738	0.9471	15.5738	0.9447	15.5738	0.9407
15.6483	0.9486	15.6483	0.9488	15.6483	0.949	15.6483	0.9464	15.6483	0.9479	15.6483	0.9472	15.6483	0.9466	15.6483	0.9478	15.6483	0.9473	15.6483	0.9469	15.6483	0.9442	15.6483	0.9403
15.7228	0.9491	15.7228	0.9489	15.7228	0.9487	15.7228	0.9461	15.7228	0.9483	15.7228	0.947	15.7228	0.9464	15.7228	0.9475	15.7228	0.947	15.7228	0.947	15.7228	0.9438	15.7228	0.9405
15.7973	0.9497	15.7973	0.9488	15.7973	0.9483	15.7973	0.9458	15.7973	0.9482	15.7973	0.9469	15.7973	0.9466	15.7973	0.9469	15.7973	0.9473	15.7973	0.9467	15.7973	0.9445	15.7973	0.9403
15.8718	0.9492	15.8718	0.9487	15.8718	0.9488	15.8718	0.9461	15.8718	0.9482	15.8718	0.947	15.8718	0.9461	15.8718	0.9473	15.8718	0.9473	15.8718	0.9456	15.8718	0.9437	15.8718	0.9403
15.9463	0.9493	15.9463	0.9487	15.9463	0.9484	15.9463	0.9452	15.9463	0.9482	15.9463	0.9465	15.9463	0.9465	15.9463	0.9466	15.9463	0.9472	15.9463	0.9465	15.9463	0.9427	15.9463	0.94
16.0208	0.9494	16.0208	0.9481	16.0208	0.9478	16.0208	0.9462	16.0208	0.9477	16.0208	0.9464	16.0208	0.9462	16.0208	0.9474	16.0208	0.9471	16.0208	0.9464	16.0208	0.9434	16.0208	0.9394
16.0954	0.949	16.0954	0.948	16.0954	0.9481	16.0954	0.9449	16.0954	0.948	16.0954	0.9463	16.0954	0.9462	16.0954	0.9475	16.0954	0.9471	16.0954	0.9464	16.0954	0.9425	16.0954	0.9396
16.1699	0.949	16.1699	0.9474	16.1699	0.9476	16.1699	0.9452	16.1699	0.9479	16.1699	0.9463	16.1699	0.9459	16.1699	0.947	16.1699	0.9471	16.1699	0.946	16.1699	0.943	16.1699	0.9401
16.2444	0.9482	16.2444	0.9474	16.2444	0.9479	16.2444	0.9454	16.2444	0.9479	16.2444	0.9466	16.2444	0.9454	16.2444	0.9469	16.2444	0.9464	16.2444	0.946	16.2444	0.9429	16.2444	0.9403
16.3189	0.9479	16.3189	0.9476	16.3189	0.9478	16.3189	0.9448	16.3189	0.9471	16.3189	0.9467	16.3189	0.9456	16.3189	0.9462	16.3189	0.9465	16.3189	0.9461	16.3189	0.9429	16.3189	0.9396
16.3934	0.9479	16.3934	0.9474	16.3934	0.948	16.3934	0.9452	16.3934	0.9474	16.3934	0.9462	16.3934	0.9453	16.3934	0.9465	16.3934	0.9463	16.3934	0.9459	16.3934	0.9422	16.3934	0.9389
16.4679	0.9476	16.4679	0.9475	16.4679	0.9473	16.4679	0.9451	16.4679	0.9471	16.4679	0.946	16.4679	0.9453	16.4679	0.9465	16.4679	0.946	16.4679	0.946	16.4679	0.9424	16.4679	0.9395
16.5425	0.9481	16.5425	0.9473	16.5425	0.9479	16.5425	0.945	16.5425	0.9473	16.5425	0.9459	16.5425	0.9454	16.5425	0.9468	16.5425	0.9467	16.5425	0.9463	16.5425	0.9425	16.5425	0.9389
16.617	0.9483	16.617	0.9478	16.617	0.9468	16.617	0.945	16.617	0.9468	16.617	0.9458	16.617	0.9452	16.617	0.9462	16.617	0.946	16.617	0.9458	16.617	0.9427	16.617	0.9393
16.6915	0.9482	16.6915	0.9473	16.6915	0.947	16.6915	0.9452	16.6915	0.9469	16.6915	0.9459	16.6915	0.9445	16.6915	0.9455	16.6915	0.9461	16.6915	0.9456	16.6915	0.9422	16.6915	0.9389
16.766	0.9476	16.766	0.9472	16.766	0.9468	16.766	0.9448	16.766	0.9469	16.766	0.9454	16.766	0.9448	16.766	0.946	16.766	0.9458	16.766	0.9451	16.766	0.9422	16.766	0.9386
16.8405	0.9474	16.8405	0.9471	16.8405	0.9472	16.8405	0.9448	16.8405	0.9467	16.8405	0.9456	16.8405	0.9444	16.8405	0.9456	16.8405	0.9454	16.8405	0.9447	16.8405	0.942	16.8405	0.9377
16.915	0.9467	16.915	0.9466	16.915	0.9472	16.915	0.9447	16.915	0.9473	16.915	0.9458	16.915	0.9442	16.915	0.9454	16.915	0.9453	16.915	0.9453	16.915	0.942	16.915	0.9379
16.9896	0.947	16.9896	0.9463	16.9896	0.9472	16.9896	0.9446	16.9896	0.9463	16.9896	0.9455	16.9896	0.9446	16.9896	0.9456	16.9896	0.9457	16.9896	0.9456	16.9896	0.9419	16.9896	0.9378
17.0641	0.9466	17.0641	0.9466	17.0641	0.9459	17.0641	0.9443	17.0641	0.9465	17.0641	0.9449	17.0641	0.9447	17.0641	0.9457	17.0641	0.9458	17.0641	0.9452	17.0641	0.9428	17.0641	0.9382
17.1386	0.9473	17.1386	0.9469	17.1386	0.9464	17.1386	0.9441	17.1386	0.9468	17.1386	0.9455	17.1386	0.9448	17.1386	0.9459	17.1386	0.9453	17.1386	0.9449	17.1386	0.9424	17.1386	0.9383
17.2131	0.9469	17.2131	0.9465	17.2131	0.9461	17.2131	0.9442	17.2131	0.9469	17.2131	0.9461	17.2131	0.9453	17.2131	0.9458	17.2131	0.9458	17.2131	0.9449	17.2131	0.942	17.2131	0.9374
17.2876	0.9473	17.2876	0.9466	17.2876	0.9464	17.2876	0.9443	17.2876	0.9461	17.2876	0.9461	17.2876	0.9449	17.2876	0.9455	17.2876	0.9452	17.2876	0.9446	17.2876	0.9416	17.2876	0.9374
17.3621	0.9473	17.3621	0.9467	17.3621	0.9465	17.3621	0.9436	17.3621	0.9463	17.3621	0.9458	17.3621	0.9441	17.3621	0.9453	17.3621	0.9448	17.3621	0.9446	17.3621	0.9422	17.3621	0.9373
17.4367	0.9474	17.4367	0.9466	17.4367	0.9463	17.4367	0.9444	17.4367	0.9462	17.4367	0.9451	17.4367	0.9445	17.4367	0.9451	17.4367	0.9443	17.4367	0.9444	17.4367	0.9411	17.4367	0.9375
17.5112	0.9475	17.5112	0.9462	17.5112	0.9461	17.5112	0.944	17.5112	0.9463	17.5112	0.9448	17.5112	0.944	17.5112	0.9446	17.5112	0.9446	17.5112	0.944	17.5112	0.9416	17.5112	0.9377
17.5857	0.9471	17.5857	0.947	17.5857	0.9461	17.5857	0.9435	17.5857	0.9454	17.5857	0.9454	17.5857	0.9443	17.5857	0.9447	17.5857	0.945	17.5857	0.944	17.5857	0.9419	17.5857	0.9382
17.6602	0.9471	17.6602	0.9464	17.6602	0.9467	17.6602	0.944	17.6602	0.9455	17.6602	0.9452	17.6602	0.9444	17.6602	0.9447	17.6602	0.9449	17.6602	0.9443	17.6602	0.9413	17.6602	0.9377
17.7347	0.9465	17.7347	0.9464	17.7347	0.9456	17.7347	0.9437	17.7347	0.9457	17.7347	0.9448	17.7347	0.9442	17.7347	0.9445	17.7347	0.9447	17.7347	0.9438	17.7347	0.9411	17.7347	0.9376
17.8092	0.9466	17.8092	0.9463	17.8092	0.9456	17.8092	0.9434	17.8092	0.9454	17.8092	0.9447	17.8092	0.9437	17.8092	0.9444	17.8092	0.9438	17.8092	0.9441	17.8092	0.9421	17.8092	0.9375
17.8837	0.9464	17.8837	0.9461	17.8837	0.9457	17.8837	0.9437	17.8837	0.9464	17.8837	0.9443	17.8837	0.9444	17.8837	0.9445	17.8837	0.9441	17.8837	0.9433	17.8837	0.9416	17.8837	0.937
17.9583	0.9458	17.9583	0.9453	17.9583	0.9459	17.9583	0.9438	17.9583	0.946	17.9583	0.9445	17.9583	0.9434	17.9583	0.9447	17.9583	0.9439	17.9583	0.944	17.9583	0.9416	17.9583	0.9373
18.0328	0.9455	18.0328	0.946	18.0328	0.9454	18.0328	0.944	18.0328	0.9461	18.0328	0.9443	18.0328	0.9436	18.0328	0.9446	18.0328	0.9442	18.0328	0.9437	18.0328	0.9413	18.0328	0.9368
18.1073	0.9455	18.1073	0.9457	18.1073	0.9461	18.1073	0.9429	18.1073	0.946	18.1073	0.9443	18.1073	0.9437	18.1073	0.9452	18.1073	0.9443	18.1073	0.9438	18.1073	0.9415	18.1073	0.9365
18.1818	0.9456	18.1818	0.9455	18.1818	0.9458	18.1818	0.9432	18.1818	0.9458	18.1818	0.9445	18.1818	0.9428	18.1818	0.9448	18.1818	0.9434	18.1818	0.9443	18.1818	0.9407	18.1818	0.936
18.2563	0.9451	18.2563	0.9453	18.2563	0.9458	18.2563	0.9427	18.2563	0.9451	18.2563	0.9435	18.2563	0.9442	18.2563	0.945	18.2563	0.9433	18.2563	0.9439	18.2563	0.9403	18.2563	0.9363
18.3308	0.9452	18.3308	0.9453	18.3308	0.9463	18.3308	0.9427	18.3308	0.9455	18.3308	0.9436	18.3308	0.9436	18.3308	0.9444	18.3308	0.9436	18.3308	0.9437	18.3308	0.9407	18.3308	0.9367
18.4053	0.9461	18.4053	0.9447	18.4053	0.9454	18.4053	0.9425	18.4053	0.9451	18.4053	0.944	18.4053	0.9443	18.4053	0.9442	18.4053	0.9434	18.4053	0.9436	18.4053	0.9412	18.4053	0.9358
18.4799	0.9464	18.4799	0.945	18.4799	0.9452	18.4799	0.9426	18.4799	0.945	18.4799	0.9436	18.4799	0.9439	18.4799	0.944	18.4799	0.9438	18.4799	0.9437	18.4799	0.9405	18.4799	0.9361
18.5544	0.9456	18.5544	0.9453	18.5544	0.9448	18.5544	0.9427	18.5544	0.9452	18.5544	0.944	18.5544	0.9444	18.5544	0.9435	18.5544	0.9441	18.5544	0.9438	18.5544	0.9411	18.5544	0.9361
18.6289	0.9462	18.6289	0.9449	18.6289	0.9453	18.6289	0.9433	18.6289	0.9454	18.6289	0.9433	18.6289	0.944	18.6289	0.9436	18.6289	0.9434	18.6289	0.9436	18.6289	0.9408	18.6289	0.936
18.7034	0.9456	18.7034	0.9448	18.7034	0.9457	18.7034	0.9431	18.7034	0.9448	18.7034	0.9433	18.7034	0.9434	18.7034	0.9435	18.7034	0.9434	18.7034	0.9434	18.7034	0.9404	18.7034	0.9356
18.7779	0.9451	18.7779	0.9452	18.7779	0.9449	18.7779	0.9432	18.7779	0.9445	18.7779	0.9438	18.7779	0.9427	18.7779	0.9436	18.7779	0.9438	18.7779	0.9432	18.7779	0.9405	18.7779	0.9357
18.8525	0.9462	18.8525	0.9442	18.8525	0.9447	18.8525	0.9434	18.8525	0.9444	18.8525	0.9433	18.8525	0.9427	18.8525	0.9433	18.8525	0.9428	18.8525	0.9429	18.8525	0.9403	18.8525	0.9359
18.927	0.9459	18.927	0.9442	18.927	0.9441	18.927	0.9429	18.927	0.9449	18.927	0.9428	18.927	0.9426	18.927	0.9435	18.927	0.9435	18.927	0.9423	18.927	0.9397	18.927	0.9358
19.0015	0.9453	19.0015	0.9445	19.0015	0.9449	19.0015	0.9424	19.0015	0.9446	19.0015	0.9431	19.0015	0.9429	19.0015	0.9431	19.0015	0.9434	19.0015	0.9427	19.0015	0.94	19.0015	0.9358
19.076	0.9456	19.076	0.9447	19.076	0.9446	19.076	0.9425	19.076	0.9441	19.076	0.9432	19.076	0.9428	19.076	0.9435	19.076	0.9434	19.076	0.9425	19.076	0.9403	19.076	0.9354
19.1505	0.9454	19.1505	0.9442	19.1505	0.9443	19.1505	0.9424	19.1505	0.9449	19.1505	0.943	19.1505	0.9419	19.1505	0.9425	19.1505	0.9433	19.1505	0.9422	19.1505	0.9402	19.1505	0.9364
19.225	0.9452	19.225	0.9442	19.225	0.9443	19.225	0.9425	19.225	0.9442	19.225	0.9427	19.225	0.9433	19.225	0.9436	19.225	0.9424	19.225	0.9426	19.225	0.9403	19.225	0.9361
19.2995	0.945	19.2995	0.9444	19.2995	0.9443	19.2995	0.9429	19.2995	0.9434	19.2995	0.9434	19.2995	0.9424	19.2995	0.9434	19.2995	0.942	19.2995	0.9423	19.2995	0.94	19.2995	0.9362
19.3741	0.945	19.3741	0.9447	19.3741	0.9445	19.3741	0.9426	19.3741	0.944	19.3741	0.9432	19.3741	0.9427	19.3741	0.943	19.3741	0.9425	19.3741	0.9421	19.3741	0.9405	19.3741	0.9354
19.4486	0.945	19.4486	0.9453	19.4486	0.9449	19.4486	0.9432	19.4486	0.9441	19.4486	0.9431	19.4486	0.9431	19.4486	0.9428	19.4486	0.9425	19.4486	0.942	19.4486	0.9395	19.4486	0.9355
19.5231	0.9451	19.5231	0.9445	19.5231	0.9446	19.5231	0.9422	19.5231	0.944	19.5231	0.9432	19.5231	0.9417	19.5231	0.9423	19.5231	0.9423	19.5231	0.9417	19.5231	0.9395	19.5231	0.9346
19.5976	0.9446	19.5976	0.944	19.5976	0.9445	19.5976	0.9421	19.5976	0.9443	19.5976	0.9438	19.5976	0.9427	19.5976	0.9429	19.5976	0.9425	19.5976	0.942	19.5976	0.9391	19.5976	0.9353
19.6721	0.9451	19.6721	0.9445	19.6721	0.9446	19.6721	0.9424	19.6721	0.9441	19.6721	0.9434	19.6721	0.9423	19.6721	0.9431	19.6721	0.9429	19.6721	0.9423	19.6721	0.939	19.6721	0.935
19.7466	0.9452	19.7466	0.9447	19.7466	0.9441	19.7466	0.942	19.7466	0.9441	19.7466	0.9436	19.7466	0.9428	19.7466	0.9429	19.7466	0.9427	19.7466	0.9419	19.7466	0.9393	19.7466	0.9352
19.8211	0.9452	19.8211	0.945	19.8211	0.9443	19.8211	0.9422	19.8211	0.9441	19.8211	0.9431	19.8211	0.943	19.8211	0.9432	19.8211	0.9425	19.8211	0.942	19.8211	0.9391	19.8211	0.9356
19.8957	0.945	19.8957	0.9451	19.8957	0.9445	19.8957	0.9422	19.8957	0.9447	19.8957	0.9432	19.8957	0.9423	19.8957	0.9432	19.8957	0.9429	19.8957	0.9418	19.8957	0.9388	19.8957	0.9351
19.9702	0.9455	19.9702	0.9442	19.9702	0.9442	19.9702	0.9421	19.9702	0.9445	19.9702	0.9439	19.9702	0.9422	19.9702	0.9428	19.9702	0.9425	19.9702	0.9429	19.9702	0.9393	19.9702	0.9344
20.0447	0.9447	20.0447	0.9447	20.0447	0.9441	20.0447	0.9424	20.0447	0.9442	20.0447	0.9431	20.0447	0.9423	20.0447	0.9425	20.0447	0.9426	20.0447	0.9424	20.0447	0.939	20.0447	0.9348
20.1192	0.9448	20.1192	0.9439	20.1192	0.9437	20.1192	0.9421	20.1192	0.9439	20.1192	0.9429	20.1192	0.9429	20.1192	0.9425	20.1192	0.9426	20.1192	0.942	20.1192	0.9391	20.1192	0.9347
20.1937	0.9454	20.1937	0.944	20.1937	0.9443	20.1937	0.9419	20.1937	0.9452	20.1937	0.9429	20.1937	0.9419	20.1937	0.9429	20.1937	0.9426	20.1937	0.9416	20.1937	0.9387	20.1937	0.935
20.2682	0.9446	20.2682	0.9443	20.2682	0.9436	20.2682	0.942	20.2682	0.9439	20.2682	0.942	20.2682	0.9428	20.2682	0.9432	20.2682	0.9423	20.2682	0.9424	20.2682	0.9391	20.2682	0.935
20.3428	0.945	20.3428	0.9441	20.3428	0.944	20.3428	0.9423	20.3428	0.9437	20.3428	0.9421	20.3428	0.9419	20.3428	0.9429	20.3428	0.9421	20.3428	0.9425	20.3428	0.9389	20.3428	0.9346
20.4173	0.9447	20.4173	0.9439	20.4173	0.9433	20.4173	0.9424	20.4173	0.9438	20.4173	0.9423	20.4173	0.9422	20.4173	0.9429	20.4173	0.9424	20.4173	0.9421	20.4173	0.9388	20.4173	0.9343
20.4918	0.9444	20.4918	0.9439	20.4918	0.9437	20.4918	0.9422	20.4918	0.9439	20.4918	0.9422	20.4918	0.9417	20.4918	0.9428	20.4918	0.9423	20.4918	0.942	20.4918	0.939	20.4918	0.9342
20.5663	0.9444	20.5663	0.944	20.5663	0.9436	20.5663	0.942	20.5663	0.9439	20.5663	0.9416	20.5663	0.942	20.5663	0.9438	20.5663	0.943	20.5663	0.9426	20.5663	0.9395	20.5663	0.9343
20.6408	0.9438	20.6408	0.9438	20.6408	0.9437	20.6408	0.942	20.6408	0.9433	20.6408	0.9418	20.6408	0.9412	20.6408	0.9433	20.6408	0.9422	20.6408	0.9418	20.6408	0.9396	20.6408	0.9347
20.7153	0.9442	20.7153	0.9439	20.7153	0.9437	20.7153	0.9418	20.7153	0.944	20.7153	0.9428	20.7153	0.9417	20.7153	0.9434	20.7153	0.9423	20.7153	0.9421	20.7153	0.9382	20.7153	0.9347
20.7899	0.9439	20.7899	0.9436	20.7899	0.9435	20.7899	0.942	20.7899	0.9434	20.7899	0.9424	20.7899	0.9419	20.7899	0.9424	20.7899	0.9419	20.7899	0.9425	20.7899	0.9387	20.7899	0.9348
20.8644	0.944	20.8644	0.9438	20.8644	0.9428	20.8644	0.9422	20.8644	0.9435	20.8644	0.9421	20.8644	0.9421	20.8644	0.9427	20.8644	0.942	20.8644	0.9423	20.8644	0.9391	20.8644	0.9348
20.9389	0.9439	20.9389	0.9439	20.9389	0.9427	20.9389	0.9419	20.9389	0.9438	20.9389	0.9417	20.9389	0.9423	20.9389	0.9426	20.9389	0.9419	20.9389	0.9416	20.9389	0.9385	20.9389	0.9348
21.0134	0.9443	21.0134	0.9434	21.0134	0.9431	21.0134	0.9413	21.0134	0.9443	21.0134	0.9422	21.0134	0.9423	21.0134	0.9425	21.0134	0.9412	21.0134	0.9415	21.0134	0.9391	21.0134	0.9334
21.0879	0.9443	21.0879	0.9437	21.0879	0.943	21.0879	0.9415	21.0879	0.9437	21.0879	0.9423	21.0879	0.9423	21.0879	0.9425	21.0879	0.9416	21.0879	0.9415	21.0879	0.9385	21.0879	0.9342
21.1624	0.9442	21.1624	0.9438	21.1624	0.9434	21.1624	0.9413	21.1624	0.9435	21.1624	0.9418	21.1624	0.9414	21.1624	0.9426	21.1624	0.942	21.1624	0.9419	21.1624	0.9388	21.1624	0.9341
21.237	0.9442	21.237	0.9432	21.237	0.9432	21.237	0.9411	21.237	0.9439	21.237	0.9414	21.237	0.9416	21.237	0.9422	21.237	0.9415	21.237	0.9407	21.237	0.9386	21.237	0.9342
21.3115	0.9445	21.3115	0.9433	21.3115	0.9436	21.3115	0.9414	21.3115	0.9439	21.3115	0.9417	21.3115	0.9414	21.3115	0.9426	21.3115	0.9413	21.3115	0.9408	21.3115	0.9391	21.3115	0.9338
21.386	0.944	21.386	0.9435	21.386	0.9429	21.386	0.9407	21.386	0.9437	21.386	0.942	21.386	0.9415	21.386	0.9425	21.386	0.9413	21.386	0.9413	21.386	0.9387	21.386	0.9336
21.4605	0.9438	21.4605	0.9433	21.4605	0.9428	21.4605	0.9408	21.4605	0.9428	21.4605	0.9417	21.4605	0.9412	21.4605	0.942	21.4605	0.941	21.4605	0.9416	21.4605	0.9388	21.4605	0.9347
21.535	0.944	21.535	0.9436	21.535	0.9429	21.535	0.9406	21.535	0.9427	21.535	0.9416	21.535	0.9411	21.535	0.942	21.535	0.9412	21.535	0.941	21.535	0.9388	21.535	0.9338
21.6095	0.944	21.6095	0.9432	21.6095	0.9428	21.6095	0.9407	21.6095	0.9429	21.6095	0.9413	21.6095	0.9409	21.6095	0.9418	21.6095	0.9414	21.6095	0.9417	21.6095	0.9387	21.6095	0.9345
21.684	0.943	21.684	0.9434	21.684	0.9437	21.684	0.9404	21.684	0.9435	21.684	0.942	21.684	0.9413	21.684	0.9419	21.684	0.9419	21.684	0.9419	21.684	0.939	21.684	0.9333
21.7586	0.9442	21.7586	0.9428	21.7586	0.9429	21.7586	0.9406	21.7586	0.943	21.7586	0.942	21.7586	0.9419	21.7586	0.942	21.7586	0.9414	21.7586	0.9415	21.7586	0.9385	21.7586	0.9334
21.8331	0.9439	21.8331	0.9421	21.8331	0.9426	21.8331	0.941	21.8331	0.9434	21.8331	0.9422	21.8331	0.9408	21.8331	0.9424	21.8331	0.9409	21.8331	0.9414	21.8331	0.9381	21.8331	0.9336
21.9076	0.9443	21.9076	0.943	21.9076	0.9428	21.9076	0.941	21.9076	0.9435	21.9076	0.9415	21.9076	0.9412	21.9076	0.942	21.9076	0.9413	21.9076	0.9413	21.9076	0.9379	21.9076	0.9335
21.9821	0.9442	21.9821	0.9423	21.9821	0.9428	21.9821	0.9409	21.9821	0.9433	21.9821	0.9416	21.9821	0.9414	21.9821	0.9415	21.9821	0.9405	21.9821	0.9414	21.9821	0.9379	21.9821	0.9331
22.0566	0.944	22.0566	0.9429	22.0566	0.943	22.0566	0.9414	22.0566	0.9441	22.0566	0.9416	22.0566	0.9413	22.0566	0.9412	22.0566	0.9407	22.0566	0.9415	22.0566	0.938	22.0566	0.9337
22.1311	0.9434	22.1311	0.9423	22.1311	0.9421	22.1311	0.9409	22.1311	0.9435	22.1311	0.9415	22.1311	0.941	22.1311	0.9417	22.1311	0.9417	22.1311	0.9411	22.1311	0.9376	22.1311	0.9332
22.2056	0.9441	22.2056	0.9425	22.2056	0.9428	22.2056	0.941	22.2056	0.9425	22.2056	0.9413	22.2056	0.9414	22.2056	0.9417	22.2056	0.9419	22.2056	0.9413	22.2056	0.9378	22.2056	0.9333
22.2802	0.9432	22.2802	0.9426	22.2802	0.9423	22.2802	0.9411	22.2802	0.9427	22.2802	0.9421	22.2802	0.9413	22.2802	0.9423	22.2802	0.9414	22.2802	0.9409	22.2802	0.938	22.2802	0.9338
22.3547	0.943	22.3547	0.9427	22.3547	0.9423	22.3547	0.9411	22.3547	0.9427	22.3547	0.9418	22.3547	0.9412	22.3547	0.9417	22.3547	0.9412	22.3547	0.9409	22.3547	0.9375	22.3547	0.9338
22.4292	0.9429	22.4292	0.9427	22.4292	0.9423	22.4292	0.9415	22.4292	0.943	22.4292	0.9415	22.4292	0.94	22.4292	0.9418	22.4292	0.9405	22.4292	0.9414	22.4292	0.938	22.4292	0.9338
22.5037	0.943	22.5037	0.9426	22.5037	0.9425	22.5037	0.9408	22.5037	0.9433	22.5037	0.9418	22.5037	0.9414	22.5037	0.9417	22.5037	0.9411	22.5037	0.9415	22.5037	0.9383	22.5037	0.9333
22.5782	0.9439	22.5782	0.9429	22.5782	0.9418	22.5782	0.9412	22.5782	0.9432	22.5782	0.9416	22.5782	0.9409	22.5782	0.9416	22.5782	0.9408	22.5782	0.9407	22.5782	0.9378	22.5782	0.9338
22.6527	0.9434	22.6527	0.9423	22.6527	0.942	22.6527	0.9414	22.6527	0.9435	22.6527	0.9412	22.6527	0.9405	22.6527	0.9424	22.6527	0.9415	22.6527	0.9408	22.6527	0.9378	22.6527	0.9334
22.7273	0.943	22.7273	0.9424	22.7273	0.9422	22.7273	0.9409	22.7273	0.943	22.7273	0.9413	22.7273	0.9411	22.7273	0.9419	22.7273	0.9412	22.7273	0.9408	22.7273	0.938	22.7273	0.9334
22.8018	0.9433	22.8018	0.9423	22.8018	0.9423	22.8018	0.941	22.8018	0.9437	22.8018	0.9418	22.8018	0.9409	22.8018	0.9419	22.8018	0.9407	22.8018	0.9409	22.8018	0.9378	22.8018	0.9336
22.8763	0.9438	22.8763	0.9421	22.8763	0.9423	22.8763	0.9409	22.8763	0.9432	22.8763	0.9416	22.8763	0.9412	22.8763	0.9413	22.8763	0.9407	22.8763	0.941	22.8763	0.9378	22.8763	0.9331
22.9508	0.9435	22.9508	0.9433	22.9508	0.9427	22.9508	0.9403	22.9508	0.9436	22.9508	0.9411	22.9508	0.9413	22.9508	0.9409	22.9508	0.9408	22.9508	0.941	22.9508	0.9378	22.9508	0.9333
23.0253	0.9433	23.0253	0.9423	23.0253	0.9427	23.0253	0.9407	23.0253	0.9432	23.0253	0.9415	23.0253	0.9414	23.0253	0.9418	23.0253	0.941	23.0253	0.9413	23.0253	0.9377	23.0253	0.9334
23.0998	0.9433	23.0998	0.9427	23.0998	0.9421	23.0998	0.9403	23.0998	0.9427	23.0998	0.9415	23.0998	0.9405	23.0998	0.941	23.0998	0.9409	23.0998	0.9414	23.0998	0.9378	23.0998	0.9334
23.1744	0.9436	23.1744	0.9425	23.1744	0.9415	23.1744	0.9406	23.1744	0.9433	23.1744	0.9412	23.1744	0.9404	23.1744	0.9407	23.1744	0.9405	23.1744	0.941	23.1744	0.9379	23.1744	0.9329
23.2489	0.9434	23.2489	0.9421	23.2489	0.9416	23.2489	0.9406	23.2489	0.9428	23.2489	0.9408	23.2489	0.9401	23.2489	0.9413	23.2489	0.9404	23.2489	0.9411	23.2489	0.9375	23.2489	0.9335
23.3234	0.9428	23.3234	0.9422	23.3234	0.9418	23.3234	0.9403	23.3234	0.9427	23.3234	0.9408	23.3234	0.9407	23.3234	0.9411	23.3234	0.9406	23.3234	0.9417	23.3234	0.938	23.3234	0.9326
23.3979	0.9428	23.3979	0.9432	23.3979	0.9418	23.3979	0.9405	23.3979	0.9425	23.3979	0.9409	23.3979	0.9403	23.3979	0.9409	23.3979	0.9411	23.3979	0.9408	23.3979	0.9372	23.3979	0.9324
23.4724	0.9434	23.4724	0.9421	23.4724	0.9429	23.4724	0.941	23.4724	0.9432	23.4724	0.9411	23.4724	0.94	23.4724	0.941	23.4724	0.941	23.4724	0.9414	23.4724	0.9379	23.4724	0.9326
23.5469	0.9429	23.5469	0.9429	23.5469	0.942	23.5469	0.9402	23.5469	0.943	23.5469	0.9412	23.5469	0.9407	23.5469	0.9408	23.5469	0.9409	23.5469	0.941	23.5469	0.938	23.5469	0.9325
23.6214	0.9434	23.6214	0.9428	23.6214	0.9427	23.6214	0.94	23.6214	0.9431	23.6214	0.9409	23.6214	0.9405	23.6214	0.9411	23.6214	0.9411	23.6214	0.9404	23.6214	0.938	23.6214	0.9325
23.696	0.943	23.696	0.9429	23.696	0.9419	23.696	0.9409	23.696	0.943	23.696	0.9411	23.696	0.9401	23.696	0.9408	23.696	0.9413	23.696	0.9412	23.696	0.9373	23.696	0.932
23.7705	0.9429	23.7705	0.9424	23.7705	0.9431	23.7705	0.9406	23.7705	0.9428	23.7705	0.9411	23.7705	0.9405	23.7705	0.9412	23.7705	0.9405	23.7705	0.941	23.7705	0.9376	23.7705	0.9322
23.845	0.943	23.845	0.9424	23.845	0.9419	23.845	0.9403	23.845	0.9428	23.845	0.9408	23.845	0.9404	23.845	0.941	23.845	0.9408	23.845	0.9411	23.845	0.9375	23.845	0.9318
23.9195	0.9434	23.9195	0.9419	23.9195	0.942	23.9195	0.9408	23.9195	0.9431	23.9195	0.9407	23.9195	0.9403	23.9195	0.941	23.9195	0.9406	23.9195	0.9406	23.9195	0.9373	23.9195	0.9322
23.994	0.9433	23.994	0.9421	23.994	0.9417	23.994	0.9403	23.994	0.943	23.994	0.9411	23.994	0.9403	23.994	0.9413	23.994	0.9405	23.994	0.9412	23.994	0.9377	23.994	0.9326
24.0685	0.9429	24.0685	0.9422	24.0685	0.9422	24.0685	0.9399	24.0685	0.9428	24.0685	0.941	24.0685	0.9401	24.0685	0.9414	24.0685	0.94	24.0685	0.9409	24.0685	0.9368	24.0685	0.9324
24.143	0.9429	24.143	0.9427	24.143	0.9419	24.143	0.9404	24.143	0.9423	24.143	0.9405	24.143	0.9412	24.143	0.9413	24.143	0.9397	24.143	0.9405	24.143	0.9374	24.143	0.9333
24.2176	0.9429	24.2176	0.9416	24.2176	0.9417	24.2176	0.9408	24.2176	0.9421	24.2176	0.9406	24.2176	0.9403	24.2176	0.9412	24.2176	0.9403	24.2176	0.941	24.2176	0.9378	24.2176	0.9325
24.2921	0.9427	24.2921	0.9422	24.2921	0.9411	24.2921	0.94	24.2921	0.943	24.2921	0.9409	24.2921	0.941	24.2921	0.9417	24.2921	0.9408	24.2921	0.9409	24.2921	0.9374	24.2921	0.9325
24.3666	0.9429	24.3666	0.9418	24.3666	0.9419	24.3666	0.9395	24.3666	0.9424	24.3666	0.9414	24.3666	0.9401	24.3666	0.9409	24.3666	0.9408	24.3666	0.9411	24.3666	0.937	24.3666	0.9325
24.4411	0.9429	24.4411	0.9425	24.4411	0.9419	24.4411	0.9398	24.4411	0.9427	24.4411	0.9406	24.4411	0.9403	24.4411	0.9413	24.4411	0.9403	24.4411	0.9408	24.4411	0.9372	24.4411	0.932
24.5156	0.9434	24.5156	0.9423	24.5156	0.9422	24.5156	0.9404	24.5156	0.9421	24.5156	0.9399	24.5156	0.9404	24.5156	0.9412	24.5156	0.9407	24.5156	0.9407	24.5156	0.9373	24.5156	0.9323
24.5902	0.943	24.5902	0.9424	24.5902	0.9421	24.5902	0.9397	24.5902	0.9425	24.5902	0.9408	24.5902	0.94	24.5902	0.9413	24.5902	0.9407	24.5902	0.941	24.5902	0.9373	24.5902	0.9321
24.6647	0.9432	24.6647	0.9428	24.6647	0.9421	24.6647	0.9402	24.6647	0.9428	24.6647	0.9409	24.6647	0.94	24.6647	0.9408	24.6647	0.9403	24.6647	0.9406	24.6647	0.9377	24.6647	0.9325
24.7392	0.9428	24.7392	0.9422	24.7392	0.9422	24.7392	0.9401	24.7392	0.9428	24.7392	0.9404	24.7392	0.9403	24.7392	0.9409	24.7392	0.9409	24.7392	0.9406	24.7392	0.9369	24.7392	0.9326
24.8137	0.9431	24.8137	0.9422	24.8137	0.9412	24.8137	0.9406	24.8137	0.9427	24.8137	0.9409	24.8137	0.94	24.8137	0.9408	24.8137	0.9408	24.8137	0.9404	24.8137	0.9376	24.8137	0.9322
24.8882	0.9436	24.8882	0.9422	24.8882	0.9415	24.8882	0.94	24.8882	0.9429	24.8882	0.9407	24.8882	0.9398	24.8882	0.9406	24.8882	0.9407	24.8882	0.9403	24.8882	0.938	24.8882	0.9319
24.9627	0.9434	24.9627	0.9423	24.9627	0.9413	24.9627	0.9401	24.9627	0.9429	24.9627	0.9407	24.9627	0.9398	24.9627	0.9409	24.9627	0.9403	24.9627	0.9408	24.9627	0.9369	24.9627	0.9325
25.0372	0.9426	25.0372	0.9414	25.0372	0.9417	25.0372	0.9402	25.0372	0.9429	25.0372	0.9407	25.0372	0.9396	25.0372	0.9411	25.0372	0.9404	25.0372	0.941	25.0372	0.9376	25.0372	0.9324
25.1118	0.9426	25.1118	0.9414	25.1118	0.9417	25.1118	0.9407	25.1118	0.9427	25.1118	0.9406	25.1118	0.9399	25.1118	0.9411	25.1118	0.9402	25.1118	0.9409	25.1118	0.937	25.1118	0.9323
25.1863	0.9427	25.1863	0.9414	25.1863	0.942	25.1863	0.9398	25.1863	0.9427	25.1863	0.9408	25.1863	0.9388	25.1863	0.9408	25.1863	0.9408	25.1863	0.9404	25.1863	0.9369	25.1863	0.9322
25.2608	0.9429	25.2608	0.9419	25.2608	0.9424	25.2608	0.94	25.2608	0.9428	25.2608	0.941	25.2608	0.9396	25.2608	0.941	25.2608	0.9409	25.2608	0.9408	25.2608	0.9377	25.2608	0.9319
25.3353	0.9429	25.3353	0.9417	25.3353	0.9422	25.3353	0.9404	25.3353	0.943	25.3353	0.9407	25.3353	0.9402	25.3353	0.9411	25.3353	0.9408	25.3353	0.9403	25.3353	0.9376	25.3353	0.9319
25.4098	0.9436	25.4098	0.9422	25.4098	0.942	25.4098	0.9396	25.4098	0.9426	25.4098	0.9402	25.4098	0.9406	25.4098	0.941	25.4098	0.9403	25.4098	0.9403	25.4098	0.9369	25.4098	0.9327
25.4843	0.9432	25.4843	0.9416	25.4843	0.9424	25.4843	0.94	25.4843	0.9425	25.4843	0.9407	25.4843	0.9398	25.4843	0.9411	25.4843	0.9406	25.4843	0.9407	25.4843	0.9371	25.4843	0.9323
25.5588	0.9433	25.5588	0.9422	25.5588	0.9421	25.5588	0.9397	25.5588	0.9425	25.5588	0.9406	25.5588	0.9399	25.5588	0.9401	25.5588	0.9398	25.5588	0.9404	25.5588	0.9367	25.5588	0.9324
25.6334	0.9427	25.6334	0.9416	25.6334	0.9423	25.6334	0.9402	25.6334	0.9421	25.6334	0.9403	25.6334	0.9402	25.6334	0.9406	25.6334	0.9407	25.6334	0.9397	25.6334	0.9369	25.6334	0.9322
25.7079	0.9422	25.7079	0.9414	25.7079	0.9424	25.7079	0.9397	25.7079	0.9422	25.7079	0.941	25.7079	0.9405	25.7079	0.9408	25.7079	0.9401	25.7079	0.9401	25.7079	0.9371	25.7079	0.9326
25.7824	0.9427	25.7824	0.9415	25.7824	0.9419	25.7824	0.9401	25.7824	0.9429	25.7824	0.9412	25.7824	0.9404	25.7824	0.9405	25.7824	0.9407	25.7824	0.94	25.7824	0.9375	25.7824	0.9326
25.8569	0.9426	25.8569	0.942	25.8569	0.9418	25.8569	0.9396	25.8569	0.9427	25.8569	0.9414	25.8569	0.94	25.8569	0.9397	25.8569	0.9409	25.8569	0.9402	25.8569	0.9374	25.8569	0.9328
25.9314	0.9419	25.9314	0.942	25.9314	0.9418	25.9314	0.9396	25.9314	0.9427	25.9314	0.9404	25.9314	0.9402	25.9314	0.9402	25.9314	0.9407	25.9314	0.94	25.9314	0.9373	25.9314	0.9323
26.0059	0.9423	26.0059	0.9418	26.0059	0.9423	26.0059	0.9407	26.0059	0.9428	26.0059	0.9404	26.0059	0.9401	26.0059	0.9401	26.0059	0.9407	26.0059	0.9404	26.0059	0.9374	26.0059	0.9324
26.0805	0.9426	26.0805	0.9418	26.0805	0.9413	26.0805	0.9405	26.0805	0.9429	26.0805	0.941	26.0805	0.9396	26.0805	0.9403	26.0805	0.9405	26.0805	0.94	26.0805	0.9367	26.0805	0.9322
26.155	0.942	26.155	0.9419	26.155	0.9414	26.155	0.9405	26.155	0.9425	26.155	0.9414	26.155	0.9403	26.155	0.9401	26.155	0.9411	26.155	0.9405	26.155	0.9368	26.155	0.9321
26.2295	0.9425	26.2295	0.9421	26.2295	0.942	26.2295	0.94	26.2295	0.9425	26.2295	0.9415	26.2295	0.9394	26.2295	0.9402	26.2295	0.9409	26.2295	0.9409	26.2295	0.9368	26.2295	0.9326
26.304	0.9426	26.304	0.9422	26.304	0.9418	26.304	0.9408	26.304	0.9422	26.304	0.9412	26.304	0.9403	26.304	0.9404	26.304	0.9409	26.304	0.94	26.304	0.9373	26.304	0.932
26.3785	0.9425	26.3785	0.9415	26.3785	0.9417	26.3785	0.9406	26.3785	0.9422	26.3785	0.941	26.3785	0.9397	26.3785	0.94	26.3785	0.9409	26.3785	0.9405	26.3785	0.9368	26.3785	0.9323
26.453	0.9425	26.453	0.9419	26.453	0.9425	26.453	0.9402	26.453	0.9419	26.453	0.9411	26.453	0.9395	26.453	0.9397	26.453	0.9409	26.453	0.9408	26.453	0.9367	26.453	0.9317
26.5276	0.9426	26.5276	0.942	26.5276	0.9423	26.5276	0.9403	26.5276	0.9417	26.5276	0.9416	26.5276	0.9394	26.5276	0.9406	26.5276	0.9409	26.5276	0.9404	26.5276	0.9371	26.5276	0.9317
26.6021	0.943	26.6021	0.9421	26.6021	0.9414	26.6021	0.9399	26.6021	0.9428	26.6021	0.9409	26.6021	0.9395	26.6021	0.9404	26.6021	0.9407	26.6021	0.9409	26.6021	0.9373	26.6021	0.9323
26.6766	0.9422	26.6766	0.9416	26.6766	0.9414	26.6766	0.9398	26.6766	0.9427	26.6766	0.941	26.6766	0.9398	26.6766	0.9408	26.6766	0.9404	26.6766	0.9404	26.6766	0.9368	26.6766	0.9326
26.7511	0.942	26.7511	0.9418	26.7511	0.9414	26.7511	0.9397	26.7511	0.9424	26.7511	0.9411	26.7511	0.9399	26.7511	0.9407	26.7511	0.9407	26.7511	0.9412	26.7511	0.9367	26.7511	0.9321
26.8256	0.9426	26.8256	0.9412	26.8256	0.9419	26.8256	0.9393	26.8256	0.9426	26.8256	0.9408	26.8256	0.9393	26.8256	0.9405	26.8256	0.941	26.8256	0.9408	26.8256	0.9372	26.8256	0.9324
26.9001	0.9426	26.9001	0.9415	26.9001	0.942	26.9001	0.9395	26.9001	0.9423	26.9001	0.9412	26.9001	0.9396	26.9001	0.941	26.9001	0.9402	26.9001	0.9415	26.9001	0.9371	26.9001	0.9326
26.9747	0.9429	26.9747	0.942	26.9747	0.9418	26.9747	0.9393	26.9747	0.9432	26.9747	0.9405	26.9747	0.9404	26.9747	0.9404	26.9747	0.9403	26.9747	0.941	26.9747	0.9368	26.9747	0.9321
27.0492	0.9424	27.0492	0.9417	27.0492	0.9413	27.0492	0.9394	27.0492	0.9425	27.0492	0.9411	27.0492	0.9392	27.0492	0.9406	27.0492	0.9397	27.0492	0.9406	27.0492	0.9363	27.0492	0.9321
27.1237	0.9424	27.1237	0.9418	27.1237	0.9415	27.1237	0.9396	27.1237	0.9425	27.1237	0.9408	27.1237	0.9393	27.1237	0.9404	27.1237	0.9398	27.1237	0.9413	27.1237	0.9365	27.1237	0.932
27.1982	0.9419	27.1982	0.9417	27.1982	0.9415	27.1982	0.9398	27.1982	0.9421	27.1982	0.9414	27.1982	0.9393	27.1982	0.94	27.1982	0.9401	27.1982	0.9407	27.1982	0.9367	27.1982	0.9321
27.2727	0.9423	27.2727	0.9416	27.2727	0.9412	27.2727	0.9396	27.2727	0.9425	27.2727	0.9407	27.2727	0.94	27.2727	0.9397	27.2727	0.9397	27.2727	0.9406	27.2727	0.9367	27.2727	0.9321
27.3472	0.9424	27.3472	0.9414	27.3472	0.9414	27.3472	0.9395	27.3472	0.9424	27.3472	0.9407	27.3472	0.94	27.3472	0.94	27.3472	0.9399	27.3472	0.941	27.3472	0.9361	27.3472	0.9325
27.4217	0.9424	27.4217	0.942	27.4217	0.942	27.4217	0.9397	27.4217	0.9426	27.4217	0.9406	27.4217	0.9403	27.4217	0.94	27.4217	0.9402	27.4217	0.9406	27.4217	0.9369	27.4217	0.932
27.4963	0.943	27.4963	0.9422	27.4963	0.9417	27.4963	0.9404	27.4963	0.9427	27.4963	0.9411	27.4963	0.9392	27.4963	0.9405	27.4963	0.9403	27.4963	0.9412	27.4963	0.9366	27.4963	0.9324
27.5708	0.9425	27.5708	0.9424	27.5708	0.9417	27.5708	0.9401	27.5708	0.9425	27.5708	0.9407	27.5708	0.9394	27.5708	0.94	27.5708	0.9403	27.5708	0.9413	27.5708	0.9366	27.5708	0.9318
27.6453	0.9425	27.6453	0.9421	27.6453	0.941	27.6453	0.9399	27.6453	0.9423	27.6453	0.9408	27.6453	0.9394	27.6453	0.9403	27.6453	0.9399	27.6453	0.9408	27.6453	0.9364	27.6453	0.932
27.7198	0.9424	27.7198	0.9419	27.7198	0.9412	27.7198	0.9399	27.7198	0.9429	27.7198	0.9403	27.7198	0.9388	27.7198	0.9403	27.7198	0.9402	27.7198	0.9412	27.7198	0.9369	27.7198	0.9318
27.7943	0.9428	27.7943	0.9416	27.7943	0.9408	27.7943	0.9395	27.7943	0.9421	27.7943	0.9407	27.7943	0.939	27.7943	0.9408	27.7943	0.94	27.7943	0.9408	27.7943	0.9369	27.7943	0.9323
27.8688	0.9422	27.8688	0.9421	27.8688	0.9406	27.8688	0.9391	27.8688	0.9416	27.8688	0.941	27.8688	0.9398	27.8688	0.9404	27.8688	0.9399	27.8688	0.9399	27.8688	0.9371	27.8688	0.9325
27.9433	0.9423	27.9433	0.9422	27.9433	0.9417	27.9433	0.9396	27.9433	0.9423	27.9433	0.9406	27.9433	0.9393	27.9433	0.9403	27.9433	0.9396	27.9433	0.94	27.9433	0.9367	27.9433	0.9317
28.0179	0.9421	28.0179	0.9414	28.0179	0.9416	28.0179	0.9395	28.0179	0.9423	28.0179	0.9411	28.0179	0.9392	28.0179	0.9409	28.0179	0.9395	28.0179	0.94	28.0179	0.9369	28.0179	0.932
28.0924	0.9421	28.0924	0.942	28.0924	0.9417	28.0924	0.9397	28.0924	0.9429	28.0924	0.9415	28.0924	0.9392	28.0924	0.9408	28.0924	0.9398	28.0924	0.94	28.0924	0.9373	28.0924	0.932
28.1669	0.942	28.1669	0.9421	28.1669	0.9415	28.1669	0.9399	28.1669	0.9427	28.1669	0.9404	28.1669	0.9395	28.1669	0.9406	28.1669	0.9397	28.1669	0.9409	28.1669	0.9369	28.1669	0.9317
28.2414	0.9422	28.2414	0.9416	28.2414	0.9416	28.2414	0.9401	28.2414	0.9426	28.2414	0.941	28.2414	0.9396	28.2414	0.9406	28.2414	0.9402	28.2414	0.9405	28.2414	0.937	28.2414	0.9317
28.3159	0.9423	28.3159	0.9418	28.3159	0.9413	28.3159	0.9397	28.3159	0.9424	28.3159	0.9407	28.3159	0.9396	28.3159	0.9402	28.3159	0.9401	28.3159	0.9408	28.3159	0.9367	28.3159	0.9317
28.3904	0.9421	28.3904	0.942	28.3904	0.9409	28.3904	0.939	28.3904	0.9425	28.3904	0.9406	28.3904	0.9396	28.3904	0.9403	28.3904	0.9395	28.3904	0.9408	28.3904	0.9371	28.3904	0.9315
28.465	0.9419	28.465	0.9411	28.465	0.9415	28.465	0.9397	28.465	0.9421	28.465	0.9404	28.465	0.9395	28.465	0.9405	28.465	0.9393	28.465	0.9397	28.465	0.9365	28.465	0.9322
28.5395	0.9423	28.5395	0.9413	28.5395	0.9412	28.5395	0.9398	28.5395	0.9425	28.5395	0.9402	28.5395	0.9389	28.5395	0.9398	28.5395	0.9403	28.5395	0.94	28.5395	0.9366	28.5395	0.9323
28.614	0.9424	28.614	0.9416	28.614	0.9417	28.614	0.9398	28.614	0.9424	28.614	0.9403	28.614	0.9399	28.614	0.9402	28.614	0.9401	28.614	0.9396	28.614	0.9365	28.614	0.9324
28.6885	0.9429	28.6885	0.9414	28.6885	0.9416	28.6885	0.9397	28.6885	0.9419	28.6885	0.9404	28.6885	0.9398	28.6885	0.9406	28.6885	0.94	28.6885	0.9399	28.6885	0.9365	28.6885	0.932
28.763	0.9425	28.763	0.9412	28.763	0.9417	28.763	0.9395	28.763	0.9422	28.763	0.9403	28.763	0.9396	28.763	0.9398	28.763	0.9404	28.763	0.9403	28.763	0.9366	28.763	0.9323
28.8375	0.9422	28.8375	0.9415	28.8375	0.9417	28.8375	0.9396	28.8375	0.9424	28.8375	0.9397	28.8375	0.9395	28.8375	0.9399	28.8375	0.9401	28.8375	0.9398	28.8375	0.9366	28.8375	0.9327
28.9121	0.9424	28.9121	0.9413	28.9121	0.9419	28.9121	0.9394	28.9121	0.9419	28.9121	0.9404	28.9121	0.9398	28.9121	0.9404	28.9121	0.9402	28.9121	0.9399	28.9121	0.9363	28.9121	0.9321
28.9866	0.9423	28.9866	0.9414	28.9866	0.9419	28.9866	0.9395	28.9866	0.9422	28.9866	0.9408	28.9866	0.9392	28.9866	0.9399	28.9866	0.9399	28.9866	0.94	28.9866	0.9367	28.9866	0.9321
29.0611	0.9423	29.0611	0.9422	29.0611	0.942	29.0611	0.9395	29.0611	0.9425	29.0611	0.9411	29.0611	0.9398	29.0611	0.9397	29.0611	0.9404	29.0611	0.9402	29.0611	0.9366	29.0611	0.9318
29.1356	0.9416	29.1356	0.9424	29.1356	0.9413	29.1356	0.9392	29.1356	0.9425	29.1356	0.9415	29.1356	0.9395	29.1356	0.9398	29.1356	0.9401	29.1356	0.9398	29.1356	0.9367	29.1356	0.9317
29.2101	0.9419	29.2101	0.9419	29.2101	0.9414	29.2101	0.9394	29.2101	0.9427	29.2101	0.9403	29.2101	0.9395	29.2101	0.94	29.2101	0.9404	29.2101	0.9409	29.2101	0.9367	29.2101	0.9317
29.2846	0.9419	29.2846	0.9422	29.2846	0.9411	29.2846	0.94	29.2846	0.9432	29.2846	0.9406	29.2846	0.9397	29.2846	0.9396	29.2846	0.9404	29.2846	0.9406	29.2846	0.9369	29.2846	0.9314
29.3591	0.9422	29.3591	0.9418	29.3591	0.942	29.3591	0.9394	29.3591	0.9426	29.3591	0.941	29.3591	0.9396	29.3591	0.9397	29.3591	0.94	29.3591	0.9403	29.3591	0.9368	29.3591	0.9315
29.4337	0.9423	29.4337	0.9418	29.4337	0.9418	29.4337	0.9392	29.4337	0.9426	29.4337	0.9412	29.4337	0.939	29.4337	0.94	29.4337	0.9402	29.4337	0.9402	29.4337	0.9374	29.4337	0.9319
29.5082	0.9424	29.5082	0.942	29.5082	0.9418	29.5082	0.9397	29.5082	0.9426	29.5082	0.9406	29.5082	0.9396	29.5082	0.9401	29.5082	0.9401	29.5082	0.9403	29.5082	0.937	29.5082	0.932
29.5827	0.9427	29.5827	0.941	29.5827	0.9417	29.5827	0.94	29.5827	0.9427	29.5827	0.9404	29.5827	0.9396	29.5827	0.94	29.5827	0.9403	29.5827	0.9402	29.5827	0.9373	29.5827	0.932
29.6572	0.9425	29.6572	0.9413	29.6572	0.9413	29.6572	0.9404	29.6572	0.9426	29.6572	0.9401	29.6572	0.9393	29.6572	0.94	29.6572	0.9407	29.6572	0.9401	29.6572	0.9377	29.6572	0.9316
29.7317	0.9423	29.7317	0.9415	29.7317	0.9418	29.7317	0.9394	29.7317	0.9428	29.7317	0.9402	29.7317	0.9396	29.7317	0.9407	29.7317	0.9404	29.7317	0.94	29.7317	0.9371	29.7317	0.9315
29.8062	0.9425	29.8062	0.941	29.8062	0.9418	29.8062	0.9401	29.8062	0.9433	29.8062	0.9401	29.8062	0.9401	29.8062	0.9399	29.8062	0.9403	29.8062	0.9404	29.8062	0.9369	29.8062	0.9315
29.8808	0.9429	29.8808	0.9407	29.8808	0.9416	29.8808	0.9396	29.8808	0.943	29.8808	0.9409	29.8808	0.9399	29.8808	0.9404	29.8808	0.9406	29.8808	0.9401	29.8808	0.9369	29.8808	0.9318
29.9553	0.9429	29.9553	0.942	29.9553	0.9416	29.9553	0.9399	29.9553	0.9429	29.9553	0.9407	29.9553	0.9396	29.9553	0.9407	29.9553	0.94	29.9553	0.9406	29.9553	0.9372	29.9553	0.9318
30.0298	0.9423	30.0298	0.9418	30.0298	0.9417	30.0298	0.94	30.0298	0.9428	30.0298	0.9408	30.0298	0.9402	30.0298	0.9403	30.0298	0.9401	30.0298	0.9405	30.0298	0.9372	30.0298	0.9318
30.1043	0.943	30.1043	0.9424	30.1043	0.9415	30.1043	0.9405	30.1043	0.9426	30.1043	0.9401	30.1043	0.9391	30.1043	0.9399	30.1043	0.9402	30.1043	0.9401	30.1043	0.9367	30.1043	0.9322
30.1788	0.9428	30.1788	0.9423	30.1788	0.9409	30.1788	0.94	30.1788	0.9425	30.1788	0.9406	30.1788	0.9404	30.1788	0.9395	30.1788	0.9401	30.1788	0.9404	30.1788	0.9364	30.1788	0.9315
30.2533	0.9428	30.2533	0.9425	30.2533	0.9411	30.2533	0.9403	30.2533	0.942	30.2533	0.94	30.2533	0.9397	30.2533	0.9399	30.2533	0.9403	30.2533	0.9407	30.2533	0.9367	30.2533	0.9318
30.3279	0.9428	30.3279	0.9431	30.3279	0.9411	30.3279	0.939	30.3279	0.9427	30.3279	0.94	30.3279	0.9399	30.3279	0.94	30.3279	0.9402	30.3279	0.9397	30.3279	0.9369	30.3279	0.9317
30.4024	0.9421	30.4024	0.9427	30.4024	0.9418	30.4024	0.9395	30.4024	0.9426	30.4024	0.9407	30.4024	0.9395	30.4024	0.9399	30.4024	0.9396	30.4024	0.9395	30.4024	0.9372	30.4024	0.9319
30.4769	0.9425	30.4769	0.9418	30.4769	0.9418	30.4769	0.9391	30.4769	0.943	30.4769	0.941	30.4769	0.9404	30.4769	0.9398	30.4769	0.9398	30.4769	0.9404	30.4769	0.9368	30.4769	0.9325
30.5514	0.9431	30.5514	0.9426	30.5514	0.9413	30.5514	0.9393	30.5514	0.9428	30.5514	0.9411	30.5514	0.9403	30.5514	0.9402	30.5514	0.9403	30.5514	0.94	30.5514	0.9369	30.5514	0.9321
30.6259	0.9431	30.6259	0.9416	30.6259	0.9413	30.6259	0.9391	30.6259	0.9422	30.6259	0.941	30.6259	0.9403	30.6259	0.9403	30.6259	0.9408	30.6259	0.9403	30.6259	0.9368	30.6259	0.9321
30.7004	0.9429	30.7004	0.942	30.7004	0.9415	30.7004	0.9393	30.7004	0.9425	30.7004	0.9406	30.7004	0.94	30.7004	0.9402	30.7004	0.9406	30.7004	0.9398	30.7004	0.937	30.7004	0.9325
30.7749	0.9423	30.7749	0.9416	30.7749	0.9418	30.7749	0.9398	30.7749	0.9425	30.7749	0.9413	30.7749	0.9399	30.7749	0.9402	30.7749	0.9411	30.7749	0.9402	30.7749	0.9369	30.7749	0.9324
30.8495	0.9427	30.8495	0.9417	30.8495	0.9416	30.8495	0.9397	30.8495	0.9423	30.8495	0.9409	30.8495	0.9393	30.8495	0.9397	30.8495	0.9408	30.8495	0.94	30.8495	0.9368	30.8495	0.9319
30.924	0.9426	30.924	0.9421	30.924	0.9414	30.924	0.9398	30.924	0.9425	30.924	0.9408	30.924	0.9397	30.924	0.9401	30.924	0.9404	30.924	0.9401	30.924	0.9373	30.924	0.9315
30.9985	0.943	30.9985	0.9425	30.9985	0.9414	30.9985	0.9397	30.9985	0.9423	30.9985	0.9412	30.9985	0.9391	30.9985	0.9399	30.9985	0.9403	30.9985	0.9397	30.9985	0.9371	30.9985	0.9315
31.073	0.943	31.073	0.9423	31.073	0.9408	31.073	0.94	31.073	0.9429	31.073	0.9405	31.073	0.9396	31.073	0.9402	31.073	0.9403	31.073	0.9406	31.073	0.9368	31.073	0.9321
31.1475	0.9425	31.1475	0.9423	31.1475	0.9415	31.1475	0.939	31.1475	0.9428	31.1475	0.9403	31.1475	0.9386	31.1475	0.9398	31.1475	0.9406	31.1475	0.9403	31.1475	0.937	31.1475	0.932
31.222	0.9426	31.222	0.9423	31.222	0.9413	31.222	0.9399	31.222	0.9429	31.222	0.9411	31.222	0.9398	31.222	0.9404	31.222	0.94	31.222	0.9403	31.222	0.9371	31.222	0.9322
31.2965	0.943	31.2965	0.9428	31.2965	0.9406	31.2965	0.9403	31.2965	0.9418	31.2965	0.9412	31.2965	0.9397	31.2965	0.9407	31.2965	0.9404	31.2965	0.9401	31.2965	0.9373	31.2965	0.9324
31.3711	0.9425	31.3711	0.9423	31.3711	0.941	31.3711	0.94	31.3711	0.9419	31.3711	0.9409	31.3711	0.9398	31.3711	0.9403	31.3711	0.9406	31.3711	0.9401	31.3711	0.9371	31.3711	0.9313
31.4456	0.9427	31.4456	0.9428	31.4456	0.941	31.4456	0.9407	31.4456	0.9418	31.4456	0.9406	31.4456	0.9389	31.4456	0.9404	31.4456	0.9403	31.4456	0.9398	31.4456	0.938	31.4456	0.9325
31.5201	0.9432	31.5201	0.9426	31.5201	0.9411	31.5201	0.9401	31.5201	0.9416	31.5201	0.9405	31.5201	0.9389	31.5201	0.94	31.5201	0.9411	31.5201	0.9403	31.5201	0.9381	31.5201	0.9317
31.5946	0.9434	31.5946	0.9422	31.5946	0.9409	31.5946	0.9403	31.5946	0.9426	31.5946	0.9408	31.5946	0.9399	31.5946	0.9402	31.5946	0.9409	31.5946	0.9407	31.5946	0.9373	31.5946	0.9318
31.6691	0.9435	31.6691	0.9424	31.6691	0.9418	31.6691	0.9402	31.6691	0.9427	31.6691	0.9413	31.6691	0.9395	31.6691	0.9406	31.6691	0.941	31.6691	0.9406	31.6691	0.9366	31.6691	0.9318
31.7436	0.943	31.7436	0.942	31.7436	0.9415	31.7436	0.9393	31.7436	0.9429	31.7436	0.9413	31.7436	0.939	31.7436	0.9409	31.7436	0.9413	31.7436	0.9405	31.7436	0.9368	31.7436	0.9314
31.8182	0.9429	31.8182	0.9417	31.8182	0.9417	31.8182	0.9394	31.8182	0.9423	31.8182	0.9407	31.8182	0.9393	31.8182	0.9407	31.8182	0.9412	31.8182	0.9409	31.8182	0.937	31.8182	0.9325
31.8927	0.942	31.8927	0.942	31.8927	0.9415	31.8927	0.9394	31.8927	0.9434	31.8927	0.9406	31.8927	0.9394	31.8927	0.9404	31.8927	0.9405	31.8927	0.9408	31.8927	0.9368	31.8927	0.9322
31.9672	0.9426	31.9672	0.9422	31.9672	0.9414	31.9672	0.9395	31.9672	0.9429	31.9672	0.9413	31.9672	0.939	31.9672	0.941	31.9672	0.9404	31.9672	0.9406	31.9672	0.9368	31.9672	0.9324
32.0417	0.9425	32.0417	0.9427	32.0417	0.9426	32.0417	0.9393	32.0417	0.9424	32.0417	0.941	32.0417	0.9392	32.0417	0.9405	32.0417	0.9408	32.0417	0.941	32.0417	0.937	32.0417	0.9329
32.1162	0.942	32.1162	0.9419	32.1162	0.942	32.1162	0.9392	32.1162	0.9429	32.1162	0.9409	32.1162	0.9398	32.1162	0.9406	32.1162	0.9405	32.1162	0.9407	32.1162	0.937	32.1162	0.9323
32.1907	0.9425	32.1907	0.9422	32.1907	0.9416	32.1907	0.9397	32.1907	0.9427	32.1907	0.9404	32.1907	0.9401	32.1907	0.9406	32.1907	0.9408	32.1907	0.941	32.1907	0.9371	32.1907	0.9329
32.2653	0.943	32.2653	0.9418	32.2653	0.9415	32.2653	0.9401	32.2653	0.9427	32.2653	0.9412	32.2653	0.9399	32.2653	0.9406	32.2653	0.9405	32.2653	0.9406	32.2653	0.9371	32.2653	0.9323
32.3398	0.9424	32.3398	0.9424	32.3398	0.9418	32.3398	0.9401	32.3398	0.9433	32.3398	0.9412	32.3398	0.9405	32.3398	0.9404	32.3398	0.9406	32.3398	0.9409	32.3398	0.9374	32.3398	0.9322
32.4143	0.9421	32.4143	0.942	32.4143	0.9407	32.4143	0.9403	32.4143	0.9425	32.4143	0.9412	32.4143	0.9396	32.4143	0.9403	32.4143	0.9404	32.4143	0.9407	32.4143	0.9374	32.4143	0.9324
32.4888	0.943	32.4888	0.9424	32.4888	0.9414	32.4888	0.9404	32.4888	0.9432	32.4888	0.9414	32.4888	0.9404	32.4888	0.9401	32.4888	0.9404	32.4888	0.9402	32.4888	0.9374	32.4888	0.9323
32.5633	0.9425	32.5633	0.9426	32.5633	0.9413	32.5633	0.9398	32.5633	0.9431	32.5633	0.9402	32.5633	0.9396	32.5633	0.9405	32.5633	0.9405	32.5633	0.9401	32.5633	0.9366	32.5633	0.9326
32.6378	0.9425	32.6378	0.9427	32.6378	0.9415	32.6378	0.9402	32.6378	0.9427	32.6378	0.9411	32.6378	0.9392	32.6378	0.9401	32.6378	0.9404	32.6378	0.9406	32.6378	0.9373	32.6378	0.9321
32.7124	0.9422	32.7124	0.9424	32.7124	0.9419	32.7124	0.9401	32.7124	0.9426	32.7124	0.9405	32.7124	0.9395	32.7124	0.9402	32.7124	0.9407	32.7124	0.9408	32.7124	0.9373	32.7124	0.932
32.7869	0.9427	32.7869	0.942	32.7869	0.9414	32.7869	0.9393	32.7869	0.943	32.7869	0.9406	32.7869	0.9396	32.7869	0.9403	32.7869	0.9401	32.7869	0.9407	32.7869	0.9372	32.7869	0.932
32.8614	0.9425	32.8614	0.942	32.8614	0.9421	32.8614	0.9387	32.8614	0.9429	32.8614	0.9405	32.8614	0.9402	32.8614	0.9411	32.8614	0.94	32.8614	0.941	32.8614	0.9376	32.8614	0.9317
32.9359	0.9431	32.9359	0.9425	32.9359	0.9419	32.9359	0.9395	32.9359	0.943	32.9359	0.9411	32.9359	0.9397	32.9359	0.9411	32.9359	0.9404	32.9359	0.9408	32.9359	0.9372	32.9359	0.9319
33.0104	0.9431	33.0104	0.9426	33.0104	0.9421	33.0104	0.9391	33.0104	0.9432	33.0104	0.9405	33.0104	0.9393	33.0104	0.9408	33.0104	0.9401	33.0104	0.9404	33.0104	0.9376	33.0104	0.9319
33.0849	0.943	33.0849	0.9422	33.0849	0.9417	33.0849	0.94	33.0849	0.9433	33.0849	0.9407	33.0849	0.94	33.0849	0.9408	33.0849	0.9399	33.0849	0.9405	33.0849	0.9374	33.0849	0.9316
33.1594	0.9423	33.1594	0.942	33.1594	0.9419	33.1594	0.9394	33.1594	0.9432	33.1594	0.9413	33.1594	0.9402	33.1594	0.9401	33.1594	0.9402	33.1594	0.9407	33.1594	0.9373	33.1594	0.931
33.234	0.9428	33.234	0.9419	33.234	0.9421	33.234	0.9401	33.234	0.9432	33.234	0.9415	33.234	0.94	33.234	0.9402	33.234	0.9402	33.234	0.9407	33.234	0.9371	33.234	0.9314
33.3085	0.9426	33.3085	0.9421	33.3085	0.9422	33.3085	0.9393	33.3085	0.9428	33.3085	0.9414	33.3085	0.9402	33.3085	0.9401	33.3085	0.9406	33.3085	0.9404	33.3085	0.9372	33.3085	0.9319
33.383	0.9431	33.383	0.9415	33.383	0.9421	33.383	0.94	33.383	0.9434	33.383	0.941	33.383	0.9397	33.383	0.9409	33.383	0.9406	33.383	0.9408	33.383	0.9369	33.383	0.9323
33.4575	0.9427	33.4575	0.942	33.4575	0.9422	33.4575	0.9399	33.4575	0.9419	33.4575	0.941	33.4575	0.9406	33.4575	0.9407	33.4575	0.9401	33.4575	0.9405	33.4575	0.9367	33.4575	0.9318
33.532	0.9426	33.532	0.9413	33.532	0.9421	33.532	0.9402	33.532	0.9421	33.532	0.9415	33.532	0.9405	33.532	0.9411	33.532	0.9405	33.532	0.9408	33.532	0.9372	33.532	0.9317
33.6065	0.9429	33.6065	0.9415	33.6065	0.9422	33.6065	0.9402	33.6065	0.9426	33.6065	0.9413	33.6065	0.9405	33.6065	0.9404	33.6065	0.9407	33.6065	0.9406	33.6065	0.937	33.6065	0.9322
33.681	0.9425	33.681	0.9415	33.681	0.9417	33.681	0.9399	33.681	0.9429	33.681	0.9411	33.681	0.9401	33.681	0.9403	33.681	0.9402	33.681	0.9406	33.681	0.9369	33.681	0.932
33.7556	0.9428	33.7556	0.9419	33.7556	0.942	33.7556	0.9401	33.7556	0.9427	33.7556	0.9408	33.7556	0.9398	33.7556	0.9406	33.7556	0.9405	33.7556	0.9409	33.7556	0.9368	33.7556	0.9319
33.8301	0.9428	33.8301	0.9416	33.8301	0.9419	33.8301	0.9398	33.8301	0.9427	33.8301	0.9408	33.8301	0.9395	33.8301	0.9408	33.8301	0.94	33.8301	0.9416	33.8301	0.9372	33.8301	0.9319
33.9046	0.9428	33.9046	0.9415	33.9046	0.9418	33.9046	0.9394	33.9046	0.9429	33.9046	0.9408	33.9046	0.9404	33.9046	0.94	33.9046	0.94	33.9046	0.9409	33.9046	0.9369	33.9046	0.9316
33.9791	0.9435	33.9791	0.942	33.9791	0.9419	33.9791	0.9395	33.9791	0.9427	33.9791	0.941	33.9791	0.9403	33.9791	0.9404	33.9791	0.9408	33.9791	0.9414	33.9791	0.9368	33.9791	0.9322
34.0536	0.9431	34.0536	0.9427	34.0536	0.9422	34.0536	0.9387	34.0536	0.943	34.0536	0.9411	34.0536	0.9406	34.0536	0.9406	34.0536	0.9405	34.0536	0.9412	34.0536	0.9369	34.0536	0.9322
34.1281	0.9434	34.1281	0.9421	34.1281	0.9414	34.1281	0.9388	34.1281	0.9421	34.1281	0.9407	34.1281	0.94	34.1281	0.9402	34.1281	0.9405	34.1281	0.9414	34.1281	0.9367	34.1281	0.9322
34.2027	0.9433	34.2027	0.9416	34.2027	0.942	34.2027	0.9394	34.2027	0.9428	34.2027	0.9412	34.2027	0.9395	34.2027	0.9406	34.2027	0.9407	34.2027	0.9413	34.2027	0.9372	34.2027	0.9323
34.2772	0.9436	34.2772	0.9418	34.2772	0.9418	34.2772	0.9396	34.2772	0.943	34.2772	0.9407	34.2772	0.9402	34.2772	0.9402	34.2772	0.9405	34.2772	0.941	34.2772	0.9371	34.2772	0.9316
34.3517	0.943	34.3517	0.9423	34.3517	0.9425	34.3517	0.9396	34.3517	0.9427	34.3517	0.9412	34.3517	0.9397	34.3517	0.9406	34.3517	0.9396	34.3517	0.9404	34.3517	0.9372	34.3517	0.9323
34.4262	0.9431	34.4262	0.9418	34.4262	0.9415	34.4262	0.9399	34.4262	0.9431	34.4262	0.9404	34.4262	0.9404	34.4262	0.9401	34.4262	0.9396	34.4262	0.9411	34.4262	0.9374	34.4262	0.9319
34.5007	0.9428	34.5007	0.9417	34.5007	0.9419	34.5007	0.9394	34.5007	0.9429	34.5007	0.9411	34.5007	0.9399	34.5007	0.9401	34.5007	0.9399	34.5007	0.9406	34.5007	0.9374	34.5007	0.9319
34.5752	0.9428	34.5752	0.9417	34.5752	0.9417	34.5752	0.9402	34.5752	0.9433	34.5752	0.9411	34.5752	0.9398	34.5752	0.9403	34.5752	0.9403	34.5752	0.9406	34.5752	0.9372	34.5752	0.932
34.6497	0.943	34.6497	0.9417	34.6497	0.9426	34.6497	0.9398	34.6497	0.9433	34.6497	0.941	34.6497	0.9398	34.6497	0.9399	34.6497	0.9401	34.6497	0.9408	34.6497	0.9375	34.6497	0.9323
34.7243	0.9428	34.7243	0.9413	34.7243	0.9418	34.7243	0.9395	34.7243	0.9428	34.7243	0.9411	34.7243	0.94	34.7243	0.9403	34.7243	0.9403	34.7243	0.9407	34.7243	0.9372	34.7243	0.9324
34.7988	0.9424	34.7988	0.9416	34.7988	0.9424	34.7988	0.9396	34.7988	0.9431	34.7988	0.9411	34.7988	0.9401	34.7988	0.94	34.7988	0.9403	34.7988	0.9414	34.7988	0.9372	34.7988	0.9324
34.8733	0.9422	34.8733	0.9416	34.8733	0.9426	34.8733	0.9402	34.8733	0.9427	34.8733	0.9415	34.8733	0.9403	34.8733	0.9406	34.8733	0.94	34.8733	0.9409	34.8733	0.9365	34.8733	0.9322
34.9478	0.9425	34.9478	0.9423	34.9478	0.9424	34.9478	0.9401	34.9478	0.9427	34.9478	0.9414	34.9478	0.94	34.9478	0.9411	34.9478	0.9405	34.9478	0.9413	34.9478	0.9375	34.9478	0.9311
35.0223	0.9433	35.0223	0.942	35.0223	0.9421	35.0223	0.94	35.0223	0.9424	35.0223	0.941	35.0223	0.9396	35.0223	0.9403	35.0223	0.9403	35.0223	0.9411	35.0223	0.9378	35.0223	0.9315
35.0969	0.9433	35.0969	0.9427	35.0969	0.942	35.0969	0.9397	35.0969	0.9425	35.0969	0.9413	35.0969	0.9403	35.0969	0.9404	35.0969	0.9403	35.0969	0.9407	35.0969	0.9375	35.0969	0.9318
35.1714	0.9427	35.1714	0.9422	35.1714	0.9423	35.1714	0.9398	35.1714	0.9422	35.1714	0.9419	35.1714	0.9401	35.1714	0.9408	35.1714	0.9402	35.1714	0.941	35.1714	0.9372	35.1714	0.9322
35.2459	0.9432	35.2459	0.9415	35.2459	0.9421	35.2459	0.9404	35.2459	0.9424	35.2459	0.941	35.2459	0.9401	35.2459	0.9412	35.2459	0.9401	35.2459	0.9404	35.2459	0.9374	35.2459	0.9319
35.3204	0.9427	35.3204	0.9421	35.3204	0.9426	35.3204	0.9398	35.3204	0.9423	35.3204	0.9411	35.3204	0.9406	35.3204	0.9406	35.3204	0.94	35.3204	0.9405	35.3204	0.9368	35.3204	0.9322
35.3949	0.9433	35.3949	0.9422	35.3949	0.9416	35.3949	0.9396	35.3949	0.9423	35.3949	0.9412	35.3949	0.9406	35.3949	0.9409	35.3949	0.9402	35.3949	0.9405	35.3949	0.9368	35.3949	0.9316
35.4694	0.9431	35.4694	0.9419	35.4694	0.9413	35.4694	0.9395	35.4694	0.9434	35.4694	0.9411	35.4694	0.94	35.4694	0.941	35.4694	0.94	35.4694	0.9403	35.4694	0.9365	35.4694	0.932
35.5439	0.9432	35.5439	0.9418	35.5439	0.9413	35.5439	0.94	35.5439	0.9427	35.5439	0.9414	35.5439	0.9401	35.5439	0.9408	35.5439	0.9405	35.5439	0.9406	35.5439	0.9369	35.5439	0.9321
35.6185	0.943	35.6185	0.9423	35.6185	0.9422	35.6185	0.9401	35.6185	0.9421	35.6185	0.9407	35.6185	0.9403	35.6185	0.9404	35.6185	0.9402	35.6185	0.9408	35.6185	0.9365	35.6185	0.9317
35.693	0.9491	35.693	0.9467	35.693	0.9473	35.693	0.9454	35.693	0.9478	35.693	0.9457	35.693	0.9457	35.693	0.9453	35.693	0.9455	35.693	0.9458	35.693	0.9433	35.693	0.9375
35.7675	0.9549	35.7675	0.953	35.7675	0.9528	35.7675	0.951	35.7675	0.9539	35.7675	0.9523	35.7675	0.9505	35.7675	0.9519	35.7675	0.9517	35.7675	0.9521	35.7675	0.9497	35.7675	0.944
35.842	0.9576	35.842	0.9561	35.842	0.9563	35.842	0.9544	35.842	0.9572	35.842	0.9552	35.842	0.9542	35.842	0.9549	35.842	0.9547	35.842	0.9564	35.842	0.9526	35.842	0.9473
35.9165	0.9599	35.9165	0.958	35.9165	0.9581	35.9165	0.9563	35.9165	0.9586	35.9165	0.9574	35.9165	0.957	35.9165	0.9567	35.9165	0.9573	35.9165	0.9579	35.9165	0.9546	35.9165	0.9494
35.991	0.961	35.991	0.9601	35.991	0.9592	35.991	0.9583	35.991	0.9604	35.991	0.9598	35.991	0.959	35.991	0.9584	35.991	0.9596	35.991	0.9588	35.991	0.9563	35.991	0.9516
36.0656	0.9625	36.0656	0.9618	36.0656	0.9614	36.0656	0.9597	36.0656	0.9618	36.0656	0.961	36.0656	0.9604	36.0656	0.9603	36.0656	0.9607	36.0656	0.9609	36.0656	0.958	36.0656	0.9539
36.1401	0.9635	36.1401	0.9628	36.1401	0.9624	36.1401	0.9607	36.1401	0.9632	36.1401	0.9624	36.1401	0.962	36.1401	0.9618	36.1401	0.9616	36.1401	0.9622	36.1401	0.9594	36.1401	0.9551
36.2146	0.9653	36.2146	0.9634	36.2146	0.9639	36.2146	0.9614	36.2146	0.9646	36.2146	0.9633	36.2146	0.9634	36.2146	0.9627	36.2146	0.9629	36.2146	0.9636	36.2146	0.9607	36.2146	0.9562
36.2891	0.9661	36.2891	0.9648	36.2891	0.9649	36.2891	0.9624	36.2891	0.9663	36.2891	0.9649	36.2891	0.9637	36.2891	0.964	36.2891	0.9637	36.2891	0.9646	36.2891	0.9614	36.2891	0.9572
36.3636	0.9667	36.3636	0.9655	36.3636	0.966	36.3636	0.9637	36.3636	0.9667	36.3636	0.9653	36.3636	0.9642	36.3636	0.9644	36.3636	0.9648	36.3636	0.9657	36.3636	0.9624	36.3636	0.958
36.4381	0.9676	36.4381	0.9664	36.4381	0.9673	36.4381	0.9646	36.4381	0.9672	36.4381	0.9662	36.4381	0.9661	36.4381	0.9657	36.4381	0.9655	36.4381	0.9664	36.4381	0.9633	36.4381	0.9591
36.5126	0.9686	36.5126	0.9673	36.5126	0.9678	36.5126	0.966	36.5126	0.9685	36.5126	0.9669	36.5126	0.9663	36.5126	0.9661	36.5126	0.9665	36.5126	0.9664	36.5126	0.9652	36.5126	0.9598
36.5872	0.9693	36.5872	0.9683	36.5872	0.9683	36.5872	0.967	36.5872	0.9696	36.5872	0.9677	36.5872	0.9669	36.5872	0.9675	36.5872	0.9674	36.5872	0.9672	36.5872	0.9656	36.5872	0.9603
36.6617	0.9694	36.6617	0.9684	36.6617	0.9694	36.6617	0.9674	36.6617	0.9698	36.6617	0.9688	36.6617	0.9671	36.6617	0.9678	36.6617	0.9677	36.6617	0.9685	36.6617	0.966	36.6617	0.9621
36.7362	0.9706	36.7362	0.9688	36.7362	0.9698	36.7362	0.9682	36.7362	0.9709	36.7362	0.9692	36.7362	0.9675	36.7362	0.9681	36.7362	0.9681	36.7362	0.9694	36.7362	0.9674	36.7362	0.9628
36.8107	0.9714	36.8107	0.9702	36.8107	0.9704	36.8107	0.9687	36.8107	0.9712	36.8107	0.9699	36.8107	0.969	36.8107	0.9689	36.8107	0.9683	36.8107	0.97	36.8107	0.9681	36.8107	0.9633
36.8852	0.9718	36.8852	0.9705	36.8852	0.9716	36.8852	0.9694	36.8852	0.9721	36.8852	0.9708	36.8852	0.969	36.8852	0.9701	36.8852	0.9701	36.8852	0.9703	36.8852	0.968	36.8852	0.9642
36.9597	0.9727	36.9597	0.9714	36.9597	0.9721	36.9597	0.9699	36.9597	0.973	36.9597	0.9719	36.9597	0.9705	36.9597	0.9713	36.9597	0.9697	36.9597	0.9717	36.9597	0.9685	36.9597	0.9649
37.0343	0.9735	37.0343	0.9721	37.0343	0.9719	37.0343	0.9702	37.0343	0.9728	37.0343	0.9722	37.0343	0.9715	37.0343	0.9718	37.0343	0.971	37.0343	0.9721	37.0343	0.9694	37.0343	0.9655
37.1088	0.9744	37.1088	0.9727	37.1088	0.9734	37.1088	0.971	37.1088	0.9731	37.1088	0.9722	37.1088	0.9718	37.1088	0.972	37.1088	0.9711	37.1088	0.9727	37.1088	0.9702	37.1088	0.9662
37.1833	0.9742	37.1833	0.9728	37.1833	0.9731	37.1833	0.9719	37.1833	0.9748	37.1833	0.9724	37.1833	0.9723	37.1833	0.9727	37.1833	0.9714	37.1833	0.9729	37.1833	0.9699	37.1833	0.966
37.2578	0.9747	37.2578	0.9734	37.2578	0.9735	37.2578	0.9723	37.2578	0.9745	37.2578	0.9731	37.2578	0.9722	37.2578	0.9729	37.2578	0.9718	37.2578	0.9735	37.2578	0.9707	37.2578	0.9665
37.3323	0.9753	37.3323	0.9742	37.3323	0.9741	37.3323	0.9726	37.3323	0.9744	37.3323	0.9743	37.3323	0.9731	37.3323	0.9731	37.3323	0.972	37.3323	0.9742	37.3323	0.9715	37.3323	0.9672
37.4068	0.9758	37.4068	0.9746	37.4068	0.9748	37.4068	0.972	37.4068	0.9757	37.4068	0.9746	37.4068	0.9729	37.4068	0.9734	37.4068	0.9733	37.4068	0.9742	37.4068	0.972	37.4068	0.9677
37.4813	0.9759	37.4813	0.975	37.4813	0.9749	37.4813	0.9731	37.4813	0.9765	37.4813	0.9753	37.4813	0.973	37.4813	0.9744	37.4813	0.9737	37.4813	0.9749	37.4813	0.9726	37.4813	0.969
37.5559	0.9766	37.5559	0.9759	37.5559	0.9756	37.5559	0.9741	37.5559	0.9766	37.5559	0.9756	37.5559	0.9741	37.5559	0.9744	37.5559	0.9738	37.5559	0.9759	37.5559	0.9736	37.5559	0.9689
37.6304	0.9772	37.6304	0.976	37.6304	0.9767	37.6304	0.9747	37.6304	0.9773	37.6304	0.9757	37.6304	0.9746	37.6304	0.9754	37.6304	0.9746	37.6304	0.9765	37.6304	0.9736	37.6304	0.9692
37.7049	0.9764	37.7049	0.9768	37.7049	0.9764	37.7049	0.9746	37.7049	0.9775	37.7049	0.9761	37.7049	0.975	37.7049	0.9758	37.7049	0.975	37.7049	0.9763	37.7049	0.974	37.7049	0.9694
37.7794	0.9771	37.7794	0.9761	37.7794	0.9769	37.7794	0.9753	37.7794	0.9776	37.7794	0.9765	37.7794	0.975	37.7794	0.9761	37.7794	0.9749	37.7794	0.9763	37.7794	0.9745	37.7794	0.9702
37.8539	0.9773	37.8539	0.9772	37.8539	0.9776	37.8539	0.9751	37.8539	0.978	37.8539	0.9767	37.8539	0.9759	37.8539	0.9771	37.8539	0.9752	37.8539	0.9771	37.8539	0.9755	37.8539	0.9705
37.9284	0.9785	37.9284	0.9775	37.9284	0.9781	37.9284	0.9756	37.9284	0.9791	37.9284	0.9772	37.9284	0.9758	37.9284	0.977	37.9284	0.9756	37.9284	0.9772	37.9284	0.9752	37.9284	0.9718
38.003	0.9789	38.003	0.978	38.003	0.9782	38.003	0.9765	38.003	0.979	38.003	0.978	38.003	0.9766	38.003	0.9775	38.003	0.9765	38.003	0.978	38.003	0.9756	38.003	0.9721
38.0775	0.9794	38.0775	0.9777	38.0775	0.9786	38.0775	0.977	38.0775	0.9793	38.0775	0.9782	38.0775	0.9767	38.0775	0.978	38.0775	0.9774	38.0775	0.9781	38.0775	0.976	38.0775	0.9724
38.152	0.9801	38.152	0.9781	38.152	0.9789	38.152	0.977	38.152	0.98	38.152	0.9779	38.152	0.9769	38.152	0.9784	38.152	0.9774	38.152	0.9782	38.152	0.9758	38.152	0.973
38.2265	0.9803	38.2265	0.9792	38.2265	0.9792	38.2265	0.978	38.2265	0.9795	38.2265	0.9786	38.2265	0.9771	38.2265	0.9784	38.2265	0.978	38.2265	0.9791	38.2265	0.9766	38.2265	0.9733
38.301	0.9804	38.301	0.9793	38.301	0.9794	38.301	0.9785	38.301	0.9801	38.301	0.9783	38.301	0.9775	38.301	0.9782	38.301	0.9782	38.301	0.979	38.301	0.977	38.301	0.9732
38.3755	0.9804	38.3755	0.9797	38.3755	0.9799	38.3755	0.9779	38.3755	0.9804	38.3755	0.9794	38.3755	0.9778	38.3755	0.9796	38.3755	0.979	38.3755	0.9795	38.3755	0.9769	38.3755	0.9737
38.45	0.9813	38.45	0.9803	38.45	0.9804	38.45	0.9783	38.45	0.9805	38.45	0.98	38.45	0.9786	38.45	0.9794	38.45	0.9789	38.45	0.9802	38.45	0.978	38.45	0.9737
38.5246	0.9814	38.5246	0.9805	38.5246	0.9805	38.5246	0.9791	38.5246	0.9816	38.5246	0.9797	38.5246	0.9787	38.5246	0.9799	38.5246	0.9796	38.5246	0.9797	38.5246	0.9787	38.5246	0.9741
38.5991	0.9827	38.5991	0.9801	38.5991	0.9802	38.5991	0.9794	38.5991	0.9818	38.5991	0.9801	38.5991	0.9794	38.5991	0.9801	38.5991	0.98	38.5991	0.9803	38.5991	0.9787	38.5991	0.9746
38.6736	0.9825	38.6736	0.9808	38.6736	0.981	38.6736	0.9799	38.6736	0.9819	38.6736	0.9802	38.6736	0.9793	38.6736	0.9801	38.6736	0.9794	38.6736	0.9803	38.6736	0.9784	38.6736	0.975
38.7481	0.9835	38.7481	0.9815	38.7481	0.9813	38.7481	0.9799	38.7481	0.982	38.7481	0.9802	38.7481	0.9801	38.7481	0.9802	38.7481	0.9798	38.7481	0.981	38.7481	0.9787	38.7481	0.9753
38.8226	0.9829	38.8226	0.9812	38.8226	0.9807	38.8226	0.9803	38.8226	0.983	38.8226	0.9808	38.8226	0.9801	38.8226	0.9812	38.8226	0.9806	38.8226	0.9812	38.8226	0.9796	38.8226	0.9757
38.8971	0.9833	38.8971	0.9812	38.8971	0.9814	38.8971	0.9807	38.8971	0.9831	38.8971	0.9806	38.8971	0.9805	38.8971	0.9808	38.8971	0.9811	38.8971	0.9814	38.8971	0.9799	38.8971	0.9759
38.9717	0.9831	38.9717	0.9814	38.9717	0.9823	38.9717	0.9808	38.9717	0.9839	38.9717	0.9808	38.9717	0.9803	38.9717	0.9809	38.9717	0.981	38.9717	0.9817	38.9717	0.9799	38.9717	0.9764
39.0462	0.9836	39.0462	0.9821	39.0462	0.982	39.0462	0.981	39.0462	0.9836	39.0462	0.982	39.0462	0.9814	39.0462	0.9812	39.0462	0.9808	39.0462	0.9821	39.0462	0.9808	39.0462	0.9769
39.1207	0.9838	39.1207	0.9827	39.1207	0.9818	39.1207	0.9812	39.1207	0.9837	39.1207	0.9824	39.1207	0.9808	39.1207	0.9816	39.1207	0.9809	39.1207	0.9829	39.1207	0.9805	39.1207	0.9765
39.1952	0.9834	39.1952	0.9825	39.1952	0.9824	39.1952	0.9818	39.1952	0.9843	39.1952	0.9822	39.1952	0.9815	39.1952	0.9823	39.1952	0.9808	39.1952	0.9827	39.1952	0.9809	39.1952	0.9771
39.2697	0.9841	39.2697	0.9829	39.2697	0.9827	39.2697	0.9811	39.2697	0.9844	39.2697	0.9828	39.2697	0.982	39.2697	0.9822	39.2697	0.9812	39.2697	0.9826	39.2697	0.9813	39.2697	0.9779
39.3442	0.9841	39.3442	0.9835	39.3442	0.9832	39.3442	0.982	39.3442	0.9845	39.3442	0.9833	39.3442	0.9817	39.3442	0.9821	39.3442	0.9818	39.3442	0.9834	39.3442	0.9818	39.3442	0.9783
39.4188	0.9846	39.4188	0.984	39.4188	0.9833	39.4188	0.9827	39.4188	0.9849	39.4188	0.9835	39.4188	0.9819	39.4188	0.9826	39.4188	0.9819	39.4188	0.9838	39.4188	0.9812	39.4188	0.9782
39.4933	0.9842	39.4933	0.9841	39.4933	0.9831	39.4933	0.9824	39.4933	0.9845	39.4933	0.9827	39.4933	0.9822	39.4933	0.9831	39.4933	0.9815	39.4933	0.9837	39.4933	0.9815	39.4933	0.9788
39.5678	0.9846	39.5678	0.9835	39.5678	0.9837	39.5678	0.983	39.5678	0.9847	39.5678	0.9835	39.5678	0.9825	39.5678	0.9826	39.5678	0.9817	39.5678	0.9845	39.5678	0.9819	39.5678	0.9788
39.6423	0.9854	39.6423	0.9846	39.6423	0.9833	39.6423	0.9823	39.6423	0.9855	39.6423	0.9831	39.6423	0.9832	39.6423	0.9826	39.6423	0.9822	39.6423	0.9845	39.6423	0.9825	39.6423	0.9796
39.7168	0.9848	39.7168	0.9842	39.7168	0.984	39.7168	0.9829	39.7168	0.9858	39.7168	0.9839	39.7168	0.9837	39.7168	0.9838	39.7168	0.9829	39.7168	0.9848	39.7168	0.9832	39.7168	0.9798
39.7913	0.9854	39.7913	0.9845	39.7913	0.9851	39.7913	0.983	39.7913	0.9858	39.7913	0.9841	39.7913	0.9833	39.7913	0.9842	39.7913	0.9834	39.7913	0.9848	39.7913	0.9831	39.7913	0.9798
39.8659	0.9857	39.8659	0.9841	39.8659	0.9842	39.8659	0.9835	39.8659	0.9856	39.8659	0.9845	39.8659	0.9834	39.8659	0.9845	39.8659	0.9832	39.8659	0.9847	39.8659	0.9834	39.8659	0.9798
39.9404	0.986	39.9404	0.9849	39.9404	0.9845	39.9404	0.9835	39.9404	0.9862	39.9404	0.9846	39.9404	0.9838	39.9404	0.9847	39.9404	0.9833	39.9404	0.9847	39.9404	0.9831	39.9404	0.9803
40.0149	0.9869	40.0149	0.9847	40.0149	0.9849	40.0149	0.9839	40.0149	0.9861	40.0149	0.985	40.0149	0.9832	40.0149	0.9848	40.0149	0.9833	40.0149	0.9852	40.0149	0.9835	40.0149	0.9806
40.0894	0.9866	40.0894	0.985	40.0894	0.9857	40.0894	0.9841	40.0894	0.9867	40.0894	0.9857	40.0894	0.9843	40.0894	0.9851	40.0894	0.984	40.0894	0.9858	40.0894	0.9837	40.0894	0.9812
40.1639	0.9872	40.1639	0.9852	40.1639	0.9859	40.1639	0.9842	40.1639	0.9869	40.1639	0.9849	40.1639	0.9848	40.1639	0.985	40.1639	0.9845	40.1639	0.986	40.1639	0.9838	40.1639	0.9812
40.2384	0.9864	40.2384	0.985	40.2384	0.9864	40.2384	0.9838	40.2384	0.9867	40.2384	0.9855	40.2384	0.9848	40.2384	0.986	40.2384	0.9847	40.2384	0.9861	40.2384	0.9834	40.2384	0.9816
40.3129	0.9875	40.3129	0.9861	40.3129	0.9866	40.3129	0.9846	40.3129	0.9868	40.3129	0.9854	40.3129	0.9856	40.3129	0.9861	40.3129	0.9842	40.3129	0.9869	40.3129	0.9844	40.3129	0.9813
40.3875	0.9879	40.3875	0.9864	40.3875	0.9869	40.3875	0.9841	40.3875	0.9874	40.3875	0.9861	40.3875	0.9854	40.3875	0.9858	40.3875	0.9842	40.3875	0.9871	40.3875	0.9847	40.3875	0.9812
****.*****	****.****	****.*****	****.****	****.*****	****.****	****.*****	****.****	****.*****	****.****	40.462	0.9858	40.462	0.9853	40.462	0.9854	****.*****	****.****	****.*****	****.****	****.*****	****.****	40.462	0.9819

## Sheet: T59E_Cen
0.1_t	0.1_f	0.2_t	0.2_f	0.4_t	0.4_f	0.8_t	0.8_f	1.6_t	1.6_f	3.1_t	3.1_f	6.3_t	6.3_f	12.5_t	12.5_f	25.0_t	25.0_f	50.0_t	50.0_f	100.0_t	100.0_f	200.0_t	200.0_f
0	1.0003	0	0.9996	0	0.9998	0	0.9999	0	0.9996	0	0.9998	0	0.9996	0	0.9993	0	0.9999	0	0.9998	0	1.0006	0	1
0.07452	0.9998	0.07452	0.9998	0.07452	0.9998	0.07452	0.9997	0.07452	1	0.07452	0.9998	0.07452	1	0.07452	0.9999	0.07452	1	0.07452	0.9998	0.07452	0.9996	0.07452	1.0002
0.14903	1.0003	0.14903	1.0005	0.14903	1.0002	0.14903	1.0003	0.14903	1.0005	0.14903	1.0001	0.14903	0.9998	0.14903	1	0.14903	1.0003	0.14903	1.0005	0.14903	0.9999	0.14903	1.0002
0.22355	0.9996	0.22355	1.0001	0.22355	1.0002	0.22355	1.0001	0.22355	0.9999	0.22355	1.0003	0.22355	1.0006	0.22355	1.0009	0.22355	0.9998	0.22355	0.9999	0.22355	0.9999	0.22355	0.9996
0.29806	0.9999	0.29806	1.0008	0.29806	0.9998	0.29806	1.0006	0.29806	1.0004	0.29806	1.0002	0.29806	1.0007	0.29806	1.0002	0.29806	1.0005	0.29806	1.0002	0.29806	0.9998	0.29806	1
0.37258	0.9999	0.37258	1.0006	0.37258	1.0007	0.37258	1.001	0.37258	1.0004	0.37258	0.9998	0.37258	1.0007	0.37258	1.0007	0.37258	1.0003	0.37258	1.0005	0.37258	1.0006	0.37258	0.9997
0.44709	1.0005	0.44709	1.0006	0.44709	0.9994	0.44709	1.0007	0.44709	1.0002	0.44709	0.9999	0.44709	1.0002	0.44709	1.0008	0.44709	1.0005	0.44709	0.9999	0.44709	1.0008	0.44709	1
0.52161	0.9999	0.52161	1.0005	0.52161	0.9999	0.52161	1.0006	0.52161	1.0001	0.52161	0.9995	0.52161	0.9999	0.52161	1.0007	0.52161	1.0001	0.52161	1.0003	0.52161	1.0006	0.52161	1.0003
0.59612	1.0001	0.59612	1.0001	0.59612	1.0001	0.59612	1.0009	0.59612	1.0002	0.59612	0.9999	0.59612	1	0.59612	1.0007	0.59612	1.0006	0.59612	1.001	0.59612	0.9999	0.59612	1.0003
0.67064	1	0.67064	0.9999	0.67064	1.0001	0.67064	1.0007	0.67064	0.9997	0.67064	0.9998	0.67064	1.0002	0.67064	1.0016	0.67064	1.0006	0.67064	1.0004	0.67064	1.0002	0.67064	1.0007
0.74516	1.0001	0.74516	0.9999	0.74516	1.0002	0.74516	1.0001	0.74516	1.0006	0.74516	1.0002	0.74516	1.0001	0.74516	1.0005	0.74516	1.0001	0.74516	0.9999	0.74516	1.0001	0.74516	1
0.81967	1.0006	0.81967	1.0001	0.81967	1.0003	0.81967	1.0007	0.81967	1	0.81967	1.0005	0.81967	1.0006	0.81967	1.0008	0.81967	0.9993	0.81967	1.0008	0.81967	1.0003	0.81967	1.0004
0.89419	1.0004	0.89419	1.0002	0.89419	1	0.89419	1.0011	0.89419	0.9994	0.89419	1	0.89419	0.9998	0.89419	1.0006	0.89419	1.0004	0.89419	1	0.89419	1.0002	0.89419	1.0006
0.9687	1.0002	0.9687	1.0008	0.9687	0.9998	0.9687	1.0002	0.9687	0.9994	0.9687	1.0002	0.9687	1.0005	0.9687	1.0005	0.9687	1.0009	0.9687	1.0003	0.9687	1.0005	0.9687	1
1.04322	1.0002	1.04322	1.0002	1.04322	0.9999	1.04322	1.0004	1.04322	0.9993	1.04322	0.9996	1.04322	1	1.04322	1.0012	1.04322	1.0006	1.04322	1.0002	1.04322	0.9994	1.04322	1.0004
1.11773	1.0005	1.11773	1	1.11773	0.9994	1.11773	1.0003	1.11773	0.9994	1.11773	1.0003	1.11773	0.9999	1.11773	1.0003	1.11773	1.0009	1.11773	1.0007	1.11773	0.9999	1.11773	1.0002
1.19225	1.0006	1.19225	1.0007	1.19225	0.9999	1.19225	1.0006	1.19225	0.9996	1.19225	1.0004	1.19225	1	1.19225	1.0008	1.19225	1.0005	1.19225	0.9999	1.19225	0.9999	1.19225	1
1.26677	1.0005	1.26677	1.0007	1.26677	1.0009	1.26677	1.0006	1.26677	0.9997	1.26677	0.9999	1.26677	0.9996	1.26677	0.9999	1.26677	1.0007	1.26677	0.9998	1.26677	1.0003	1.26677	0.9998
1.34128	1.0008	1.34128	1.0009	1.34128	0.9999	1.34128	1.0007	1.34128	0.9997	1.34128	1.0003	1.34128	0.9997	1.34128	1	1.34128	1.0004	1.34128	1.0001	1.34128	0.9999	1.34128	0.9998
1.4158	1.0005	1.4158	1.001	1.4158	0.9997	1.4158	1.0001	1.4158	0.9999	1.4158	1.0002	1.4158	1.0001	1.4158	1.0001	1.4158	1.0001	1.4158	1.0002	1.4158	1	1.4158	0.9999
1.49031	1.0005	1.49031	1.0005	1.49031	0.9998	1.49031	1.0002	1.49031	0.9995	1.49031	1.0004	1.49031	0.9996	1.49031	1	1.49031	0.9998	1.49031	1.0005	1.49031	1.0008	1.49031	1.0005
1.56483	1.0006	1.56483	1.0008	1.56483	1	1.56483	1.0003	1.56483	0.9998	1.56483	1.0002	1.56483	0.9997	1.56483	0.9985	1.56483	1.0004	1.56483	1.0002	1.56483	0.9992	1.56483	1.0005
1.63934	1.0007	1.63934	1.0005	1.63934	1.0002	1.63934	1.0005	1.63934	1.0001	1.63934	1.0004	1.63934	1	1.63934	1.0002	1.63934	1	1.63934	1.0001	1.63934	0.9995	1.63934	1
1.71386	1.0003	1.71386	1.001	1.71386	0.9995	1.71386	1.0007	1.71386	0.9994	1.71386	1.0003	1.71386	1	1.71386	0.999	1.71386	1	1.71386	1.0002	1.71386	0.9997	1.71386	0.9992
1.78837	1.0001	1.78837	1.0008	1.78837	1.0001	1.78837	1.0002	1.78837	0.9999	1.78837	0.9999	1.78837	0.9997	1.78837	1	1.78837	1.0002	1.78837	1.0004	1.78837	0.9996	1.78837	0.9997
1.86289	1.0003	1.86289	1.0012	1.86289	1.0004	1.86289	1.0004	1.86289	0.9992	1.86289	0.9996	1.86289	0.9993	1.86289	1.0002	1.86289	1.0002	1.86289	0.9995	1.86289	0.9996	1.86289	0.9993
1.93741	0.9997	1.93741	1.0003	1.93741	1.0008	1.93741	1.0003	1.93741	0.9998	1.93741	0.9999	1.93741	1.0002	1.93741	1.0002	1.93741	1.0005	1.93741	0.9998	1.93741	0.9997	1.93741	0.9994
2.01192	0.9996	2.01192	1.0006	2.01192	1.0005	2.01192	1.0011	2.01192	1.0009	2.01192	0.9995	2.01192	1.0003	2.01192	0.9996	2.01192	1.0001	2.01192	1.0001	2.01192	0.9994	2.01192	0.9991
2.08644	0.9998	2.08644	0.9999	2.08644	1.0006	2.08644	1.0003	2.08644	1.0007	2.08644	0.9997	2.08644	1.0002	2.08644	0.9996	2.08644	1.0001	2.08644	0.9998	2.08644	0.9999	2.08644	0.9991
2.16095	0.9996	2.16095	1.0004	2.16095	0.9998	2.16095	1.0006	2.16095	1.0005	2.16095	1.0001	2.16095	1.0001	2.16095	0.9995	2.16095	0.9994	2.16095	1.0001	2.16095	0.9994	2.16095	0.9999
2.23547	0.9997	2.23547	1.0002	2.23547	0.9999	2.23547	1.0004	2.23547	1.0005	2.23547	0.9998	2.23547	1	2.23547	1.0001	2.23547	0.9998	2.23547	1.0002	2.23547	0.9995	2.23547	0.9991
2.30998	0.9989	2.30998	1.0009	2.30998	1.0005	2.30998	1.0001	2.30998	1.0002	2.30998	1.0005	2.30998	1.0003	2.30998	1.0006	2.30998	1.0002	2.30998	1.0003	2.30998	0.999	2.30998	0.9995
2.3845	0.9998	2.3845	1.0004	2.3845	1.0006	2.3845	1.0005	2.3845	1	2.3845	1.0001	2.3845	0.9996	2.3845	1.0003	2.3845	1.0006	2.3845	0.9996	2.3845	0.9988	2.3845	0.9987
2.45901	1.0001	2.45901	1.0002	2.45901	0.9999	2.45901	1.0007	2.45901	0.9999	2.45901	1	2.45901	0.9998	2.45901	0.9997	2.45901	1.0003	2.45901	1.0004	2.45901	0.9998	2.45901	0.9987
2.53353	0.9998	2.53353	1.0002	2.53353	1.0001	2.53353	1.0001	2.53353	1.0001	2.53353	1	2.53353	0.9999	2.53353	1.0001	2.53353	1.0009	2.53353	0.9994	2.53353	0.9996	2.53353	0.999
2.60805	0.9987	2.60805	1.0006	2.60805	1.0005	2.60805	1.0001	2.60805	1.0009	2.60805	0.9997	2.60805	1.0001	2.60805	1.0005	2.60805	0.9998	2.60805	0.9987	2.60805	1.0002	2.60805	0.9996
2.68256	0.9994	2.68256	1.0007	2.68256	1.0003	2.68256	1.0009	2.68256	1.0005	2.68256	1.0006	2.68256	1.0004	2.68256	0.9996	2.68256	1.0003	2.68256	0.9999	2.68256	0.9995	2.68256	0.9988
2.75708	0.9998	2.75708	1.0002	2.75708	1	2.75708	1.0005	2.75708	1.0001	2.75708	1.0007	2.75708	0.9996	2.75708	1.0003	2.75708	1.0002	2.75708	0.9999	2.75708	0.9994	2.75708	0.9988
2.83159	0.9993	2.83159	1.0006	2.83159	1.0003	2.83159	1.0011	2.83159	1.0005	2.83159	1.0001	2.83159	0.9997	2.83159	1.0004	2.83159	1	2.83159	1	2.83159	0.9987	2.83159	0.9992
2.90611	1.0002	2.90611	1.0005	2.90611	1.0002	2.90611	1.0005	2.90611	0.9995	2.90611	1.0003	2.90611	0.9996	2.90611	0.9996	2.90611	1.0002	2.90611	0.9999	2.90611	0.9995	2.90611	0.9986
2.98062	1	2.98062	1.0005	2.98062	0.999	2.98062	1.001	2.98062	1	2.98062	1.0006	2.98062	0.9991	2.98062	1.0004	2.98062	1.0003	2.98062	1.0003	2.98062	1.0002	2.98062	0.9987
3.05514	1.0003	3.05514	1.0001	3.05514	1.0004	3.05514	0.9999	3.05514	0.9996	3.05514	1.0003	3.05514	0.9995	3.05514	1.0001	3.05514	0.9998	3.05514	0.9996	3.05514	1.0001	3.05514	0.999
3.12966	0.9998	3.12966	1.0004	3.12966	1.0003	3.12966	1.0001	3.12966	1	3.12966	1	3.12966	0.9995	3.12966	1.0001	3.12966	1	3.12966	0.9995	3.12966	0.9997	3.12966	0.9989
3.20417	1	3.20417	1.0002	3.20417	0.9998	3.20417	1	3.20417	1.0004	3.20417	0.9997	3.20417	0.9994	3.20417	0.9998	3.20417	1.0003	3.20417	0.9995	3.20417	0.9997	3.20417	0.9989
3.27869	1.0001	3.27869	1.0008	3.27869	1.0003	3.27869	1.0002	3.27869	0.9999	3.27869	0.9996	3.27869	0.9997	3.27869	1.0006	3.27869	1.0001	3.27869	0.999	3.27869	1	3.27869	0.9992
3.3532	1.0001	3.3532	1.0009	3.3532	1.0001	3.3532	1.0007	3.3532	0.9999	3.3532	1.0001	3.3532	0.9996	3.3532	0.9999	3.3532	1.0005	3.3532	0.9998	3.3532	0.9995	3.3532	0.9991
3.42772	1.0004	3.42772	1.0002	3.42772	1.0001	3.42772	1.0008	3.42772	1.0004	3.42772	1.0001	3.42772	0.9997	3.42772	1.0006	3.42772	1	3.42772	1.0003	3.42772	0.999	3.42772	0.9992
3.50223	1	3.50223	1.0005	3.50223	1	3.50223	1.0002	3.50223	1.0001	3.50223	1.0003	3.50223	1	3.50223	1	3.50223	1	3.50223	1.0003	3.50223	0.9996	3.50223	0.9983
3.57675	0.9998	3.57675	1.0009	3.57675	0.9995	3.57675	1.0004	3.57675	0.9996	3.57675	1.0004	3.57675	1.0003	3.57675	1.0002	3.57675	1.0005	3.57675	1	3.57675	0.9991	3.57675	0.9989
3.65126	1.0001	3.65126	1.0003	3.65126	1.0001	3.65126	1.0004	3.65126	1.0004	3.65126	1.0003	3.65126	1	3.65126	0.9996	3.65126	1	3.65126	1	3.65126	0.9994	3.65126	0.9983
3.72578	0.9996	3.72578	1.0005	3.72578	0.9999	3.72578	1.0002	3.72578	0.9993	3.72578	0.9997	3.72578	0.9996	3.72578	0.9999	3.72578	0.9998	3.72578	1.0004	3.72578	0.9994	3.72578	0.9986
3.8003	0.9997	3.8003	1.0009	3.8003	0.9999	3.8003	1.0004	3.8003	1	3.8003	1.0001	3.8003	0.9999	3.8003	0.9993	3.8003	0.9996	3.8003	0.9996	3.8003	0.9997	3.8003	0.9987
3.87481	1.0001	3.87481	1.0002	3.87481	0.9998	3.87481	1.0004	3.87481	1	3.87481	0.9998	3.87481	1.0002	3.87481	0.999	3.87481	0.9997	3.87481	0.9999	3.87481	0.9994	3.87481	0.9984
3.94933	1.0002	3.94933	1.0005	3.94933	0.9999	3.94933	1.0006	3.94933	0.9995	3.94933	1.0003	3.94933	1.0001	3.94933	0.9989	3.94933	0.9998	3.94933	0.9994	3.94933	0.9989	3.94933	0.9982
4.02384	1.0002	4.02384	1.0005	4.02384	0.9997	4.02384	1.0007	4.02384	0.9998	4.02384	1.0003	4.02384	1.0006	4.02384	0.9995	4.02384	1.0001	4.02384	0.9994	4.02384	0.9992	4.02384	0.9997
4.17287	1.0001	4.17287	1.0004	4.17287	1.0005	4.17287	1.001	4.17287	1.0002	4.17287	1.0002	4.17287	1.0001	4.17287	0.9994	4.17287	0.9998	4.17287	1.0001	4.17287	0.9992	4.17287	0.9993
4.24739	0.9995	4.24739	1.0001	4.24739	1	4.24739	1.0006	4.24739	0.9999	4.24739	1.0005	4.24739	0.9999	4.24739	1.0008	4.24739	0.9995	4.24739	1.0003	4.24739	0.9988	4.24739	0.9989
4.3219	0.9997	4.3219	1.0011	4.3219	1.0005	4.3219	1.0009	4.3219	1.0005	4.3219	1.0009	4.3219	1.0004	4.3219	0.9996	4.3219	0.9995	4.3219	0.9999	4.3219	0.9997	4.3219	0.9993
4.39642	0.9991	4.39642	1	4.39642	1.0001	4.39642	1.0005	4.39642	1	4.39642	0.9997	4.39642	1.0003	4.39642	0.9996	4.39642	1	4.39642	1	4.39642	0.9992	4.39642	0.9983
4.47094	0.9994	4.47094	1.0006	4.47094	1.0001	4.47094	1.0011	4.47094	1.0006	4.47094	1.0004	4.47094	1.0001	4.47094	0.9995	4.47094	0.9997	4.47094	0.9999	4.47094	0.9989	4.47094	0.999
4.54545	0.9999	4.54545	1.0007	4.54545	0.9994	4.54545	1.0006	4.54545	1.0006	4.54545	1.0002	4.54545	0.9997	4.54545	1.0001	4.54545	0.9996	4.54545	0.9999	4.54545	0.9994	4.54545	0.9986
4.61997	0.9992	4.61997	1.0002	4.61997	0.9989	4.61997	1.0006	4.61997	1.0004	4.61997	0.9999	4.61997	1.0003	4.61997	1.0002	4.61997	0.9998	4.61997	0.9999	4.61997	0.9993	4.61997	0.999
4.69448	0.9999	4.69448	1.0003	4.69448	1.0006	4.69448	1.0012	4.69448	1.0009	4.69448	0.9998	4.69448	1.0001	4.69448	0.9994	4.69448	0.9999	4.69448	1.0003	4.69448	0.9987	4.69448	0.9993
4.769	0.9999	4.769	1.0005	4.769	0.9999	4.769	1.0009	4.769	1.0002	4.769	0.9995	4.769	0.9997	4.769	0.9995	4.769	1.0002	4.769	1.0001	4.769	0.9993	4.769	0.9984
4.84351	0.9998	4.84351	1.0007	4.84351	0.9997	4.84351	0.9999	4.84351	1.0008	4.84351	0.9999	4.84351	0.9997	4.84351	0.9991	4.84351	0.9998	4.84351	1	4.84351	0.9993	4.84351	0.9989
4.91803	1.0005	4.91803	1.0002	4.91803	1.0003	4.91803	1.001	4.91803	1	4.91803	1.0003	4.91803	0.9995	4.91803	0.9991	4.91803	1.0005	4.91803	0.9996	4.91803	0.9993	4.91803	0.9986
[truncated: 477 more rows]

## Sheet: T59E_Non-Cen
0.1_t	0.1_f	0.2_t	0.2_f	0.4_t	0.4_f	0.8_t	0.8_f	1.6_t	1.6_f	3.1_t	3.1_f	6.3_t	6.3_f	12.5_t	12.5_f	25.0_t	25.0_f	50.0_t	50.0_f	100.0_t	100.0_f	200.0_t	200.0_f
[truncated: 543 more rows]

[truncated: 4 more sheets: CPC80_Cen, CPC80_Non-Cen, M2+CPC80_Cen, M2+CPC80_Non-Cen]
